# Supplementary material for: Genome Analysis, Metabolic Potential, and Predatory Capabilities of Herpetosiphon llansteffanense sp. nov
Source: Appl Environ Microbiol. 2018 Oct 30;84(22):e01040-18. doi: 10.1128/AEM.01040-18 (PMC6210107; doi:10.1128/AEM.01040-18)
Supplement: Supplemental file 1 [file zam017188691sd1.xls]

## Sheet: Sheet1
contig #	contig length	start	stop	strand	function	nucleotide_sequence	aa_sequence
1	311808	470	33	-	hypothetical protein	atgagcgagcaaccaagctacgatacccatttgccattgtttgtctatggcacgttacgcacaggcgaatacaactggaaaatctatcttgaaggcaaaacccgcagcgaaactccagccattgtgcatcaacatcaactgtatgccaaccgctacccgtatatgattccaggcgaaggcagcgtggttggcacgttagtcgaaattaagccagagctatacgaagcagtaatgcgcgacatcgatgagttagagcaatttagccccactagcaatagttggtatttgcgggttgcacgttatgttgagattggcgagcaacgcattttagcctggatgtattaccccagcgaacgagttagccaacatttaaccaacgatcaccggattgttgatggc…	MSEQPSYDTHLPLFVYGTLRTGEYNWKIYLEGKTRSETPAIVHQHQLYANRYPYMIPGEGSVVGTLVEIKPELYEAVMRDIDELEQFSPTSNSWYLRVARYVEIGEQRILAWMYYPSERVSQHLTNDHRIVDGDWVSWNQQNNQV
1	311808	1139	474	-	Kynurenine formamidase, bacterial (EC 3.5.1.9)	atgtcacaatttatcgatctaagccatactgttgaagctggaatgataacctacaagggcctgccagccccgattatctgcgattttctgagccgcgaagcctcgcgcagcgtctatgcagaaggcaccgagtttcatattggcaaaattgagctggttggcaacaccggaacctacattgatagtccgtttcatcgctttgccgatggcaaagatttagccgaattaacattaacccaaattgctgaacttgagggcgtgctgattcgccatgatctagcgaatggtcgggccattgaggcttcagcatttgcagggcttgacctcaaaggcaaggctgtattggtcaataccaattggtcacagcactggcgcaccgaccactatttcgagggccat…	MSQFIDLSHTVEAGMITYKGLPAPIICDFLSREASRSVYAEGTEFHIGKIELVGNTGTYIDSPFHRFADGKDLAELTLTQIAELEGVLIRHDLANGRAIEASAFAGLDLKGKAVLVNTNWSQHWRTDHYFEGHPYLTAAAAEFLVQAQVTLVGIDSYNIDDTADGRRPVHTILLGNNIPIVEHLCQLEQLPSNGFHFSAVPVKVKQFGTFPVRAYARLNED
1	311808	1191	1784	+	hypothetical protein	atgacgcttcagacgagtttaaattgttggaaacatcatgcccgttgggtattgcaaaccctcgcaaatttccaacagggcgagcaaacagagctgttggcggctttgcaaaaaatcggcaattcccagatggatctgtatcttggtgaattaaccccagcgctgatcgatcaccaagtgctgacccaacttcagcaacgtgggattgaaactgaagccgaatatgctgcatggttggcaagcaacgaccactatcaactattaaccttgagcgatagttcagcttgggttttacgctggggcgatggtatggatcagcgcgtgcatttgcacccagctcgttatagcccgctgagtgtgcgcgtgcgtgcaccagttttgcgctcggcctatgcattg…	MTLQTSLNCWKHHARWVLQTLANFQQGEQTELLAALQKIGNSQMDLYLGELTPALIDHQVLTQLQQRGIETEAEYAAWLASNDHYQLLTLSDSSAWVLRWGDGMDQRVHLHPARYSPLSVRVRAPVLRSAYALLLWQHWHGGDLHNISLVNQVRTTWLQLSPIAKLPPNDGLSGLLARLQPLNVPYLRQPTSPNLDL
1	311808	1902	3539	+	Chitinase (EC 3.2.1.14)	atggcacgttggcgttttgcaatgattagcattttttgtttgctctttttggtattcaatcttcaggcgcgccaggttccggcggcgcgggcagcgagcttgcccaacggttttaagagtattggctatatgccttcgtgggcaggcgatgtcaatagcatccaatatagcaaaatcacccatatcaattacgcctttttgttggccaacgctgatggcagcttgcgcagcttagataacccaggcaaattgcaatcgatggtgaccttggcgcacaacaacaatgtaaaggtctttatttcggttggcggctggagcggcagctcagttgatgctacgtttgaggctttgggtgctagcccaaccgcccgcgcaaacttcatcaataatatggtgaat…	MARWRFAMISIFCLLFLVFNLQARQVPAARAASLPNGFKSIGYMPSWAGDVNSIQYSKITHINYAFLLANADGSLRSLDNPGKLQSMVTLAHNNNVKVFISVGGWSGSSVDATFEALGASPTARANFINNMVNFVNQYNLDGVDIDWEYPKASSAGNYSALMSGLSTAMHSRGKLLTAAVVSDGSAADGVAADVFGYVDWLNIMAYDGGEPHANYDWSINSLNFWLNRGLPASKAVLGVPFYARPGESFTYAQAVAANRDNANRDCATVNGVYGCYNGQPTIRRKTQYLLTHAAGIMYWEMSQDTKDSTSLVSTIYDTVMGNSGPTATPTPNPNGTNIARGRNATASSTEASSYGANLAVDGNSSTRWSSAWSNPQWLQVDLGSSYALNRVILNWEAAY…
1	311808	3730	3996	+	hypothetical protein	atgccttcgttgaaggttgcgagtaatgttgcgctctcattggagcgcttagttggtgcgcaagtcagcgtcaactattatgatcttgatgatccggcggtgcaaaatcaacacgccaatcagcttgagtattttgccgaagaagcttggccatacccaattgccttgttcgaggatgaggtgttgtttgttgggggcttacagccacttaaattgctggccgccgtcgtcgagcaactccgtcggcgtgggatcaacctcgcctaa	MPSLKVASNVALSLERLVGAQVSVNYYDLDDPAVQNQHANQLEYFAEEAWPYPIALFEDEVLFVGGLQPLKLLAAVVEQLRRRGINLA
1	311808	5024	4008	-	Novel Xylose regulator from LacI family	gtgcgctcaaaacaatcaacaatcaccattcacgatgttgccaaagcggcaggcgtttcggtcagcacagcatcgcgggtgctcaataacaaagctgatgtttcgccagaaacctacaaaaaagtgcgccaagtgattgacgacctgaactacaccgctagtttagccgccaaaagcatgcgcagccgcacaaccaatgtgcttggtttgttggtgcctgagctgattgaggtctactaccacgaagtgatcaaaggagttggcgcagcaatcgaaaattctggctacgatttattgatttataccagtggcagcccaacccgtaacaaacgggcctcttgggagcgcgagcacgtggctttgttgagcagtggcttgaccgacggctgcattatcgtt…	MRSKQSTITIHDVAKAAGVSVSTASRVLNNKADVSPETYKKVRQVIDDLNYTASLAAKSMRSRTTNVLGLLVPELIEVYYHEVIKGVGAAIENSGYDLLIYTSGSPTRNKRASWEREHVALLSSGLTDGCIIVSPSAPTFQQNANIVVIDPHGAGAEVPSVVATNHEGAIQAVDYLVSLGHRRIGFVQGHPTAWSALQRFEGYKAGLHKAGIEFEAALVCEGDFTSACGKAATYHLMNQPNPPSAIFAANDRTAIGVLEAAQELGLNVPQDLSVIGFDNIPETMQTTPRLTTIDQSIREMGSLGVRLLIDRLQNRESAQLLHTVPTHLVVRDSCWMRK
1	311808	5766	6125	+	hypothetical protein	atgaccacgctcaattcctttaagaactccacgttaagcctgttgctcgcccgtatgttgaatgcagccagttttggtctcgtgctgatgctggcctatccgagcagccaaatcaaccagctgtatggagtgctgggtttggtggtggcgattggcatgctttggctgaccacccgcttgaccaaaaatctcgccgcgtatcaagcacgctgggtctatttgcacgctgcaattgtgcttggcctgctggtgcttggctttagcttgggcttttcgagcctgcaattgtttggcggtacactaatttggctggttgttggcttgattgatggggcttttcggctgcgcaaacaacgctaa	MTTLNSFKNSTLSLLLARMLNAASFGLVLMLAYPSSQINQLYGVLGLVVAIGMLWLTTRLTKNLAAYQARWVYLHAAIVLGLLVLGFSLGFSSLQLFGGTLIWLVVGLIDGAFRLRKQR
1	311808	6193	7092	+	Phenazine biosynthesis protein PhzF like	atgccacgctggcgcgaaattgtccaagttgatgccttcgctcgggttccgttcactggtaattcagcggcggtgttgctcgatactgctgggcttgatccggtggtgatgcaacgtttggcccgtgagatgaatgtttccgagacggcgtttgtgctgccaagtagccaagccgatttgcaattgcgttggtttacgccaaccgtcgaagtgccgttgtgcggccatgccacggtagccgcctgtcacgccttggccgaacgcggccatttggtgattcctggccaatacacgattgaaactgcctcaggcattttggcggtcgagctgcaagcaagcgaaacttcggcctgtaaagtgtggctcgatattcccgtgcccgaattcgagccgcttgat…	MPRWREIVQVDAFARVPFTGNSAAVLLDTAGLDPVVMQRLAREMNVSETAFVLPSSQADLQLRWFTPTVEVPLCGHATVAACHALAERGHLVIPGQYTIETASGILAVELQASETSACKVWLDIPVPEFEPLDLQIVALAAALGLDEADIRSDIPPTRGGEYGYIGCHNLANLLAIKPNMNDVRFLCQSHQLTALTLYCLEGLDAESAVHVRFFGPVIGIDEDPVTGSAQGPLGALLVGVGVIAQADGSNVVHYRAEQGDAMGRPGRVEVAVEFDQEAQVMSSRIGGEALTILRGHVLA
1	311808	7103	7633	+	carbonic anhydrase, family 3	gtggaatatcaatttccctgcgtcagcgattgtgtttcgcaggcagaaggggtttatattgcgccccaagccttggtttgtggcgcggtcgaattagccagcgatgtgagtgtttggccgatgacggtgattcgcggcgataagggcctgattcgcatcggcgcacgctgcaatattcaagatggctcaattttgcatgccgaccccgatgcttggctgacaattggcgcaggcgtgagcattggccatggcgcaattgtccatggctgtacggttggcgatgatgtgctgattggcatgggcgcggtgattttgaaccatgcgcaaattggggcaggctcgctgattggtgcgcgcgccttggttaccgaaggaatgatcgtgccgcccaattcgctg…	MEYQFPCVSDCVSQAEGVYIAPQALVCGAVELASDVSVWPMTVIRGDKGLIRIGARCNIQDGSILHADPDAWLTIGAGVSIGHGAIVHGCTVGDDVLIGMGAVILNHAQIGAGSLIGARALVTEGMIVPPNSLVLGIPGKVRPLDAAHLERIRRTAENYVALKNAYLAAAAKSRDT
1	311808	8837	7689	-	hypothetical protein	atggtttattcgttttcaggatggacaatagagcgaactattccaaaagatttaataacctatttatttagtggtcaaatgatactttctggaggagttattcgctgggcagcaggaactcctaatgcaggacaaattgtacgccatttattaccatctacagggttgaaaatagatccaaatcttcacgcacctacgactggcccatatttactattaagattcatgagcaatggcataaatccttctctatcgccattgcagataactaatcaccttgctagcttttcaaacaggagcttactgctctctgggcttagtgtatttgcaatagccttaagttttaaacttctttcagcaaaaattgataaacttaatactcatgttggcgagattctt…	MVYSFSGWTIERTIPKDLITYLFSGQMILSGGVIRWAAGTPNAGQIVRHLLPSTGLKIDPNLHAPTTGPYLLLRFMSNGINPSLSPLQITNHLASFSNRSLLLSGLSVFAIALSFKLLSAKIDKLNTHVGEILDLLKAQSRTKLKARIEELQILDTISTEDRRMTILSHVLTDLNDLYHLYMEQLSKINDWHKFNALEELFILAATARAHAYAEFDIKSAQASRIAQETLLFWQEHSRRIARDSVLATNPQRFLSSNFVEQISTITLIDWMDFAHGESKGLLWIDELRRQITPKNIPINVNMQSASRFMPWSSNTSNEYELLISLMQRLVQRNTILETNLAQYQMLEDIAIPPSMMQPQLEQIPTDIQSQSFIVFKPNNLMM
1	311808	9446	8919	-	hypothetical protein	atggcccgcatgtattggtatgttggccctatcgaactaagccacatgcctaagccattaccaagccgtagccaaattcgccagcgagctgatgtggaggcgtggattgcagcgcaaccccgagacacaggcaagcatcagcaattaactgcgacgtttatcatcgatcaagcgctacagctgtggcttgctgatcaacgctctgagcatgtggtttgtgctcggggcgcggcggttttggcagctggcgagatcagctttgtgctagaagcaaaccgcctcatctattgtgaattaaccaatcaatcaactggctattgccccgagccaacaacctggacggtggttcagcaggtgctcgattcaatcggcctgccgcatgctggcgcttgggcaacc…	MARMYWYVGPIELSHMPKPLPSRSQIRQRADVEAWIAAQPRDTGKHQQLTATFIIDQALQLWLADQRSEHVVCARGAAVLAAGEISFVLEANRLIYCELTNQSTGYCPEPTTWTVVQQVLDSIGLPHAGAWATSYEFRRCPACAMLNLIKEHWFFCAVCEHELPRQWNCACLSSL
1	311808	12742	9509	-	hypothetical protein, conserved	atgaatcatgatcaactcctggccgagttcgagcaattaagcgatgggcaacgaatcaaacgcatggttgcgctgggccaacaagccgccaataatccccaaagcagccaattaattgaacaattagcccaaagtctcagtatctatcaacgccgtttggctttgtggagttgctacggcagccacgatagcagcctgattcggcgctttatcaatgatcctgctcaatcgttagttcgcttagcaattaatgtactcatggtttatggcaatgatgctgatgttgcagccagtttaagccaattagccccgctattctggcgtaaagcgctcaaattattggcgaaacaccagcgatttcaattaattgatgcatttttggcaaccgtagagccacag…	MNHDQLLAEFEQLSDGQRIKRMVALGQQAANNPQSSQLIEQLAQSLSIYQRRLALWSCYGSHDSSLIRRFINDPAQSLVRLAINVLMVYGNDADVAASLSQLAPLFWRKALKLLAKHQRFQLIDAFLATVEPQQLVQYAIFGSQQYYNDHQVTIIERLSPREWGQLARFKPLACGESLNTFLQQPAHSLQQKQAALSIALPKLAARQPDLALKLVQTALDQHLELSSLPLQALAYQRPQAIADLMIQQQQAVELDWGNLVSKLRLEQVLQLAELNLLPKWARWLKKTPLSYRSALYAANHRKWYDDRLLLQDYVWQALPSNERQHEVRRAQQLPYVEMVSILKIQHVAYLPWDEAWPIVQPALNHSEAAFRGEAVASLIKIVRYQPEYAQTVLDLVHER…
1	311808	16108	12884	-	hypothetical protein, conserved	atgaatcataatcaactcttggctgagttcgagcaattaagcgctgcccaacgcatcaaacgtatggttgcactgggtcaacaagcgcgcaataatccccaaagtagccaattaattgaacaattagcccaaagtctcagtatctatcaacgccgtttggctttgtggagttgctacggcagccacgatagcagcctgattcggcgctttatcagcgatcctgctcaatcgttagttcaattagcgattcaattaatggctgtttatggcaacgatgctgatgtgcaagccagtttgagccaattagctgccccattttggcgtaaaacgctcaaattattggccaaacaccagcgatttcacttggttgatgcatttttggcaaccctagagccacaa…	MNHNQLLAEFEQLSAAQRIKRMVALGQQARNNPQSSQLIEQLAQSLSIYQRRLALWSCYGSHDSSLIRRFISDPAQSLVQLAIQLMAVYGNDADVQASLSQLAAPFWRKTLKLLAKHQRFHLVDAFLATLEPQQLPAYQLFGSEQYYNQHKASIIHQLKPADWSHFARLKPRECADAVQSILANEAHNLTHKQHIFNQAIPDLVSYDPDRALALLQTAINQQIALQALRLQALANQRPQAIADLMIQQQQAASINWAHLVKKLRLEQMLQLAELNLLPRPSVWLHKIPSTYRSALYAAHHRQWYDEQLRLPEDGVWQALPSNERQHEARRMQQLPDVNINLHLKIRHAAYLPWNEAWAALQPALKHNEAEFRGEALASLIKIVRYQPEYAQTALDLVHE…
1	311808	16315	17667	+	putative secreted protein	atgattaagcgtgttaaaccgttatttcagctgcggatctgcttgctgctaggttttttggggttgtttgggttgcttggtttgccgcgttcgattcaagcgcaaacaggggttaatctcgcattaggtcggcctgcgcttgcttcatcaattgaaggtactggctttgaagcgagcaaagccgttgatagcaatgctgcaacgcgttgggccagcgccgaaacctcggtcgaatggttgcgcattgatcttggcgcgacctatacccttaatcgagtgctgctcaaatgggaagctgcatacgccaaagcctatcgggttgaagtatcaaccaatgccacaaattggacgacgatctatagcacaacgactggcgatggcaacagcgacgatttgaat…	MIKRVKPLFQLRICLLLGFLGLFGLLGLPRSIQAQTGVNLALGRPALASSIEGTGFEASKAVDSNAATRWASAETSVEWLRIDLGATYTLNRVLLKWEAAYAKAYRVEVSTNATNWTTIYSTTTGDGNSDDLNVSGSGRYLRVYATTRGTPWGYSLWELEVYGTSTTNPTPTRTPSPTLTPTRTPTPTQTGNWNLVWSDEFNQTTIDQSNWRYIVNGDGGGNNERQYYTNGQNASITQDATADDGKALLIEARKENPANYTCWYGKCQYTSARLVTQGKRSWQYGRIEARMRLPYGNGIWPAFWMMGNQGNWPASGEIDIMELVGGNQCGSECGDNRTHGYMWWSENGDRSDGAQAKNLPSGSYADAYHVFGVEWDAQQIRWTIDGQPLLRNDNGQPLV…
1	311808	18741	19316	+	Calcium-binding acidic-repeat protein precursor (ARP)	atgtatgttagtgttggtggtgggcatagctgtgcgattaagagtgatcgccggattttgtgttggggtgataatcgttatgggcaactcgatgtgccaattgaaagcacccccacgagaaccccaaccaaaacctcaactgcaacgcgcacggcaactccaaccaatacagcgactgcaactgacattccaacagccacagccacggcaacagacgaaccaacagcgaccgcgaccgatctaccaaccgatctgccaaccgcaacggcaacaccgaccgatgtgccaaccgcaaccgatattccaacggcaaccgcgaccgcgacggacgtgcccacagcaactgcgactgatgtgccaacgacgatggcaacagccaccgcaacggcaatggcgact…	MYVSVGGGHSCAIKSDRRILCWGDNRYGQLDVPIESTPTRTPTKTSTATRTATPTNTATATDIPTATATATDEPTATATDLPTDLPTATATPTDVPTATDIPTATATATDVPTATATDVPTTMATATATAMATNEPTATATDLPTATATDVPTATVTNMPTTTSTDVPTATATTTATTAIWRCYIPWAATN
1	311808	19549	20946	+	Calcium-binding acidic-repeat protein precursor (ARP)	atggatcgcatgcacgttcgtttgcgctcgccaatcctgtgctggctgcttggcttggcgctactaatcttgatgttgcccaagtccaatccacaggctatggctgcgcccttggtcgatacctatctgcgggtaagtgctggctacgcccatacatgtgcgattaagaccacccgaaccgttcaatgttggggtgctaattatgataatgaatcaacgccgccgactggctcatttgaagaagtaagtgcaggcgattcatttacctgtggcattcgctcctcggatcggacgttgcaatgctggggtgataatagctataaccaaacaattgtcccaagtggcatatttactgcactggatgctggagtgcgaacttcttgtgggattaagcttgat…	MDRMHVRLRSPILCWLLGLALLILMLPKSNPQAMAAPLVDTYLRVSAGYAHTCAIKTTRTVQCWGANYDNESTPPTGSFEEVSAGDSFTCGIRSSDRTLQCWGDNSYNQTIVPSGIFTALDAGVRTSCGIKLDRSIACWGANFNGILEVPTGSYTRISIGEEYACAINTAKALVCWGNENVENPPPPAPTGSYREISVGHVYACAIATDNSVSCWKYSYGYDLQAPPNARFSQISMGAYHGCGMISNTTRLHCWGYFAAAIVPVGTFMQVSSGYGHTCAIKGDRRILCWGDNSYGQLNVPIESTPTPRVTATRTPTATPTATDVPTATAEPTATATAEPTATATAEPTATDIPTANATNTATATAEPTATATDEPTVTTTDVPTATDIPTATATVTPTA…
1	311808	21412	21011	-	Arginine/ornithine antiporter ArcD	atgacagcgctaaccgcaactagctcaaaaacgagtctatgggccagcaggatcatgcgtgggttaccaattctattcctgctttttgatggcggctacaaactctttaatccggctccagttgccgaatcattcgcggcgctaggctaccccgatggtattgccttgagtttgggattgctgctgattgtctgtaccatcgtgtatgcgattccacgcacagcagtgctgggggcgattctgcttacgggctatcttggtggagccatcgccagccatgtacgggttggcgatccgctattctcgttgatctttccaatcattattgggggcttattgtggggtggcctgtatctcagcgatcaacggctacgcgcgatttttccagtccgcagcgaa…	MTALTATSSKTSLWASRIMRGLPILFLLFDGGYKLFNPAPVAESFAALGYPDGIALSLGLLLIVCTIVYAIPRTAVLGAILLTGYLGGAIASHVRVGDPLFSLIFPIIIGGLLWGGLYLSDQRLRAIFPVRSE
1	311808	21985	21476	-	Probable glutathione S-transferase-related transmembrane protein (EC 2.5.1.18)	atgccaacgcttgtcaacaaacattcagcagtcgtgacgctgccaaccgacacccaaattcagattacccgtgattttaatgtgcccaaggagctggtgtatcgcgcttggaccacgcctgaactggtgaaacgctggtggtcggcaggccatggcacggtcacaattgctgatattgatctaaaaattggcggcatgtggcgttgggtaacggttacagacacgggctttgaagtagcgtttcatggcgaatatcgcgaactgatgcccaatgagcggctcgtttgcaccgaagtctacgaagctatgcccgatggcgaagcgctcaatagcctgagcttcgcagatcgcgaaggtggctcacgtttgacgttgctggtgcaacatagctgtcaagaa…	MPTLVNKHSAVVTLPTDTQIQITRDFNVPKELVYRAWTTPELVKRWWSAGHGTVTIADIDLKIGGMWRWVTVTDTGFEVAFHGEYRELMPNERLVCTEVYEAMPDGEALNSLSFADREGGSRLTLLVQHSCQEHRDAHVNSGMESGMQTALATLEAVALELLAQTAVEA
1	311808	22324	21989	-	Transcriptional regulator, ArsR family	atggcacgtgcagcaacaacaaccgatgtattcaacgcgatcgcagagccggggcggcggcagattctcgacctgcttgccaatggcgagctttcggtcaacgaactggttgagcagcttgggctggctcaaccgcaggtatccaaacgcctgcaggtcttgcgcgaagtcgggctagtgctcgtgcgcgatgatggcaggcaacgccactaccgattaaatgggcgggcactcaagcccattcacgattggattcggcgctatgaacaaatgtggaacgagcgctttgatgccttggatgatgtgctcgaagaattgcatgatcaggaggattaa	MARAATTTDVFNAIAEPGRRQILDLLANGELSVNELVEQLGLAQPQVSKRLQVLREVGLVLVRDDGRQRHYRLNGRALKPIHDWIRRYEQMWNERFDALDDVLEELHDQED
1	311808	22561	22761	+	hypothetical protein	gtgtattggtatagcggcgatgaatttgcccagcgcatagccttgactggtgatttggtcatattccagctgtatccattcgatcatccgcatcggaaattggatacattctcctcgaatgcgtgtttgcattcgtacaaacggcgactggctatggccgctgaattgttcgggcagccagaaaaaatcaaaagcaattaa	MYWYSGDEFAQRIALTGDLVIFQLYPFDHPHRKLDTFSSNACLHSYKRRLAMAAELFGQPEKIKSN
1	311808	23102	22776	-	hypothetical protein	atgactgtttcgatgaatatcgaatttgtgatgattccacaccagtttggcgggcgcaaatatccattttccaaaaatatgtatagtcatgtgcgttggcagcgctatttctatcaagtcccgaatagtattaggagtattcaattaattgaacttgaatatgatccacagactcgcttaggccgtgcattttgtatcttcccctttgatgatccatttcctcaggcatggcttgaaccaggcgaattacttgaactgtgtgagggagcacatatcgtagcagttgccaagatcgtaccaacacgcttgaatagcgatcaaggataa	MTVSMNIEFVMIPHQFGGRKYPFSKNMYSHVRWQRYFYQVPNSIRSIQLIELEYDPQTRLGRAFCIFPFDDPFPQAWLEPGELLELCEGAHIVAVAKIVPTRLNSDQG
1	311808	23232	24206	+	hypothetical protein	atggattcagccgagccatttgatgatcaagcccactatcacgccgtttgtagcttgattgaaaccgatttggcggccttgcccgcaggcttggcccacgctttgcaaacccaattcagccagttcaagcagggccgatttagccagattgccgcgctgttgccttggtggttgcgtgagcagtttccgcttgcaaggccgttgtatgcccaccttggtgcggcccaactgtatggctggtggtattattgggcccaagatcagatattggatggcgatggcgaagcagcgttattgcttggcgctcatttggcattgctgcgccagcttgagctgtatactgaattgggtttggcgcaaagcccaatctggccgttatttcgccaattgacgctggca…	MDSAEPFDDQAHYHAVCSLIETDLAALPAGLAHALQTQFSQFKQGRFSQIAALLPWWLREQFPLARPLYAHLGAAQLYGWWYYWAQDQILDGDGEAALLLGAHLALLRQLELYTELGLAQSPIWPLFRQLTLASALGHQQELRYRLSELANLGMEQLAHFDQTVLLARAQPFFFNSRAQAWLAGHDPFGPTANLVIETLECLTLARQFSDDASDWIDELKQDKLNSVACRFLVYLHQQAVFGDFSQLTAAQVAGQQILHEAFWRELEQANQSLIEQMLAKLRAANAHNLAQLLEQQAQANVALWANHATYRQQLRGFFGLAASE
1	311808	24213	25196	+	DnaJ-class molecular chaperone CbpA	atgaaaacgcattacgaggttcttggggttgccaccagcgccgatgctgcgacgattgacgcagcatttcgccgtttggcgcgccaatatcaccctgatattaataaagctcccgatgctacggccttgatgcaggccttgaatattgcctatggcgtactgaaagatccgcaaaagcgtcaagcctacgatcgcgagttgagtggtcagcgtgaacaaccgcgccaacgccaacaatcgagcggcaatgcgattaacgatttgtttgcggtggcgtggcatgcggctcatccggcagtgtatctctacgaaaatcacacagttgaaattgctggcaatagttttcgctttgattttgcctatcctgcgcaaaaaattgggattatttgccaagcttcg…	MKTHYEVLGVATSADAATIDAAFRRLARQYHPDINKAPDATALMQALNIAYGVLKDPQKRQAYDRELSGQREQPRQRQQSSGNAINDLFAVAWHAAHPAVYLYENHTVEIAGNSFRFDFAYPAQKIGIICQASSSSQTTWADWQVIQLTAQQILSNPMAAAESAYQALSETAYASTNPEEYAAAQAELRWAEDLLEKYDQSQATGEDFEEQIRASLAPQYKPMLDLALVGGVGAIVATTVVGAMIKLAIVGFVAMVVGALAAVRFLPSFIRPWSDDLRIKVFGGIAGVCLLLLLVVHGGSAIGLVVGASLIGGLVGYVYAMRQQAQP
1	311808	25210	25650	+	hypothetical protein	atgctgatgccgcgctgtgtgccctatcaacgagtgattttggcaaccacgcctgcccaaccaagctggcgtttaaagcgcctactgctggaatacgagcgttatgtgcgccaaattcccaatacagagcgctttgcaatcgtgggtatgcgcctgattccgcaacccaatcacctgcttagcttgcgcgatttagctccgcgcgatggtaagtttttggcttttgaagaattggcttgggcggtgcaaattattggccaaaccttgctcgctgttttagtcgaacaacaagcagcaggtcgggtgattactggtttgcactgcgatattaccagctgcgtggtgcatccagtcgattcttctgagcgccattttgtgcaagcaacgcgcactattttg…	MLMPRCVPYQRVILATTPAQPSWRLKRLLLEYERYVRQIPNTERFAIVGMRLIPQPNHLLSLRDLAPRDGKFLAFEELAWAVQIIGQTLLAVLVEQQAAGRVITGLHCDITSCVVHPVDSSERHFVQATRTILARCFTDEHLFYIP
1	311808	26495	25827	-	Histone acetyltransferase HPA2 and related acetyltransferases	atgccaaccacaattccagcactgccctgcgccgacctcgaccagaccatcgatttttggcgcaaccttggttttacggtcagttatacccaacgcaagcccaacccctacgccgtcatcaacgcccacgattattgtttgcacttctttggcttgaaacacttgcccccagccgaaaactatagcacttgtctgattatagttgcggaagttgaacaattgcaccagcaatttgccgagcgtttgaaggctagtttaggcaaagtgccagctcaaggctttccgcgcatctcgcgcatgaagccgagccaaagccgtttcacgctcaccgataatgctggcaattcgattattttcatcaagcaaggcgatgaggatgaatccgccgcccaagcttac…	MPTTIPALPCADLDQTIDFWRNLGFTVSYTQRKPNPYAVINAHDYCLHFFGLKHLPPAENYSTCLIIVAEVEQLHQQFAERLKASLGKVPAQGFPRISRMKPSQSRFTLTDNAGNSIIFIKQGDEDESAAQAYLNPDQSPLQRALAVAARLRDFKNDDQAAAKTLDNALARYTDEPVFEYAQALLARLELAQALEQSDQVERLNMQLSNLALSPEQRQQLGL
1	311808	26951	26556	-	hypothetical protein	atgagcgagcaatttatgccgatagctgtgattttgcctgacgagggcacaactttaattggtgatattcgctgcaaaatctccagcgccgccaccaacgaccaatgcaccgtcttggaagtgacgttgctggcgggccaaggcgcggtgctgcaccagcacgaggtcgaaatggagattttagtcgtgcaggcggggcgttgcacggttggcgacgaacgcaatcaatgggtacttgaagttggcggcatcgcccactttccccaaaacacgcgccacttttttcgcaatgaccactccgaaacatgtgtcattttgatcaccgcgattccaggcgggcttgatcgctttttcgagggactggccgcccaagcagaaaatgcagcccaagactga	MSEQFMPIAVILPDEGTTLIGDIRCKISSAATNDQCTVLEVTLLAGQGAVLHQHEVEMEILVVQAGRCTVGDERNQWVLEVGGIAHFPQNTRHFFRNDHSETCVILITAIPGGLDRFFEGLAAQAENAAQD
1	311808	27061	27213	+	hypothetical protein	ttgcaattcgaccagctttcaaacttaatttatgtactgcgttcctcaacgattttgccgattgctaagattcgattgccaccagatacaagttcaatcaataaccctggtttaagccaaccttcaggtaagggcgtatcgatcagaaactga	MQFDQLSNLIYVLRSSTILPIAKIRLPPDTSSINNPGLSQPSGKGVSIRN
1	311808	28136	28774	+	Bona fide RidA/YjgF/TdcF/RutC subgroup	atgaaacgtttttccctaaaactcctgctcgtattgttggtagctggcacatttagttcaattaccctcgcctcggaaggccaatcgcttgacagcgccgaacgcaaccgttgccgccgcccaggcgttgattgtgtgttcgaaaaggtcgaagcctatgttgaagcacgctatggcgttacgtcattgccagacttggctccaccaactgccaactatgtgaatgcctcacaagctggcgaaattgttttcatctcatcggctggcccagaaatcttgaccggtagcggtggattcctcaaaggcgagttgccaacgctttcgttagcaaccgctcaagaagctgcaatgttgagctgtgtgcgtggcttgcgcttccttaaatcaaccattggcgac…	MKRFSLKLLLVLLVAGTFSSITLASEGQSLDSAERNRCRRPGVDCVFEKVEAYVEARYGVTSLPDLAPPTANYVNASQAGEIVFISSAGPEILTGSGGFLKGELPTLSLATAQEAAMLSCVRGLRFLKSTIGDLDRVDHIVMVTGTVNVVPTYDDVTSGPVVGALGKTVDGCSDFLVTIFGPEAGKHARSSGGKVALPFNMATEIELIVEIN
1	311808	28901	30040	+	Periplasmic protein torT precursor	atgcagcttgcaaccaaacgctcattttgggttttaggcagtttattggcctgtagcttggccgcttgtggcacggctcaaccaaccacccagcccacgcatactcccagcgcaacgaccgcactgagccaaaccagtaccagtgctagctatcaggttgaagtctggaacccaccattcgactttgctagcccacggacgaccaccgattatgtgccgctcgtgctcgctgataaagctgaaacgatttgtgtttcgattccacatatcaaagatagctattggctggcagttaattatggcatcgtttccgaggccgagcgtttgggcgtgaatgtggaaattgtcgaggctggtggctatggcaacttgcccacccaaattacccaaattcgccaa…	MQLATKRSFWVLGSLLACSLAACGTAQPTTQPTHTPSATTALSQTSTSASYQVEVWNPPFDFASPRTTTDYVPLVLADKAETICVSIPHIKDSYWLAVNYGIVSEAERLGVNVEIVEAGGYGNLPTQITQIRQCVANGAKAVMIGSISLDGLNDLIVELQGQKIPVIAFMNDISSKAVTAKSLSVPGEGGQEIAKYLVQKHPKGSEPVDVAWFPGPEKAGWSKAADEKFKATITNGAINLVETKYGDTGKEEQAKLIEEVLIAHPEIDYIVGTGQTTVTAVEILRERKLQDKIKLMAYYISPEVYAELQSGDIEAAAVAPPVTIARIALDQTVRILEGKEYMAHVGPKSFVIDTTSLTTFDPTTSIPPETFKMTLRVSH
1	311808	30065	31807	+	RsbR, positive regulator of sigma-B	atgctccatagtttacgcaggcaggttattgttattctcttattgggaacatcactgttggcgttgcttaatttagcgattaatactcgtggcttggtggctgtgcgcaaccaagccactaacgatagcaccgccgcgctgcaagcccaagccgaacaatatctcctgcggattgctcaaagccacgctgccagcaccggccaaacagtgcgggctgtgcagcagttggcggttaccactcgcacctatctgcaacaaccaaccacccaaagcccaagcttgcctgagttgagcgtggcgcgtaatggccgccaatatgcgagtggtgcaacaacagtcttggtgattgctaatcctgatcaggcccaagcgctggccgatattggctatagccaacgg…	MLHSLRRQVIVILLLGTSLLALLNLAINTRGLVAVRNQATNDSTAALQAQAEQYLLRIAQSHAASTGQTVRAVQQLAVTTRTYLQQPTTQSPSLPELSVARNGRQYASGATTVLVIANPDQAQALADIGYSQRLEDVLPSLQISVPEIVRISYLTANTLRTYPNMTPNDPPADWQPSQEAAYVASLPANNPSRALTWTEVHQSIDQSQALISVAAPVYDNAEFLGTVSVDVGLDRLAFYLKGLILDESSFAFLITQKGEVVAVTEAGQGGVVQQILTNQSNNTASSMINDLQAGRDGVTTIFMDGRGYVVAYAAISGIPWALGLASPLDEITERTQETANQIATITNQSLALNIGLALIALVLFGFGMAMILRRQFVKPLTSLIGATNRVADGDLQPIE…
1	311808	31883	32170	+	hypothetical protein	atgattattgagctgactgggccaatttggttttggaaagggccagcaccatggtattttgtgactgtgcccgccgaagagagccgcacgatcaaagcaattgctggcttggtgacctacggctggggcgtgattccagcacacgtgcaaattggcaaaacccgttggagcacttcattaattcccaaagatgggctgtatcttgtgccaattaaaaaaccgattcgactggctgaacagctcaacgaaggtgatgaggttacgctgcaattggagattggccaataa	MIIELTGPIWFWKGPAPWYFVTVPAEESRTIKAIAGLVTYGWGVIPAHVQIGKTRWSTSLIPKDGLYLVPIKKPIRLAEQLNEGDEVTLQLEIGQ
1	311808	32170	33057	+	COG0613, Predicted metal-dependent phosphoesterases (PHP family)	atggtaatgcctaaactatcaaccaccaacctcgttttagccgccgatgcagccatcgatttgcaattgcataccactgccagcgatggccaatgggaagcagccgaattaataggctatctcaagcatgaaggctttggtttggccgccatcaccgaccacgaccggcctgagattgcccaatcgttgcaggaattggccttggccgaggctatgccgctcttggttgccgctgaaatgagctgcgtttggcgcgaacaaatggttgacgtgttgtgtttcggctttacgctcgagccaaatccactaacgacgctggctgcggatctgcagcaacgccaacagacaatcatcaccaatgcttatgcctattgttgtggcgcaggctttttagccgcc…	MVMPKLSTTNLVLAADAAIDLQLHTTASDGQWEAAELIGYLKHEGFGLAAITDHDRPEIAQSLQELALAEAMPLLVAAEMSCVWREQMVDVLCFGFTLEPNPLTTLAADLQQRQQTIITNAYAYCCGAGFLAAEMQPQRDAILSQPSASQPHAFAALVKQHNPDLAPAQFSQLMQAAGCDFATTPIATLVAAAQQSGALCILAHPGRDDGFVCFDQALLEQLWAEVPLDGLEVEYPLHTPEQIALYRTFAAQRSLLTSAGSDSHRPSKPPIRYRAGDYRALLGRLGIVVAEEQPA
1	311808	33054	33524	+	hypothetical protein	atgacctactttgtaaaaaagattgaatgggaatatggtgaatcctatggagatgtcttttatcctcgtaatcaagcggaattccaagctcaacttcaagcacttgagctacaagccctgcaaaaaaattatccattctacgttgaattagcatttgaagatgcttgttatatcggatttattgttgggcatgctctaagctgttttaattttgggatttttacagccgatgatcaccaagctgtgaattgtagaacgcagtttgatagtcattatgatccacaggttgatcatcctgagataatgatagagtattcgtttaaagcagaccatggcgaaacatctatgccagagttgctgcctcgtgagcagattctacaggcaattgatcagtatatc…	MTYFVKKIEWEYGESYGDVFYPRNQAEFQAQLQALELQALQKNYPFYVELAFEDACYIGFIVGHALSCFNFGIFTADDHQAVNCRTQFDSHYDPQVDHPEIMIEYSFKADHGETSMPELLPREQILQAIDQYIETQKLPAYIRLSKQSIIDRYIEH
1	311808	34655	33552	-	RsbR, positive regulator of sigma-B	atgcgtcttaaggctttactcgctctgcttttccgcatcaaacacgccgatgccaatatacggcgacgtggcaaagcaatcgtcggcatcacctttttcttggtttgctgtattgttttaattggcatatttagcatttttgctgctggttggcgcgaaaccacagcgctaattagcccatttggcattttgggcttggcagcaattgggctggcccgccgtggctcagccaatagcggtgcaggtctcctgattgcagtcacattaattgccttggtagttgcgccagttttggccaatcgagttgcatttacgccatttttctttttgttaccaatcttgattggctttgtgacgctctcgccccgtggcttgttggttgctagcgcagcaagtttg…	MRLKALLALLFRIKHADANIRRRGKAIVGITFFLVCCIVLIGIFSIFAAGWRETTALISPFGILGLAAIGLARRGSANSGAGLLIAVTLIALVVAPVLANRVAFTPFFFLLPILIGFVTLSPRGLLVASAASLAALGLLAVLTQHIPQSLPQNSDVYGLASTLLLIIIGLGYVGSRTTHQAIYAMNLAQQRSRELTSTLQTERDQLSQRVAESTQELRQNLANSQHLIDQQAQLLTENDQQRSTIRALSLPILPLHQQMLLVPLIGTFDQERLQDIQQQLLAAVGTYRAKILLLDLTGVAVLDYAGAAMLQRIVQASSLLGAVVAFIGVRPEAAQALVSMGNELDNVAVFRDLQAAIQQHSRLLFNR
1	311808	35585	34692	-	hypothetical protein	atgaagcgttggtttttgattctggtgttggttttggtgggctgtagtcaggctccagccgcaaatccaacccacgccccaacccaaactgctgagccaacccaaactaaagtcgtcagtacccttaaaggctacgaggttgcaattcctgagtcgtatcaaatcccaacattaggtgatgcttatacggttggttccgataaaaaaattgatcaactattaatcaattgggatgaagcagaaccttatacgcctattcttggccgaaatgtgttcattagtacagatcgacttagtttggtgtatgcaactattagttcaaagcttaataatcgtgactgggagcggattagcggtcaaggtgatgatcgctattcacatatcgtttacagtaaaaca…	MKRWFLILVLVLVGCSQAPAANPTHAPTQTAEPTQTKVVSTLKGYEVAIPESYQIPTLGDAYTVGSDKKIDQLLINWDEAEPYTPILGRNVFISTDRLSLVYATISSKLNNRDWERISGQGDDRYSHIVYSKTVDQIPVAITVIMMLFDSEAHPDQVLVIQTLTTDIPDEPEPTVIPAPRIIIPEGSVKYALEDSTLSQYYTILQEAIVTEYPDQATIIEQKLFSTTFRIDELQKFYDQIDLTRIRLYGTIIDSEFNNVILGYKETERTKPYTISYAILDIPSQGNSYRLVLATVLQ
1	311808	36688	35681	-	Ribose ABC transport system, periplasmic ribose-binding protein RbsB (TC 3.A.1.2.1)	atggaaaaaccacttaacaatgcacagggtctggtaaactccgtcggatattcccgccgtgattttctacgtttaggtgggctagctacgcttggcctcttggcaagctgtggcacgacccaggccacgcctgtgaacaccgccaccccaaccaagcccaaaattggcttggtgatgaagtcgctaagcaatgagttttttcaacaaatgcaggctggcgctgaagaatatgcccgccaaaatgccaccagcttcgatttcatggccacaggcattaacgacgagcgcgattttgcgacccaaattgccgcccttgagcgcctgattaccgaacaatatgatgtgattgtgcttgctccagcagattcggtggccttggtcgcacctgttgccaaagca…	MEKPLNNAQGLVNSVGYSRRDFLRLGGLATLGLLASCGTTQATPVNTATPTKPKIGLVMKSLSNEFFQQMQAGAEEYARQNATSFDFMATGINDERDFATQIAALERLITEQYDVIVLAPADSVALVAPVAKAIKAGIVVINIDVALDEATKKAAGIDLAFFGPDNRAGSKMSGDVLAKALGVGGKVAILEGNPEADNAVQRRLGFDDAIADGSLKLVVAESGHWETSEGQSITAAWLKKYPDLQGIMAANDSMAFGAVQALEAAGMLDKVKVVGFDNIPAVQPLIKDGKMLATVEQYGAQMAAIGMDYGYRTLKGEKFSGWIRTELKLITKDNI
1	311808	37133	38356	+	Alkaline serine protease, subtilase family (EC 3.4.21.-)	ttgaagcgtctgtttgtttcgagcatgttgatcttagcggttagtgcgtttgctggctcaaattcatcgttcgcacagtcacgtgatgtagaaaaacccgtcgacattggcgaagccgttggtctcgacctcaatgcccctgctgttcctggtcaattcgtcatcaaattcaaggattcaaccaccaaagccaatcgcaccaataccttgagtgctttaggtgctgtgcaaatcgatcgcatcgaagctctcgatgcagaagttgtcgaatttgccagcctgaagagcaacgatagcttggcttcgcgcacggcgctggttgaaagcttgctcaaaaatgactccatcgaatacgccgaacccaactttatctatgcttcaacctacacaccaaacgac…	MKRLFVSSMLILAVSAFAGSNSSFAQSRDVEKPVDIGEAVGLDLNAPAVPGQFVIKFKDSTTKANRTNTLSALGAVQIDRIEALDAEVVEFASLKSNDSLASRTALVESLLKNDSIEYAEPNFIYASTYTPNDPGRSSQWAWGVTQAYTAWDITRGSSSVVVAVVDTGIQSNHPDLDAKVVAGYDYIDNDSTPTDGNGHGTHVAGTVAAETNNSTGGAGTCPNCRVMGVRVLNNSGSGTLAGVANGITYAANNGAKVINLSLGGGGSTALQNAVNFAWGKGVFLACAAGNSNTSSTTSAYPAAYTNCFAVASTTSTDARSSFSNYGTWVEVAAPGSSIYSTWIGSGYNTISGTSMATPHVAGLAGLLSSQGLSNSQIKSKICSSSDQISGTGSRWTCGR…
1	311808	39349	38492	-	hypothetical protein	atgcgaatttttctgacgggagcaagtggctttattgggcgacatgtggccgctgaattaagcaatgccggccatcaattaacctgcctggtgcggcgagcaccaacaattcaagcagatccagcgattcagtatctggtggctgagtggcttaaacctgaacagtggctcgatcaattggctggccacgagattgtgatcaattgtgtgggaattttgcgcgaaactcgccaagccagttttcaagcagtgcaggctgacgtgccaattgccttatttgaagcagccgcccagcacaagctgcaaaaaatcattcaaataagtgccttgggagcggatgttacagcagcgcaagcctttgtacgcagcaaagcgttggccgatcaggccttgagccag…	MRIFLTGASGFIGRHVAAELSNAGHQLTCLVRRAPTIQADPAIQYLVAEWLKPEQWLDQLAGHEIVINCVGILRETRQASFQAVQADVPIALFEAAAQHKLQKIIQISALGADVTAAQAFVRSKALADQALSQQAIPWVVLRPSFVYGAGSYSMRLFRRLAKLPITPILGDGGYQVQPIHINDLVRAIKLCVEQQAIANCTIEAGGERMNFHQLLARLAASQGRKLRPWFVPNWLSQLLATIGTATGLGPINRAELSLLLQGNIADLSAFRHYFGFDPRPFQPHG
1	311808	40092	39358	-	PMID: 10978523	atgccactcctgcataacccaatcactatgcaaggccaaatcgaccaatgctggcttttgacctatcgcatgccgatcgatcagtttcgcgccatcctgccagcagaattaaccgccaccgaatatcaaggatacggtttttggaatatcgtaatatgccatgttgcgcatatgcgtccgtggtttgcgccgcaagcagtgggcgttaactattggcatgcggcgtatcgaatttatgtcaatctaaaaacaccatttggtatacaacaaggcctgtattttgtacgtagcgattgtgataataggctgttggcatgggccggcaatctcgtaaccaatttcaactttcattccacgcccatcattgttaatcgttctgtaaagcaaacaagtatttca…	MPLLHNPITMQGQIDQCWLLTYRMPIDQFRAILPAELTATEYQGYGFWNIVICHVAHMRPWFAPQAVGVNYWHAAYRIYVNLKTPFGIQQGLYFVRSDCDNRLLAWAGNLVTNFNFHSTPIIVNRSVKQTSISIKSTIANAHVLIDQQQPATLASDSTFASLEQAAKLLKYPARGIAISKPGEANIVSIERDEAAWQHSLRHVQQADFQLLKQYPVQPEICYEIQPIAYRWLRGYRRKVLMTEQ
1	311808	40643	40101	-	hypothetical protein	atgcaaacattttttcagcaattgcgccagcccaaacaaaccctagccgaccagcatgatcagccagcccagcaatggccatatcgggcgtggttgcaacatgctgggctagcagtcggcggctcgctgatctacggtggctcgcttcagcaagcagtgccgcaatggtcgcggcgtggcgcggctggttggctgacaatctcggcgggtgctggctggttggcgcttggcccagcgctcgtattggccagcagagggcgaattaatagctgtattcaggcatgtttggtgagcatgagctatggcgaaacaattctattaattggcgctttgctcaattatgtgctcaaaacccaagcttatgcccaacaacgcaatctgttgctcgtgttaatcgcc…	MQTFFQQLRQPKQTLADQHDQPAQQWPYRAWLQHAGLAVGGSLIYGGSLQQAVPQWSRRGAAGWLTISAGAGWLALGPALVLASRGRINSCIQACLVSMSYGETILLIGALLNYVLKTQAYAQQRNLLLVLIANITMASTLAEQLSVIKLARWQTWLLWMLLLNGTGAVCFYRLRHLLAK
1	311808	41769	40810	-	D-3-phosphoglycerate dehydrogenase (EC 1.1.1.95)	atgaaactgcaatgtgcaattcttgacgattatcaacaggtcgccttaaccatggccgattggtcaggtatcgccgatcaggttgatgtacgggtcttttcagagcattttagcgatcaggctgcgttggtgcaggcaattggcgattgcgaaattgtggtaatgatgcgcgaacgaacaccattcaaagccgatttgctggcccaattgcccaaacttaaactgctggtcaccactggcatgcgcaatgcctcgattgatctggctgctgccaaagcccaaggcatcatcgtttgcggcacagccacctacccagaaccaccagtcgaaataacttgggcactcattttaggtttggcgcgccagatcgtgcccgaaaatttagcttttcgcaataat…	MKLQCAILDDYQQVALTMADWSGIADQVDVRVFSEHFSDQAALVQAIGDCEIVVMMRERTPFKADLLAQLPKLKLLVTTGMRNASIDLAAAKAQGIIVCGTATYPEPPVEITWALILGLARQIVPENLAFRNNGPWQHTMGMDLAGQTLGLLGLGKLGSKVALIAKAFGMHVLAWSQNLSAEHAQALGVQRAESKEQLLNESDIVSIHLVLSERTRGLIGAAELQQMRRTAYLINTSRGPIVDEAALISALEQGWIAGAGLDVFDQEPLPADHRLRRLPNLLATPHLGYVTQRNYRAYFGEALEDIQAFLAGSPLRQIN
1	311808	42018	42836	+	hypothetical protein	ttgcgaatactagcgtgggaattgtatattgctcaaaaagaattgcgagttcaagatattgtgacggaacaagttcaagcagctcgtactgatcttggcttacccttgttcaatactactggtggggctgcccatgattttattcaaaagttgcgaaagcaaggattgctatcagccaaaaatacaccccccgctcccactgagatgatttggaaaactgaatggcgactactgtatttgccctcacatcgcattgtccgccaattatcgtggtcgcctgttattgatacagttcctattacgagtaatgaacaaacacatcatgcatttcttatcacagtacgagatcccgcaattccaacatttcgtgttacagttgggaaggacatgccaaacgca…	MRILAWELYIAQKELRVQDIVTEQVQAARTDLGLPLFNTTGGAAHDFIQKLRKQGLLSAKNTPPAPTEMIWKTEWRLLYLPSHRIVRQLSWSPVIDTVPITSNEQTHHAFLITVRDPAIPTFRVTVGKDMPNANLFRHRRGLYFLRLEDSLYIGKSDEFHVRFSGHQQKKPLWWVFIALEAHDTMFTLDAISAAESLLISFWNETTVIKNGNRGSDQRPAFLFLQQAVLFSMAASAAFLWLLRTQVFDYTEWTIPFKSWRGAGWPQCYIDEQ
1	311808	43502	44068	+	hypothetical protein	atgcgacgttggctactgcgatttctgttgggattcagctgtttggttggctgtcaaactgcgcagcctgctgctccatcgccaccgcccacgccaacaaccccaattgatacaatttacttttcggaaactccgtttgacgctgcgcattcgattgctggaattgcaattgtttcatcgcctgaagcattagatgcgttattaagtcaaacgacgatcaaaatcctctatcttgatcaaacaagcattgatcgtgtttctaatcaaacattgtcactgctgtatcgaaaaagcgttatgcttgcctcatttgatacaccattgagcatgcttgctaaaaaatcaggtcatcagcaaacaatgcccgatcttgaactaagcgaaccaagagtctatatt…	MRRWLLRFLLGFSCLVGCQTAQPAAPSPPPTPTTPIDTIYFSETPFDAAHSIAGIAIVSSPEALDALLSQTTIKILYLDQTSIDRVSNQTLSLLYRKSVMLASFDTPLSMLAKKSGHQQTMPDLELSEPRVYISALVQMKNVTSGTKYEYHDFFYGDFTETHRLIQLQWRMSRCNAKLDPPSQCAEFR
1	311808	44230	45423	+	hypothetical protein	atgaccatgatccctgtgcttgagcattggaattccgatgccctgcttgcaatgccctttgatcaatatcagcgctatcgggtgagtgctgaagcgatatttttattaaaacaagctgctggcgcacacgatcagcgctggcggattcttgatgttggcggcttttttccgccgcgcaatggtgtgatgccgttgcaagcgtttttccccgccgatgaaaccttggtcgtggatactgctgagtatgtgggtgctggttatcagcaggctgatggcaccaagttgccctttgatgatctggcttttgatattgtacttagttgcgatacgcttgagcatattccgctctctggccgcaatagttttttggccgaactgcggcgggttgccagcagagcg…	MTMIPVLEHWNSDALLAMPFDQYQRYRVSAEAIFLLKQAAGAHDQRWRILDVGGFFPPRNGVMPLQAFFPADETLVVDTAEYVGAGYQQADGTKLPFDDLAFDIVLSCDTLEHIPLSGRNSFLAELRRVASRAVFLAAPHNLTNVATAEAMLRAYLSQLQMHNPMLDEHVAYGLPQAALVEAWLAAEQLDYLAFESGYLPHWQLLMVLKHLLFRQNQRDAMHANFDALYNQRFYAYDQRGPGYRKIYLIATNGQLDSSLQALVERSLQPTPTDPASDLLSIVLPVLTSTAYDTVLFQQDLTAQLAEFKQHQQAQSQQLEQLQQQLALQASSFDQMHDLERRLLDASVLAAQLEAEKRGVQAQLEYLHWQHSLVQQQLNRSLPQRITDRLRQLWRKFR
1	311808	45423	47909	+	Possible glycosyltransferase	atgagtcagcgtcaattaaacgtcgttttctggagcggttgtggcggcgaaacccagcgctatcgctgtcagcatgcaattgatcaattaaagcaacgcgggcacaaagctcaattgtttaaccagaccgattcggcggttatttcagcaattgcgactgccgatctggtgattgcccatcggcccaaagcaagccatttttgggaaaccgtcaagcaagcagcagcaggcaagccattagtttatgaaaccgacgatctgctgtttgacccacgtttggtcgattcgatgccgattgtcgccgaaagcactggcttcgaacgtcaattttggcgcgcctatgtgctgggcaatgtgcccgtttttgagcaatgtcaggctgcgattgtcagcacaacc…	MSQRQLNVVFWSGCGGETQRYRCQHAIDQLKQRGHKAQLFNQTDSAVISAIATADLVIAHRPKASHFWETVKQAAAGKPLVYETDDLLFDPRLVDSMPIVAESTGFERQFWRAYVLGNVPVFEQCQAAIVSTTPLAEAAKAFNKPVWTHRNVLGDDWLTWCEAAYQAREAHEHVTIGYFSGTFSHDADLRLIAPSLLSLLQQNPKLRLVLGGKITLPEVLAPVAAQIEQLPFVPLEELPSLMAQADIILAPLDVENAFTRCRSELKYLEAAALRLPVVASPIPAFAEAISHGNNGFLAATEAEWTSHLRSLIADAGLRQKLGQAAYEHVQSHYTIAAAAAEYEALLLTIIQRFSTNAIQPASQPLISQFQRDLYFTDRTVHMITGCDIGNAGNYRCRHR…
1	311808	47919	49664	+	glycosyl transferase	atgcaagttactgaacatcctcgcctgcgaatcgcttggttgctgacggcaccgattgttggttctggcgggtataccaatatttttcgaattattaatctcttggcgagcttcggccacgagcaagttatctttatgaatcccagcgattacccaaccgaggcgctggatcggcctgaacattttgtgcaacgctattttggcgtggtgcatgcgccaatttatttttggccgcaagaaattaagggctttgatattgttttggcaacccaatggacgacgacccaaggctttgatatgtgcgatccggcgattacgcgggcctatttcgtgcaagatttcgagccatttttctatgccatgggcgatgaatggctgagcgccgaggcaacctataag…	MQVTEHPRLRIAWLLTAPIVGSGGYTNIFRIINLLASFGHEQVIFMNPSDYPTEALDRPEHFVQRYFGVVHAPIYFWPQEIKGFDIVLATQWTTTQGFDMCDPAITRAYFVQDFEPFFYAMGDEWLSAEATYKQGWPCITLGHWLAKHLHEQYKATTFPFDFAVEHERYYPRPKLLTKKPRVIFYARPSTPRRCFDLGMRALAIVKEQRPDVEIVLFGDKHLKHFSAPFKFTAMGILNPEELAELYASATLGLVISSTNPSLMPPEMMASGCPVVDIDLAPNHFLVTHGKTGLLATAEPKPLAQALLSVLSDEPLRQRLIKAGLEHAKTLRWESSAREVEKALVKLVTTASGVINQRLLTDHEHLQGDGVSAALNADFNIGQRLVCQHDGVCGFEVALA…
1	311808	49746	51695	+	hypothetical protein	atgccgaaatggtttaatcgtgcgttattgcttaagtttgcaccaatcttcttggttatgcttggctatactgcacgtttattgataatgcctgtaactggacataacgatgtgctttttatgccatggcatgcgcattttgttgctcaaggccatttcaatgtttacgagcatctactaaatacctatggcgatagcgttatcaatattccggtttgggcaccatatccctatggtttttatgcttatactgggttttggacgaaaatctacgatctgcttggcttaatcgatatcagtaattggtcatcgccatggggacttgccgacccaatgcgggctgtttttctgtttaaattgatctatttgccgtttgatatattaattggctgggccttg…	MPKWFNRALLLKFAPIFLVMLGYTARLLIMPVTGHNDVLFMPWHAHFVAQGHFNVYEHLLNTYGDSVINIPVWAPYPYGFYAYTGFWTKIYDLLGLIDISNWSSPWGLADPMRAVFLFKLIYLPFDILIGWALKRYIGISALIMWALSPTALYMLSMGQNDVYATASMVLGTALVGQALAASEQKIQWRRAWQAMLVLGIGASFKMIPLFLVVPLILLLNLSWTRRILLFVIGILPFVLLSLPFLSSKAYITGVLFNPEGTRIFNESNLLSEPVSFFLFSYSALLIFLLNYRRKWVSDSAWWVAVAVMAMFFLWIHIPTYWLYWFIPFAIVIALRFGYRYISIWFLAEFLFVIQIFSKSRDINIGLSRYLVNEFTFMHPVHALSLRSPLLAQLFTRFEG…
1	311808	51716	52756	+	SAM-dependent methyltransferase BT3209	atgcaattgcaaccaatgccaactgaaaccctcaaggcctgcccaagctgtggcgcaacccaagcagatttggtttggcagcaaccagaaacatttattgctgaaggcttaaatttgtacatgtgttgcacatgtgctcaaatttatcttaatccgcgtttgacccttgcaagcaccaccttgctcgaaaatcaaagcgaggtctatgcctatagcgaggccacagagcagcaagaaattgcattaaaagccagcattcttgcccatattgaacagcatggtcagttgaagcctgggcgagtgcttgatcttggctgtaatcgcgggttgttgttggtggctgcgcaacatcgtggctggcaaccagttgggattgaactttcgccagtggccgccgaa…	MQLQPMPTETLKACPSCGATQADLVWQQPETFIAEGLNLYMCCTCAQIYLNPRLTLASTTLLENQSEVYAYSEATEQQEIALKASILAHIEQHGQLKPGRVLDLGCNRGLLLVAAQHRGWQPVGIELSPVAAEIARQRYGLTVYSDPTSLAQLEAFDLITCWHVLEHLHEPLAFVQELAAALIPEGVLAIQVPAYQFRDQFIDDGQAGSLLSVVHTLYFTAPTLISLVTKAGLCVFYCDESPEYRMLTVYACHPQALMARLGPPAWLLYDLQQATMRNAELTTQLRETQAQIPPLTTTTIDLQQYVATLEATLASKNAHIAQLETQINTLESGRLLRLLKALRRSS
1	311808	52780	54747	+	hypothetical protein	atgaaatatcgattaggttcgttgcctaaacttgctcctttgggctggattattctggctggctatctggcgcgctttttgattatgcccttggcaagccaacacgatgcgctgtatatgccgtggcatgcgcattttgtggctcagggccatttcaatgtgtacgagcatttatatacaacctatgggccgcgagtgatcgaaatgccggtttgggttccttatccctatggattttatgcgtataccgggtttgcggccaaaatctacgatctcttagggctgattgatctccaagcatggccttcaacctgggaaattgccaatccaatgcgggcggtttttttgtttaaactgctctatttaccatttgatctgttgattggctggattgtgcaa…	MKYRLGSLPKLAPLGWIILAGYLARFLIMPLASQHDALYMPWHAHFVAQGHFNVYEHLYTTYGPRVIEMPVWVPYPYGFYAYTGFAAKIYDLLGLIDLQAWPSTWEIANPMRAVFLFKLLYLPFDLLIGWIVQRVAGRLAWVMWAWSPTALFMLAMGQNDVYPTAAMLLGTYLVSRALAASDNQRKARRYGYWAMLVLGLGAGFKLVPLFLVPPLIVLLTRSWWQRLKLFGISVAPLFLLSLPFLRTPAYVKGVLFNPEGTRIFDQVNFLSQPSSLFLLCYSLFLIFLLLYQRPWVGDSAWWVSIATLAIFFLWIKIPFYWLYWLAPFVIIAVLRLKRAALGLWMGAELTFGLTLLHSHRELNLNLFFRFIPEWQFINPIHALALRSELASQLLAKLRL…
1	311808	54791	55894	+	Gene SCO4494, often clustered with other genes in menaquinone via futalosine pathway	atggctattctattggcgaagtcgccactctctgatattgccgaaaaagttgaagcaggcgaacggctctcgtttgaagatggagttcgtttgtatgaaactaacgatattttagccttgggtaaattggccgatacggtgaatcgtcgcaagaatggcgatgtggtgtattttgtccaaaatcaccgcattacgccaaccaatgtttgtgcatttcactgtaatttctgttcattccgccgcaatggcaacgagcctgatgcgtttgtgcgcactcctgagcaaattattgatcacgttggacgtttgtttagcgaacgaacccgtgaatttcatattgtcggcggtttggtgccagatctcgatgttgaatattacgccgatattattcgtgaattg…	MAILLAKSPLSDIAEKVEAGERLSFEDGVRLYETNDILALGKLADTVNRRKNGDVVYFVQNHRITPTNVCAFHCNFCSFRRNGNEPDAFVRTPEQIIDHVGRLFSERTREFHIVGGLVPDLDVEYYADIIRELKDHYPNVHVKAFTAVEIDYMAQISNMDWRTTLEILRKAGLDALPGGGAEIFHPAVRRKICPEKVDGDGWLEIHGIAHELGIKTNATMLYGHIETLEQRVDHLLRLREQQDKTGGFVTYIPLAFHPENNNLGRVKKLDWTTGFEDLKNLAIGRLLLDNFAHVKAYWISLTPRLAQVALSFGVSDVDGTVIEEEIYHAAGAKTEQGLSRAELVHLVTTAGKTAVERDALYNHIAVN
1	311808	55971	56786	+	Menaquinone via futalosine step 1	atgcttggtgtaatcgattatctcaatacccaaccgctggattatggcattaccgagcgcttgccgcatgtgcctgtccaacgcggcgtgccaacggcgatcaacgcggcagttttgcgcggcgaggttgctgttgcgccaatgtcggtctatgaatgggccttgaatgcagataaattgttggttgtgcgcgatttttcaattgccacgattggcgcggtcaatagtgttaatctgttttcgtgggctgctgatccacgtcagcttgatggccagccgattgccttgaccaccgattcggcaacgagcgttaatttgctcaaggtgctgtgcgagcgtcactatcgaattcagcctgaatggcgttcgatggccccaaatcttgatgcaatgttggct…	MLGVIDYLNTQPLDYGITERLPHVPVQRGVPTAINAAVLRGEVAVAPMSVYEWALNADKLLVVRDFSIATIGAVNSVNLFSWAADPRQLDGQPIALTTDSATSVNLLKVLCERHYRIQPEWRSMAPNLDAMLAECQGSLMIGDKALVEATARRHLGERGLPYFFDLGDEWLKLSGLPFVFAVWVVRRDQADAVRDAGIVPALRAAKAENLTRIDELAQFYAPRIQISPGVCAKYLRDLRYHLTSVDLEGLHTFLRYAVPSFQPSQLEWFSE
1	311808	60122	57060	-	Adenylate cyclase (EC 4.6.1.1)	atgcctgatgcaagcaatggccatgtgttaatcgtcgaagacgacctcagtattagccgcatgtttcaattgctgctgcgcgatgctggctatcgggtttcgttgaccaatagcagcgaagaagccttgcaatttgtgcgcgtcattacgccagatattattttgttggatatttccttgcctggtatgaatggcgttgatctgacccgccatttgcgcagtaatcccgccattccgtttattccaattattcaaattaccgcgcttggcgatttgcgcaccaaggttgccgcactcgatgcaggtgccgacgatattttggtcaagccaatcgagctatccgagctgttggcacgcttacgggtgatgatgcggctgcaaaaaaatcgccgtggcctc…	MPDASNGHVLIVEDDLSISRMFQLLLRDAGYRVSLTNSSEEALQFVRVITPDIILLDISLPGMNGVDLTRHLRSNPAIPFIPIIQITALGDLRTKVAALDAGADDILVKPIELSELLARLRVMMRLQKNRRGLEESTRQMHILYAISQTLNSSLDINSILRDLVLQLANALGAIRTSIILVNDHNTPFYASSVKETLNTASIQRVIRDGVAGWVMRAMKPLIISDTARDPRWISMDRRIDTTRSILSVPLIHQGIVIGVITAAHTRINYFTQDQLELAQNIGNQSVTAFTHAQLFQTTVQQKGLLERRSQMLEELLNVGERLSLNLPLHEVLNELAQAIHRSLGFRQVIIHVFGIDDVESAQGVAGVQREQIQQRWTNEKIQQSIVPLLRERFRISRSY…
1	311808	60253	60582	+	hypothetical protein	gtgagtaaacatgttgtcgtctatggtcgaacgagtttttgccctgatcttgctcgttcgcaacgttttttagaagccaatcaggttgcctacacccaaattaatatcgatcaagatgacgctgctggggcgttggtcgagggctgggttggctatcgcagcgtgcccacgattgtggttgccgaagctggcagcaatttgcccttcgaagcgccagctcctttgccagcaggccgcgaagcacgctcgtttgatcgtggtaccgttatcaccgaaccaagcgacgaagccttgagtggtttcttgaagcgcaacggtttgttggcttaa	MSKHVVVYGRTSFCPDLARSQRFLEANQVAYTQINIDQDDAAGALVEGWVGYRSVPTIVVAEAGSNLPFEAPAPLPAGREARSFDRGTVITEPSDEALSGFLKRNGLLA
1	311808	60685	61992	+	Transcriptional regulator	atgaccccacccgacagcttagaatggacagcagaggttgtgcatagcctcttaaactatccgcaacgtctcttggcgcatcctgcttggtcgctggtgattgccgaacttggcggtttgcgccatttgcaccagcaactgctaacctacccgcttaaaaataaagaattgcgcttgctgacgatcttaatcagccagccagatgcctcggttgaatactattgcgatatgttggcaatccatccagcgacgtttcatcgccagcaaaatgcgctttgtcagcggctgagtggcctattgccaccaccgcaattaccaaacattccccaacgtggcttccaaatgccccaaaccagcttcattgggcgcacactcgaccttgaacgaattcaattattg…	MTPPDSLEWTAEVVHSLLNYPQRLLAHPAWSLVIAELGGLRHLHQQLLTYPLKNKELRLLTILISQPDASVEYYCDMLAIHPATFHRQQNALCQRLSGLLPPPQLPNIPQRGFQMPQTSFIGRTLDLERIQLLFDQGCDWINLIGPAGVGKTRLALEIGQRVGPSFRDGVGLLHIPTGATQATLAHDFLAQLGLDSPQLDSQQQLQNYFSSRHMLLVLDNLNQPELAAWLFELLQAAPFVRVLATGTQRLHVPQERLHYVEGLSYLVAADQPIALEEHPSLQLLGERLSNFQPIALHDSAHVEVASQLCQLVGGLPLALEVLASLSTEYDLTTVAAQLQPMASSEQRLAWLINLGYTTLQPATKQLLTTLARLPRWLNQREVADLQGLSAQQLQASLHE…
1	311808	61999	64536	+	Disease resistance domain-containing protein / Tetratricopeptide repeat-containing protein / Transcriptional regulator, LuxR family	atgactcaagtatcaacccagtggaacgatgttattgtgcatgaccttttgcattacccccagcgtttagcccaacaccacacgtggtcaaccgtgattgccgaggctggtgggttggagcagttgcgccagcaattgcttgaatttccgctcaaagccaagcaacggcgggtgcttgaggttattttggcccatcctgaagcgtcggtggtgcgttacaccgatctgttagcaatgcatcacgcgacctttcatcgccagcaaaatgcgctatgtcagagcttaagtagttttctgaatgcccagtattcccaacctgaagttcttgctgcaacctcagagcctgcgccatcggcacatgttgcgcttccttggacgagttttgtgggccgccaagca…	MTQVSTQWNDVIVHDLLHYPQRLAQHHTWSTVIAEAGGLEQLRQQLLEFPLKAKQRRVLEVILAHPEASVVRYTDLLAMHHATFHRQQNALCQSLSSFLNAQYSQPEVLAATSEPAPSAHVALPWTSFVGRQADIETLSTLLTNGSRWISLVGTGGVGKTRLALELAQHWLGLDSIEIHVLRFADVQRFEDVGLACAQQLQVSIQAEQSLEHALQHFFAQRRSLVILDNLEHLPAAGEWFATLFAEVAQLQVLATSRVRLNVAKEVIYEVDVLAYPPPAPNMDHVRSYPAVQLCLDRLEAVRLIDRDDEQLLEWVGQICHQVAGLPLAIELVAARAAEYSLDAIVAAIRTDLGLLADGPLDVDLRQQTMAATIGWSYRLLPAETQAILQQLSVFQAGWD…
1	311808	64603	65406	+	hypothetical protein	atgcaattgaccgaggatcttgtggcagatttaatttttgccccagaacagattgccaagcaaccccaacttgcccaatttgtgcaggcttgtggtgggattcaacaatgctatgcactgttacaaacgctgccgctcaatgaggctgagcggcggttattgcagctgattttggctcaaccaggggcttcagttgatttctatttgcaacagttgcatattcataaagcaacctttcatcgccatcagcgcaaactgttgcataatttgaccaatggcctgaatcaacaacgcgtgctgcaaacgccacattcgtggtttgccctgttgcaacaagctaccaacttgcctgcggctccaagcgttgatcgggctggcatggcttatcgccgcatccag…	MQLTEDLVADLIFAPEQIAKQPQLAQFVQACGGIQQCYALLQTLPLNEAERRLLQLILAQPGASVDFYLQQLHIHKATFHRHQRKLLHNLTNGLNQQRVLQTPHSWFALLQQATNLPAAPSVDRAGMAYRRIQHLFEQGVRLINVVGDDQPRQQALVLNFAHDCGASFNDGCLWLDLTGNSSQALSQHLLAKVQATPSLSPTELLHVFQTRQTVLILADYQTHPDDPLWLRRLLEIAPNLVVICTSSQRLKLYGEFLVPIGTPSVSA
1	311808	65455	65976	+	hypothetical protein	atgattttgcccaaggagcgcgaccagcgcctgattacgattcgccgtggtggcacactgagcgaccatgaccatcggctgcttgcgctttgggcggctgcatgtgctggccatgtgcttggctactttgagcaagcgcagcccgacgatcagcgacctcgccatgccttagcccaacttgaggcatgggtgcgcggggagtgtagcatgagcgaagcccgcgctgctggtggccatgccaatgctgctgcgcgtggtttgagcggagcggcacgctttgctggcttcgctgctgcgcaggcggccttagttgcccatgttgctgcccataatcttggcgctgcggcctatgcaattaaggcggtgcgcgcggcagcagccaagggcgctgaggatgag…	MILPKERDQRLITIRRGGTLSDHDHRLLALWAAACAGHVLGYFEQAQPDDQRPRHALAQLEAWVRGECSMSEARAAGGHANAAARGLSGAARFAGFAAAQAALVAHVAAHNLGAAAYAIKAVRAAAAKGAEDEDGRQECAWQRAQLPATLREFVLEDQRTRNSICWWVFDFSA
1	311808	66118	67239	+	putative lipoprotein	atgcgacgaatgatggtgggtttattggttggcatcgtggcgctgagtggtcagattcaggccaaaccgcagggcgaggtgattgatccggcagttgttggctatccacaacgcatggtggcctttggcgattcaattacgcgtgcgtttctggccgatggtaatccaaataatattgctgatcagccgcagtatagttgggcaactggtacaagctccgaagtgaacagtttggccgagcagattcgcacggcgactggcaatctgactgctactaatgctgctgcttctggcgcaagtatgaatgccttggttggccaagttaatgcagctacttctgctgatgcgcagtatgccacgattttaatcggggcgaatgatgtgtgtcgttccaacgaa…	MRRMMVGLLVGIVALSGQIQAKPQGEVIDPAVVGYPQRMVAFGDSITRAFLADGNPNNIADQPQYSWATGTSSEVNSLAEQIRTATGNLTATNAAASGASMNALVGQVNAATSADAQYATILIGANDVCRSNEAAMTSVADYRAQLVSGLNQLTTNEPEARIFVASIPDVFKVWQTFKDNPTARAIWNQFGVCQAMFANPESTAPTDMERRQRVRQRIIDFNSQLSEVCSGYLRCRFDQNLLFNSAISPTLVTADFYHPSIAGQRTLASNLAQASFDFTDQTAPVSNVTFSQTQGTWLATLSATDNRGVRGLEYRLPSQTTWTRYTQPIEVDDQATIIVRAVDINGNSEGSRAWSVPAAASYSVFMPLVKFNQ
1	311808	68971	67229	-	Protein C14orf101 homolog	atgcaaaattcagtgaaacacataaagtttgatcgcaatgttggtgcgtggctgctctttggcgctgcattcctgctctatagcctaaccctgctgccaggcctcggtggcggcgatactgccgaatttcaacgggttggcccaacccttgagattgcgcatagcactggctatcccctgtatagtctcgtgacatggctgtggagcaacatcgtgccatttggcagcattgcttggcgggttaatctcttttcggcctttgctgctgccctgagtttaacgatcgttgcgcaaattgccctgaaacttgggctggctcaacgctgggcttgggcttgcgcagcaattttggggctatctgcaaccttttggcaacaagcaactcatgccgaaatttat…	MQNSVKHIKFDRNVGAWLLFGAAFLLYSLTLLPGLGGGDTAEFQRVGPTLEIAHSTGYPLYSLVTWLWSNIVPFGSIAWRVNLFSAFAAALSLTIVAQIALKLGLAQRWAWACAAILGLSATFWQQATHAEIYAFAVLLQVGTIWLILAWRQQQVAFCWLGLAAGLMLGHHRSSLFLLPWMLIAAGWQRRPTVRQILLAIAAGLISFVPYVYIVWRAPAWQNGWAVLAEYLLGSAGGAWFDPQRAANQAWQRFVAVQVGLFGPQLTWLGFGLACYGFWHCWRQQRPIAIMLAGSYCSILGFCLAYFVDDLAVFGLGAYVVQALLIGFGLAHVPWPRWSLAAACAIGAWLAWQNLPQIQSSNTAQIEQIARQRLAEPLVAHSLVIGDGWSIESLRYLQAV…
1	311808	71755	69104	-	tetratricopeptide protein	atgacgcatattcttaatccaatcttacgcactgtactcaaccagtttgatcagcctgctgagattggcacaatccaaccgttggcaacaccagccttacttgggcattggtatggtctgtatggagcgtatccgaatgagcggcaacggggccaaattattcaattggtggttgcctatgccttgcttggcgaaacccaagtgcggcccgaacaacctcacgatttagccgagatcttgcaacaattgcgggctggcaatcgcgaccaacgcttagtttattggcgctttttacatgaacataaattgccagtccatgtgctaatcgatgagcttggtttagccaaagcaacctttcatcgcgatatgaaagatcgcttgcccttgattttggatcag…	MTHILNPILRTVLNQFDQPAEIGTIQPLATPALLGHWYGLYGAYPNERQRGQIIQLVVAYALLGETQVRPEQPHDLAEILQQLRAGNRDQRLVYWRFLHEHKLPVHVLIDELGLAKATFHRDMKDRLPLILDQAADCLLSILQPALQLERPPVPAQLYGRAEWLAEAHAMLNHEHQVCIIGSTGVGKSACAATLANTWQGPVFWLTLLPDLNDQVESCLPLIGAFLQHHGAYNLAQHLAIEGGKLNSNVALGLIRRDCASLATPALFCLDQSEVMLKQPQAHHSALHSFWRALAAIPNVHVLIIGNRVFSDDLPVLSLEPLENSAFRAWFDATTTIQPDYPWEQFLALIAGNTHLMRIVMVLIQQERSLAAICAMLEAHPGVSSLIERIITMLGPSAQQ…
1	311808	72049	72756	+	hypothetical protein	atggctgtttgggattttgagacggccaatggatgtttggtcgagcttggtacgccgcaaattccaagccaagacccgccaattgtgtcaatgacaacaattgcttgtacggtcaatggcgttgtcgatttcagcccagcagattatgcgcgctttcaaggcaatggctacctttcgtgtgatctcgatttgccaaacaacttgcagcagacttaccctgatttctggacgtatgtacaagctcaatttagcacgaatggtaatcagccgctcttacatcaccctgatgcccaaatgagcgttgatgtaaatggcttatatggcaatcttgaatggcaatatcgccataccaccaatcttctcgaatcgaatgttgttgggcgcttccgcctgacgagc…	MAVWDFETANGCLVELGTPQIPSQDPPIVSMTTIACTVNGVVDFSPADYARFQGNGYLSCDLDLPNNLQQTYPDFWTYVQAQFSTNGNQPLLHHPDAQMSVDVNGLYGNLEWQYRHTTNLLESNVVGRFRLTSDNRMVVGQCSSSVLNCPTSQTAPYAGYAKVHGDTTYANSSQTMVKFRTSATTVIIGYNPDTNEYLNGKLGMMIIDPYGKDPEPTVINPDPTPTVTPTMPIPQ
1	311808	74823	72838	-	hypothetical protein	atgcccggaaaacgttcatcgttggtgatcgttgcagccttggtggttgcattgctgagtagctttgctgccgccaccctcgtcactcctactgccgcttcgtccgatggcttttggcaagatgtgcaagaaagtcggctggtgcaaaaaggcgcacgccaaattgtaccaaccatctatcgcactgttgggcttgatttagatggcttgagtcaatatctggccaaagctcccttagagcaagaccaagcagtggtaaactcgttgtatacgctgcaattgcccatgcccgatggcaaatttgagcaattccgtatcgtcgaatcgccaattatgcagcccgagctggcggcgaagtttcccgaaattcgcacctacctgattgttggggtggataca…	MPGKRSSLVIVAALVVALLSSFAAATLVTPTAASSDGFWQDVQESRLVQKGARQIVPTIYRTVGLDLDGLSQYLAKAPLEQDQAVVNSLYTLQLPMPDGKFEQFRIVESPIMQPELAAKFPEIRTYLIVGVDTPNLSGRLDLTPAGFHGLILGGQGRIFIDPYSAGDTKNYIVYDSRNFVPSSEKLAERQVEDYVIDLPLSSDGLAAPKAVGDKLRTYRLAMAATGEYTAFHGGTVSGALAAITTSVNRVNAVYEREVAVRMVLVANNSSIIYTNASTDPYTNNNGVTMLGQNQTNIKNVIGNTNYDIGHVFSTGGGGVASLGSVCSTNYKAQGVTGSSAPVGDPFDIDYVAHEIGHQFGGNHTFNGTTGSCGGGNRASSAAYEPGSGSTIMAYAGICG…
1	311808	75056	75850	+	hypothetical protein	atgtggtttcagcgcgttcttttatggttggcggtgcttggttttgcgattctcgtgctcgcgattggctcagcgtttttagcggttggttcaatgtttttagcggtgtgtgcaacagctcttttgctgactctgtatttttggccaattattggggctgtgattagttggaaaagtatgggcttgttccagcggccagaaaaaaagccgcattattggggtttaggcttgctgtgccttatttatggcgtaggcatcagcttattggcaatcgatgacctatggttccttggcgattggatcttgttgggcaatggcattggcctgatcttgcgcagtgtcttggttgaatggcgggttgccgaagtccgcgcgcgccgattaatcattaatttgctg…	MWFQRVLLWLAVLGFAILVLAIGSAFLAVGSMFLAVCATALLLTLYFWPIIGAVISWKSMGLFQRPEKKPHYWGLGLLCLIYGVGISLLAIDDLWFLGDWILLGNGIGLILRSVLVEWRVAEVRARRLIINLLLALVLPISAKTLIEYPRIKDQDCKVQAALDQTAEKLFQYYAQHGNYPPSLELEIELNSLAFRQQCKQTYGWRYIDVDDYASKEWVYQPQETSYRLGYYRTDSILFLYSRYIDRVCWYDPATQASSCHFVLN
1	311808	75998	76150	+	hypothetical protein	ttgtgggtttatgcttctgatattggtagtcggcgcattgtttttgaaaattggagcaccgtttttatcgtttggctcagcagtgcttgggatatgtttaatattctttttgctgattatatatttttggccaattgctggaattgtggttag	MWVYASDIGSRRIVFENWSTVFIVWLSSAWDMFNILFADYIFLANCWNCG
1	311808	76268	76441	+	hypothetical protein	ttgggctattggatcttttttggcaatagccttgggctgattctgcgcagtgttttcgttgaatggcgggttgctgaaggtcggatacgccgattgagcattaatctgctgctggcgcttgggctgccgctgattaccagcttgatttttctttttccgcaaattaaggattaa	MGYWIFFGNSLGLILRSVFVEWRVAEGRIRRLSINLLLALGLPLITSLIFLFPQIKD
1	311808	76598	76999	+	Myxobacterial hemagglutinin (Lectin)	atgagcgcatattgggttgaaaatcaatggggcggcgatgatgcaccatggcatccaggtggcacatgggtattgggcgcacgcgataaccagcatgttgtagcaatcaatatttcttcggttgataatggccaaacatttaccggaaccatgacctacaataatgaaggcccgattggcttccgcgcaaatcgtaccagtaccaataattatgctgtcgaaaatcaatggggcggcgatgatgcaccatggcatccaggtggctcatgggtcatcggtgggcgtgataatcaaaatacgattaatcttgatgttaactcacaagatggcggccaaaccctgaatggcacgatggtttatgctggcgaagggccaattggttttcgtggcaaacttcaa…	MSAYWVENQWGGDDAPWHPGGTWVLGARDNQHVVAINISSVDNGQTFTGTMTYNNEGPIGFRANRTSTNNYAVENQWGGDDAPWHPGGSWVIGGRDNQNTINLDVNSQDGGQTLNGTMVYAGEGPIGFRGKLQ
1	311808	77217	77684	+	hypothetical protein	atggctactgaacaacaaattgattatacttcgattgcaaaatcccaatacgacgcgacggttgaatcactcaagcaagcatttcctgatgctgataaaaatgcaccaaaccaattaaccgcagctgcaacctcgaccgcaactgggactgctacatttgccaccgctttcatttatggcacatgcgaatgtattttgacctttgataataaccaaaaaattcgcttctatggcacgatgtggggcattgggcttggtggtggcaccagcgctggcggctacattggggttccgatcaaccaattagttggcgattgcagcttccaagtgacggttgtttctggggttggcggcgcggtaacaattcaattctggcgtggcaacgactaccttggcaac…	MATEQQIDYTSIAKSQYDATVESLKQAFPDADKNAPNQLTAAATSTATGTATFATAFIYGTCECILTFDNNQKIRFYGTMWGIGLGGGTSAGGYIGVPINQLVGDCSFQVTVVSGVGGAVTIQFWRGNDYLGNFTGAALAVAASVTGGSGSWKMQ
1	311808	78668	77736	-	L-fuco-beta-pyranose dehydrogenase (EC 1.1.1.122)	gtggaatatcgacggctaggcaaagcaggcatgcgggttagcgccgtatcgttgggcgcatggttgacctacggcgggagtgtcgaaagcgatatggccgcccaatgtttgcgggcagcaatcgacaatggcattaactttatcgatgttgccgatgcatatgcctacggtgaagctgaaagagtcgttggcagcgtaattcgcgattacaaacgcgcggatttggtgctttcttccaagcttttttggcccatgagcagcaatgtcaacgatcaagggcttagtcgcaagcacattatggaatcgatcgataaatcgctccgccattttggcaccgattatttggatatttatttctgccatcgcttcgaccccaacacgccgcttgaagaaaccgta…	MEYRRLGKAGMRVSAVSLGAWLTYGGSVESDMAAQCLRAAIDNGINFIDVADAYAYGEAERVVGSVIRDYKRADLVLSSKLFWPMSSNVNDQGLSRKHIMESIDKSLRHFGTDYLDIYFCHRFDPNTPLEETVRAMSDLVQAGKVLYWGTSVWEADQIEQAVSIAKQYNGYLPQVEQPRYNMLDRHIEPAIIPTCEQHGLGLTVWSPLAQGLLTGKYNAGVPEGSRGATTKWLDRELNDTNLQKIRQLTAIAEELELTTSQLALAWVLRLPQISSVITGATKPEHVLDNIKAGEVQLSADVQAQIEAILA
1	311808	78792	79289	+	Pyridoxamine 5'-phosphate oxidase (EC 1.4.3.5)	atggcagagcaaaccccagttcaacaaaatatcgccaaagttgccgagcaacttaaaggcttcaagattgctatgttaaccaccgttgcccaaaacgattcattgcacagccgtccaatggtcgtgcaagaaaaagaatttgatggcgatctgtggtttatgaccagccgcgatagtggcaagatcgacgaattaagcaatgataaacaagttaatgttgcttttgtgaatgtcgatgactcgcgctatgtttcagtcagtggcaaagcccagttggtcgatgatcgcgccaaaatcaaagagttgtggacaccactggcgaaggcttggttcaaagatgaaaacgaccccaacattatcttgattaaggtcgaaccaagcatcgttgaatattgggat…	MAEQTPVQQNIAKVAEQLKGFKIAMLTTVAQNDSLHSRPMVVQEKEFDGDLWFMTSRDSGKIDELSNDKQVNVAFVNVDDSRYVSVSGKAQLVDDRAKIKELWTPLAKAWFKDENDPNIILIKVEPSIVEYWDTPNSTFVQVKGFLTALVTGERPDVGDHGKVSL
1	311808	79458	80006	+	hypothetical protein	atggcaacaattctacaaataccctcgctgcgcgaccaacaaagccgtgaagttaagcgtctgctcatgaagcatttgcgcagttttagcgataccttagaggtgaatgatgttgcccatgtgccgttatatcagcaattagccgtcaatattgtttggaaagtgcggattccaccgtgctccaaacgcaacattcggattgccttctactacgatgaatatggcaacgatcagcaactctttattccaacctggcaagccgaccccgatcctgctagtcgtttgcaaatcacggcggctgaatattggtatagctatgtggttgctaccagcaaggtctatgtgttgcctgtggctcagctacggccatggttcaaccaacacagccagcatttgcca…	MATILQIPSLRDQQSREVKRLLMKHLRSFSDTLEVNDVAHVPLYQQLAVNIVWKVRIPPCSKRNIRIAFYYDEYGNDQQLFIPTWQADPDPASRLQITAAEYWYSYVVATSKVYVLPVAQLRPWFNQHSQHLPAHEVKHQLPDQPASIQAVGRFVPTQRLLRELDELEIWPLNRLQPSKRVA
1	311808	81149	80034	-	hypothetical protein	atggggattaatgatcaggctgaagatacgatcgatcatccaaattcacggcgctcgtttttgcgcaacacaggtttagctgcgttggcaactgctggagcaatcggcgcgttcgatcacgctgctgccaacaccaagcccgcaattgacgacaaccaacttgctgctggcggcgaaattcctgcgagcgcgcaatatgctcggcgggcctttcgctcgttgaccttgcttgcaatgagcgcagtcagcagtgaccaagcatttgccaaaaaagtctacgattttgcgcttgccgaccttgacaagaatgtgactggtttatcgaatgccagcgattcggtcaacagcctgagctacacacccaaccccgacgacgattacgaaccacgcccttggtgg…	MGINDQAEDTIDHPNSRRSFLRNTGLAALATAGAIGAFDHAAANTKPAIDDNQLAAGGEIPASAQYARRAFRSLTLLAMSAVSSDQAFAKKVYDFALADLDKNVTGLSNASDSVNSLSYTPNPDDDYEPRPWWWPRPWWRLKDQVFTPIDRIPAGGLVVLDLHRSLDAFNIAFQYGDQALQAENLRLARSEIRSHFVALKRASSFAAWEPGDDLCPPWWPWPWPPIRRSGIPTPEPALQLGNLAKGLINYGLGQSMSNTSLGLARSKAIILQVQASARKMSGYSGSLVGWEDGDDLCPRWPFPWPGPWSLDQWLDQYSDKPQPQPWREVASEVLRASTIFGLASSLSDRGIAQGLRDAAIGQIQAQVGKLT
1	311808	81774	81235	-	Sirohydrochlorin cobaltochelatase (EC 4.99.1.3)	atgacagagcaacaaccaatggccgctgcgccaatcaaatatcgcgatgatggcgaggtcgattgggctaatatgtgggaaaacttttgtggtttggcgcttgagggcgggccgccgcatcgtggtgtcgaagccagcattccaattcaaatcaaggccaattcgcagcatcccaactatatgcaggtctatgcagagctatgtcgcggcatttacgaggtcagcggcctaagtgcccatattagcgaagccgccgaatggctggcgattgaatgcccaattgttggtcaagcccaatggctggcaggcgcaattaatcaagagcatgttgcggcccaagccaatggccaacaactctgggtaccaattcaccaagattttagcctcaaaagcgaaatc…	MTEQQPMAAAPIKYRDDGEVDWANMWENFCGLALEGGPPHRGVEASIPIQIKANSQHPNYMQVYAELCRGIYEVSGLSAHISEAAEWLAIECPIVGQAQWLAGAINQEHVAAQANGQQLWVPIHQDFSLKSEIKSVITVVAKTTHYWTEHLPQSVKQSFAIQAQFSNIGQKLKRLFGRN
1	311808	81898	83580	+	Fatty-acid-CoA ligase FadD7	atgacgcaccctgagcttgatccaacgacaatgcagttgttgaatgctgcccatacctacacgggaattcctgcctcgacggttcaaacgccatggcattcgctggctgagctgttgcaggctcgcgctgcaagcgatgctcaacgtgaatatttggcctatttcaacgatcatgctggcgaagaaattcgttggagttatgccgatttgtacgagcgcgcagcccgaattgcgaatttgctgacgacggtatatggcgtgcgccatggcgagcgggttgccactttggcctataatcaccctgatacggtggcgatttatgcagcatgttggctgattggggcgacgattgcgccgcaaaacgttggcgaagatgaccagcggattggctttatcttg…	MTHPELDPTTMQLLNAAHTYTGIPASTVQTPWHSLAELLQARAASDAQREYLAYFNDHAGEEIRWSYADLYERAARIANLLTTVYGVRHGERVATLAYNHPDTVAIYAACWLIGATIAPQNVGEDDQRIGFILSNAAVRVVLARPEYLERATTISSHAAGVAHVVALDADFEQALAAQAETFEPSQAPSLADEALLVYTSGTTGAPKGVQLSHYNLLADCTGIMRWHGIDADSRLMAILPIHHVNGIVVTLVTPLLAQASVVLNRAFSAGTFWQRIANERVQIVSVVPTILQYLCEAKPEHSQFERSHLRYLICGAGTLPVALAKRFYDQFGVRVLHGYGLSETTCYSCFLPTTLSDAEYRHWMEDFGYPSIGVAMWPNEMAIHDPQGHALSEGERGEI…
1	311808	83604	84419	+	Tryptophan synthase alpha chain (EC 4.2.1.20)	atgagccgaattgcccaaacctttgaacgcttggcgagccaaggtcggactgccctgatgccgtttttgacgattggctaccctgagcgcgattctgccctcagtttagcccaggccttggtggctggcggcgcggatatgctggaactcggcatgccgttttccgacccattggccgatggcgcgacgattcaacgcacgaccgatattgcgctggccaatggcgttgatcttgaattttgcttggaaaccgtgcgccagttgcgggccgcagggctgagcattccgctcttgctgatgggctatttcaaccccatgtttcaatatggcgttgagcgatttgtggcagcggccaaagcagccggagccgatggctttatcgtgcccgatttaccacca…	MSRIAQTFERLASQGRTALMPFLTIGYPERDSALSLAQALVAGGADMLELGMPFSDPLADGATIQRTTDIALANGVDLEFCLETVRQLRAAGLSIPLLLMGYFNPMFQYGVERFVAAAKAAGADGFIVPDLPPEEAQEFHAATKAHALDLVFLLAPTSTDARIAKVTGLSSGFIYCVALRGVTGARAALADDLGDFLARVRQHSHLPRAVGFGISKPEHVASVAKMAEGAICASALLDYIGSLPSDQQAAGAQQFVQQLRDAADQANGYHQ
1	311808	85468	84488	-	putative oxidoreductase	atgcaacaactcaaatggggtttgctcggaacgggctggatcgctgaacaatttgctaatgccttggccgacttgcccggtgctcaacgctggagcgtgctttcgcgcaatcaaacctcagctgaaaccttcgcccaaacccatcaatttgcccatgcccacagcgatcttgaggcatttttggctgatccagagctagatgtggtggtgattggctcgccgcacccgcgccacgcagaacaaaccatcgcctgtttgaatgcaggcaagcatgtgttgtgcgaaaaaccaatgggcatcaacagccaacaagttgaggcaatgattgccgctgccaaagccaatcagcgctttttgatggaagcaatgtggatgtggtttcatccaagcaccatcaaa…	MQQLKWGLLGTGWIAEQFANALADLPGAQRWSVLSRNQTSAETFAQTHQFAHAHSDLEAFLADPELDVVVIGSPHPRHAEQTIACLNAGKHVLCEKPMGINSQQVEAMIAAAKANQRFLMEAMWMWFHPSTIKAKALIEAGAIGTPHLFHADFSVHFPFDPTHRMYDPALGGGALLDIGIYPLALALYLFGAPSSVYGQAQIGQTGVDEQESIILQYADGRHANCVASVRAAGPCEATITGSNGYIRFQRNFWHSQQLRVESNGQSETLDLPFIGNGYVTEVAHVAECIQAGLIESPIVTWEASRSLINTMDQLRQSWGIQYPDEL
1	311808	85736	86887	+	Branched-chain amino acid ABC transporter, amino acid-binding protein (TC 3.A.1.4.1)	atgctcaaacgagccagcttgggaatgcttctcttcatcggcttggccttggttagtgcctgtggaagtgcttctcagccccaatcagagacgattaaaattggctttttcgggccattaagtggtgcgagtgcgagcgatggcaataatgcaatgcatgcggctaagctggcgattgatcaggcgaatgccaaccaaaccgtgcctggcaaaacctttgaattggttgcctacgacgatcagcttgagccaaatcaagcgattaccgtggcccaaaaactggtaaccgaggataaggtgcgggcggtgattggcggctcctacagcagcacaacccgcgcagctgcgccaatctttcagcaggctggcattccaatgctcgcggcctatgcaacccat…	MLKRASLGMLLFIGLALVSACGSASQPQSETIKIGFFGPLSGASASDGNNAMHAAKLAIDQANANQTVPGKTFELVAYDDQLEPNQAITVAQKLVTEDKVRAVIGGSYSSTTRAAAPIFQQAGIPMLAAYATHPDVTKTGPMIFRVIYVSTVQGQALAHYATTKLNYRNFHVLNINNDYGRSITEAFTKTAIANQSTIVSTNEYASDKSDFSSQIAIIKAKPADALVLVGYYAQSADIIKQVRQAGITLPIIGSDGLDSPSLVKLGGSDVEGVILATDFSRNDPRAIVQNFIREFRNAYSIEPDVVASSTYDATNLLIDAFKRSPNSSSSTIRDTLAATQTFEGVTGVIAFTPEREVNKTVLFVQIERGNFIFLDKLDPSQLR
1	311808	86960	88528	+	RsbR, positive regulator of sigma-B	atgcgggcacgggttcgccaacgagttacattaatagttttgcttgcggcgctgttgccgttattagccgtctgggccattgccttgacgattagttatcgtgcacaacagaattcagcccaaaatcaacaaattgcgcttacgaaccttgcagctgaagattatcggcgctttatcctcaacagtatggatgaattgcgcaacgcgagcaatacgattggcaataatggcaatcccagccagctgagcgatttgcaattaggctcgcaagttttgtttggctcaagtttctctgaggttggtttatatcgcgttactggcgaacggattgctgtggcagcccgtttgcgcggcgtgcacatgcccgaaagcttggcaggctcgccattattgcagatg…	MRARVRQRVTLIVLLAALLPLLAVWAIALTISYRAQQNSAQNQQIALTNLAAEDYRRFILNSMDELRNASNTIGNNGNPSQLSDLQLGSQVLFGSSFSEVGLYRVTGERIAVAARLRGVHMPESLAGSPLLQMLQNRQVAIQNPEPLQAVSLPLAPSEVPRFRMALPVLGRANGELILVADISMDRIWETTSRIESAAQMRVLVVNQQGQLISAANTQSLIEHQDLTNLPLLTNGNTIETYDSPFGEEVLGVRTALDPTDWMLIVERPLDVIYSNVRTLALSLSIVIGIALPLVAGIGWYVGRRIALPVQELYASVTRFTNDPNAYTPVHLKTRDELASLGDAFNTMVVGLNASQSKLSKMNEELEGLVVTRTGELHHALAEVQAQNVEQERLLETVRR…
1	311808	89707	88727	-	hypothetical protein	atgaatcagcttggtcggcttaaacgggttccgattcacgatgcttggcgacaagcagccagccattttacccattggctcacccaggccgaaaatatcgcccaattgaacaccgccaccaaccttgaattacgctttgaggctctcaacaaaggcactggcaatttgcgccaaagccttgtctgctacgatcaacgcaccgaaaccaaagtcttgatcgaaaatcaattagctggcagcgatcacgcccatcttggccaattgctcaccaccgcgagcagcgtcaaagcgacgattttaatttggattgctgagcattttacgcctgagcatcgcgccacaatcgaatggctcaatcaacaaaccctgccgcatttgctgttttttgcgattgaactg…	MNQLGRLKRVPIHDAWRQAASHFTHWLTQAENIAQLNTATNLELRFEALNKGTGNLRQSLVCYDQRTETKVLIENQLAGSDHAHLGQLLTTASSVKATILIWIAEHFTPEHRATIEWLNQQTLPHLLFFAIELELWQIDDSPFAPHFKLICKPDDWELAITNEPSLPVAPAINNPSKNLYLGYWMRFNAMLRDRNSHLGAKKPHAEPSTSFALGRADCTLQASLNARDNWLGVAVMLSGISAKLRFRWLRQQRVAIEQQLGVGLEWRENPLTKEYQIWLIRRNANLHDHQHWADHHVWMIDALERFYRVFTPLLKQLYIRNEPEQN
1	311808	89857	90387	+	Acetyltransferase (EC 2.3.1.-)	atggctgacgctgatcagattattattgaaaccgagcgcctgatgttgcgcaaactaacgcctgatgatcttgatggcttatttcgattgtatcgcgatccggttattcgcgagcatttccccgagggcgtgttggatcgtgaggaaaccaaagctgagctggattggattatcaaggtttattatggcgagtatggctatggtttatgggcgacgattcataaaccgacgggagcatttattgggcgttgtggattgttgccatgggttattgatgagcgacaagaagttgaagtggcctatttgctcgatcaagcctactggggccaaggcttagcaatcgaagccgcgcaggcaattgtggcttatggctttgatgtattgaaattgaagcgcctg…	MADADQIIIETERLMLRKLTPDDLDGLFRLYRDPVIREHFPEGVLDREETKAELDWIIKVYYGEYGYGLWATIHKPTGAFIGRCGLLPWVIDERQEVEVAYLLDQAYWGQGLAIEAAQAIVAYGFDVLKLKRLICLPVPENAASMRVAEKMGMHVEREIVLDGTPAMLYSIEKDSY
1	311808	90903	91469	+	RNA polymerase sigma factor RpoE	atgcacgatcacgaggctatagctcgactcaaacaaggtgatattgctgggctagcccccttggttcaccaatatcaatatcaggcggtgcgagcagcgatcttggttgtccgcgatcgatctgccgccgaagatattgttcaatcggcttttctgcgggtggtgcagcgcatccaacaatttgatagccagcgcgcctttgggccatggtttatgaaaattgtgctcaacgatgcattgaaagatgctcaacgccgcgaacgtcaacgctcacttgatcaatcgaacgctgctgggttggcattgtttgaggaattgatgagcaacgagccgcaaccagaggccttgttggaacaagatgctatgcgcgaaaccgtcgtgcaggccttgaatcaacta…	MHDHEAIARLKQGDIAGLAPLVHQYQYQAVRAAILVVRDRSAAEDIVQSAFLRVVQRIQQFDSQRAFGPWFMKIVLNDALKDAQRRERQRSLDQSNAAGLALFEELMSNEPQPEALLEQDAMRETVVQALNQLTPLQRAAIVQRYYLGMSEAEMAHDAATSPGAIKQRLLGARERLRRLLAPIINESV
1	311808	91484	92359	+	hypothetical protein	atgcataacgataacaatatcgcaaaagcgctcgccaatgtggcagagcacgaagttcccgaaggttcgctcaacttgctcaaaccattgcaacaacaagctaacctcaagccacaaactcgtcgaaatgggtggttgcgcccagcaatgatggccgcaactggggttgccttggccgcagttggctttggcttgctgcccagccaagtcagccaagtcagtgccaaagaagccttgcgccgtgccgaacaagtaaccgcctttggcttgaataacatcgaatcgctgcatggtgtgctcgaaacccatgtgcctgcaacgggcagcgtggtcagcgagaaaatttgggtccagcaaccaaataaattgcgcaaagaaattgtttggccaggcagcgaa…	MHNDNNIAKALANVAEHEVPEGSLNLLKPLQQQANLKPQTRRNGWLRPAMMAATGVALAAVGFGLLPSQVSQVSAKEALRRAEQVTAFGLNNIESLHGVLETHVPATGSVVSEKIWVQQPNKLRKEIVWPGSETRDEQYETQIMNGADAWAWISPAGQPNTVDGTVSQFSSSELDGALYVIPNPTASLDSNGNSEGLCAQPGDQLSTVGQESFLGRDALVIECVIGGDSDQANTRLKFWIDDELFVVLKSEYYEANGDIFVESAYTEFEVNGSYPADFFAPPAGAPIEVTQ
1	311808	92492	92953	+	hypothetical protein	gtgcgctttaaaagaattattgttaatcgttattggatttactcttatctgcaagtaggtgatgcagaagcaaacgaatcgggtttgccgcaatcactgtatatggatgatccgcttaatcaagagcgttatattcgggcatttatagcaccacattttgcaacatcttactatccgaacgatattcgatttcagtataaatttaaagaatcgttacgttattgcttaaatgtgtacgatgctgatatagaatccgatcttgagcatgagtgggcacaaccatatggcatttataaaaaaccgcgtgatcttcaagcttttttgcagcgtgtttggcaggttttatttcctgatgagccatggcagatcgatgatctcgattattatttcgatctgaat…	MRFKRIIVNRYWIYSYLQVGDAEANESGLPQSLYMDDPLNQERYIRAFIAPHFATSYYPNDIRFQYKFKESLRYCLNVYDADIESDLEHEWAQPYGIYKKPRDLQAFLQRVWQVLFPDEPWQIDDLDYYFDLNDSRINMFDPLPAVIRDQRDR
1	311808	93769	93179	-	hypothetical protein	atgatcgtctatcaatcgacccttgagcacattcgttcaattatcaaaacacagacaaatcttgatattatcgattcaatcagcattcaaggcattgaactagcgctgatcaagagcttgcatttgccaattattcgccaaacaatgcatgattattcgattaatctgaatggattatatttgtttaaaccaattcatttttccaatagtctaatcactattggtcaagatactgaaatcattctatttgatcaactgatcaatcgacccaatagcattatcgataaacgtggcattgattatacaatttggcttgaatctgaggcaagtgcacctgaatttcgtgcccaatttaacccattgcttgatgcaatcaatatcactattcaatttagcgat…	MIVYQSTLEHIRSIIKTQTNLDIIDSISIQGIELALIKSLHLPIIRQTMHDYSINLNGLYLFKPIHFSNSLITIGQDTEIILFDQLINRPNSIIDKRGIDYTIWLESEASAPEFRAQFNPLLDAINITIQFSDSAEFSFTVETFDFFDLQLNNSAELSLFKSPDILIQSIDRPTIEHMVAHLIEHNQLDDRFLSIF
1	311808	96989	94062	-	DNA-binding response regulator KdpE	atgacgcaacagcctacgatcttagtgattcaaccagatcgcgccttgcaagccttgattgtgcgggtattaaaaaccgctagttttcaggttgtgcgcagcaccagcattcacgaggcccaagccttagtcgagcaagaagccttcgatttggtggtgatcgatcagtggatgcccgaccacgatgctttagaattttgccggagtttgcgcgagcattcgagcgtgccattgctgatggttggggccagcagcgatgcctatatgcgcggcattgcgctcgatcaaggtattgatgattatgtgattacgccgtttcacgaaagcgaatttttggcccgtgtgcgagctttattgcgccgcagccaacaaaccacgcttcaacaacaacctcactat…	MTQQPTILVIQPDRALQALIVRVLKTASFQVVRSTSIHEAQALVEQEAFDLVVIDQWMPDHDALEFCRSLREHSSVPLLMVGASSDAYMRGIALDQGIDDYVITPFHESEFLARVRALLRRSQQTTLQQQPHYTECGSLLINWQDQQVRKHGELVHLTKTEWALLKLFIQYHGQVLTHRMLLQQVWGNSYSEDRAYLHAYMRRLRAKLEDDPTKPQLIHSESGIGYRFARIEAPSYAPAANPSSLAHLRLPYPIAALIGRQHELTTLQELLAKPEARLITITGMGGSGKTSLASYIAQTMHQAQQIPVVFVALDTINDPTMLAATLARAAGLRDHGDDESLERLQDWVGQQTMLLILDNFEQVLAAAPQVSQLLQHCPNLKIVVTSRIVLGIYGEYEFV…
1	311808	97177	98139	+	Peptidoglycan-binding domain 1	atgcacaagcgatgggcattttggttcagcggcctaaccatagccttagtggcgtttgcgagtttcggcccgttggcccgcggcgtagcagcccgcacttgggcaacggtcagcaatggcaacactggcgataacgtctacaccgtgcaagcaatgttgaaacaacgtggctatagcttgaccgtcgatggcgatttcggcccaggcaccttgtcagcagtcaagagcttccaatcgagcaaaggcctcagcgccgatggtgtggttggcccaaatacttgggaacaattggtgattgtcgtgcgctcaggcgataacaatattgttgtcaatgccttgcaacgccaattgcgcaagcacggccactcgttgacggttgatggcgattttggcgctggc…	MHKRWAFWFSGLTIALVAFASFGPLARGVAARTWATVSNGNTGDNVYTVQAMLKQRGYSLTVDGDFGPGTLSAVKSFQSSKGLSADGVVGPNTWEQLVIVVRSGDNNIVVNALQRQLRKHGHSLTVDGDFGAGTLSAVKSFQSSKGLGADGIVGADTWAALTGNASGGGGSTRADLARTIRDSSRIALATIHTSGVSDSATARQNIVDTANGGAARRSSYGNAPGGSVNLATSLLNGMITLSQSWSYSVSEIAGGSHSATSRHYAGVAVDVNVINGSHVSASHPNQQSFRNKCANLGATEVLGPGDSGHSTHIHCAWPRP
1	311808	98208	99278	+	FIG01032994: hypothetical protein	atgaagaaaatttcgcgccgaacgtttggcaagttatccatgggcgtagccatgagtgtggtcgttggcggcactgaattgcggttgttgcgctcggcccacgccgtcgtgccaacgccagccatcgatggcactgctgcttggggcgctgccgcagccaaagagccaatcaatgtgctcaatcaaaagccaattggcatcgttgtccaccacaccaccaacctcaacaccaacgattttacccgcaataaggcttggcaagtggcccgtcaaattcaacaaagccacttcaatcgcggctggatcgataccggccaacaatttacgatcagccgtggtggctggattatggaaggccgccatcaaagcctcagcattttgcagggcggcacgaaacat…	MKKISRRTFGKLSMGVAMSVVVGGTELRLLRSAHAVVPTPAIDGTAAWGAAAAKEPINVLNQKPIGIVVHHTTNLNTNDFTRNKAWQVARQIQQSHFNRGWIDTGQQFTISRGGWIMEGRHQSLSILQGGTKHVQGAHVDGHNETHIGIECEGLYMNVTPSLPLWNKLVGLIAYICQQYGLTANDIVGHRDLDSTSCPGDTLYSLLPQLRTAVDTTLNGGAVGRMWPVLRRNTPATGLAKTMQYLLRARGATITADGAFGPGTETAVKNFQTANGLTSDGIVGAATWEKLIMTVRLNDTGEAVKALQNQLSVQNYPTTIDGSFGTGVNTLVRAFQTNRQLTVDGVVGLNSWNNLAM
1	311808	99291	100211	+	Peptidoglycan-binding domain 1	atgaaagctttggtttggcgaatcgccagttgtacattaattcttggcattatgctgagttcgatcaacacggcgcaggcattttcagcggcattttttcatactgttagcaagggcaatcgcggcaacgatgtcaaagcaatgcaatatttgctcaatatcggtgccgatggcgtatttggctcaggtaccgaaagctcggttaagagctttcaatccagcaaaggccttggagccgatggcatcgttggtccaaatacgtggggtgcgttggtcgtcaccgtgcgtcgtggcgataatggcaacgcagtcaaagctgtgcaaaccttgttgaacgccaaacgcaatgctggcctgacggtcgatggcgattttggcgcaggcaccgaaagcgctgtc…	MKALVWRIASCTLILGIMLSSINTAQAFSAAFFHTVSKGNRGNDVKAMQYLLNIGADGVFGSGTESSVKSFQSSKGLGADGIVGPNTWGALVVTVRRGDNGNAVKAVQTLLNAKRNAGLTVDGDFGAGTESAVKSFQSHAGLSADGVVGPTTWKNLIWHYEYADMSANICDKDPDGNGNANWGVASTVAQLEEATSNFASFGKGKVPLGDISFEHGGDIPGHASHETGLDVDIWPIRSDSNQCTGSRITWQSSTYDRAATRNLVKAIRAAAPGQITVIYFNDPVLISEGLTTSYPNHDNHLHIRYK
1	311808	100302	101348	+	tolB protein precursor, periplasmic protein involved in the tonb-independent uptake of group A colicins	atgcgttggatcgtagttttagcaattattggtagtttaattagttgtggtgcgcagcaatcaaccgcagtgccaactgttttgccaactgctgtcgcaactgctgtgccgcaaacgtggcgcttgagctatgtgcaacaaccattgacaacagctcatttgatcatcaatggtgttgctggatttagaacaattgacgttggggtgaatggcccagcctgtttcagccaaggccgtttgatttacacgacgaagctgagcggtacgaatcgcttgttagcaagtgatgtgaatacgcgccaaacccaaaccttggttgatgatcctgcggcggtgttgagccaagccacctgtcatccaaccagcgagcagattgtatatttgcgttcaccattggag…	MRWIVVLAIIGSLISCGAQQSTAVPTVLPTAVATAVPQTWRLSYVQQPLTTAHLIINGVAGFRTIDVGVNGPACFSQGRLIYTTKLSGTNRLLASDVNTRQTQTLVDDPAAVLSQATCHPTSEQIVYLRSPLELIDDEPAPPSIWQTNPNLSQPQSLDAAQTPALNQQWSPDGRWLIYELAERPNLVLQAATGETRELTFTGTFTWQPDSQALIIAQLTEFENGRFGRLVRYDLASQQLSVVLESPDADVYYPRLAPDGQQLAYIRRPLGAEVGDIWLLQLANSSQPRQLTSDQQYDNLDPQWSSDSQQLLWSRLDLQQIRYSIWQQYITAPTASQFADDAIWPRWLP
1	311808	103575	101407	-	5'-nucleotidase (EC 3.1.3.5)	atggattttgcaatgtggcataacgtgaaaagcaaagtaggtattctacttggcttgacgctgttggccggctcaattggccaagctgctccaaccaaagccgccgagaagctgtgtttcgaccagccaggcgttgttgaatgtattgctcccgagttccgcgattattgggaaaagaacggtgggctgcccgtttttggctatccccaaaccgcagcctatgaagaagctacccctgaaggcaagttcttggtgcaatatttcgagcgccaacggcttgaatatcaccccgaaactccagctccgttcacgattttgctcggacggattaatgatgaagtgctgttgcgcgaaaaccgcgtctggcgcgatttccccgccgctcctcaagccaacggc…	MDFAMWHNVKSKVGILLGLTLLAGSIGQAAPTKAAEKLCFDQPGVVECIAPEFRDYWEKNGGLPVFGYPQTAAYEEATPEGKFLVQYFERQRLEYHPETPAPFTILLGRINDEVLLRENRVWRDFPAAPQANGCQLFSETGHSVCGEFLKYWNAQGLDLGENGITYGESLALWGLPLSDPQEEINIDGDKVVTQHFERARMEWHTKDGKNQILLTRLGVTLVPMQLKMLAINDFHGQISTGRKVSNKDVGGAAYLSSYIKQARAKARYSLTVQAGDMVGASPPSSALLQDQPTMEFLNTLGVNVGTLGNHEFDEGVDELMRLIDGGCHPTAGCWDGANYPYIAANVIDKRTNKTILPAYHVVNVDGARIGFIGVVLKNTPEIVIPSGVANLEFIDEVTA…
1	311808	104199	103774	-	Sensor protein torS (EC 2.7.3.-)	atgtcgctgattcaaaaaatgaccaaagcatttgtattgattgtcgaagataatatcgataatatgctggtattaaccgaattattgaatgttatgccagaagtgcgctattgtaatgtgcggccctcaggtcgtcagctgtttgccttcctcgaaaacgatgcagtgcctgcaattaatttaattttgttggatattaatctgccgcgtgaaaatggctatgtgctgttgcccaaaattcgggcgcacccaaaattagctaatgcaattgtgattgcagtcagcgcccaatctgcccctcaagaagtagccaaaattcgcgctgctggctttgatggttttctggccaaaccactccatttccaacgttttccagaacagctgcgccgcatcatgaat…	MSLIQKMTKAFVLIVEDNIDNMLVLTELLNVMPEVRYCNVRPSGRQLFAFLENDAVPAINLILLDINLPRENGYVLLPKIRAHPKLANAIVIAVSAQSAPQEVAKIRAAGFDGFLAKPLHFQRFPEQLRRIMNGEQIWEGS
1	311808	105179	104328	-	gamma-tocopherol methyltransferase (EC 2.1.1.95)	atgacagtcttagcacaggatgttccagcacccaactcaccaagcatcaacgatgtcgaagcctattacgatgcaatgggaccgttttataagttgatttggggcgatagcgtccacggcggctattggccagcaggcttagaacatctatcgttgcccgaagcccaagaacatttgaccaatttgatgattgagaaaacgccaattgctgccggccaacgtatgcttgacctcggttgtggcacaggcttaccagcaattcgcatggccgccgccaaagactgccacgttcatggcatcaccgtcgcccatggtcaagttgccgaagctcaaaccaccatccaagccatgcagatgcaggatcaggtgcagattgcttggggcaacgccatggaattg…	MTVLAQDVPAPNSPSINDVEAYYDAMGPFYKLIWGDSVHGGYWPAGLEHLSLPEAQEHLTNLMIEKTPIAAGQRMLDLGCGTGLPAIRMAAAKDCHVHGITVAHGQVAEAQTTIQAMQMQDQVQIAWGNAMELPFADGFFNAAWAFESIFHMPSRLTVLQEANRVLQAGSYLVLTDIVEVKPLSLEQKQIFYPAFQINTLTTKQGYLELFAQTGFEQLELIDLTAGIAKTLVHTKLGIEQKRAELEAIYPGPMLAMIEQTWPMVEKIYAEFVRYVLIVARKRG
1	311808	106078	105203	-	FIG00820088: hypothetical protein	atgacccgcgagagcattccaacgcttgcagaatttctccaagctccacttgaatccatccgccaagttgcgccaacaaccatggttttttcaagtggcggcagccgccgtaaagcagcattggccaatttgccagcaactggcgaagagtatgcgcgttggtcgcatggacaattattagcatgtttacagctctttttccgtcacggtatcaagcatcttttcttgccgatgcttttgcccaatcagttccaagaaacaacgcctaattatcgcgaacatattgaacgctgggttgcttggggagccgctagcccggctatgcgtgactattaccgcgaacacaattggcgggtgcggctgctcgatagccaagcatcaccaattatcgccgaagct…	MTRESIPTLAEFLQAPLESIRQVAPTTMVFSSGGSRRKAALANLPATGEEYARWSHGQLLACLQLFFRHGIKHLFLPMLLPNQFQETTPNYREHIERWVAWGAASPAMRDYYREHNWRVRLLDSQASPIIAEAAQSLHQPDDNPEQPTLWWFIVRDSADPWQAIFQAAHQTAFKTRSQAIEALYGEIIPPAELFVSFGKPQINHDVLPPLLVGNLQCYWTQKPGYTLSEREFREILYDFAFLRQTWQADKTERTKAALEFRQHWERGPILGLGQQLGPFWYPQSTSIESEL
1	311808	107646	106075	-	conserved hypothetical protein	ttgcctatgagcttaattcttgacattttactcaaagatctgcgcgcattaattcgcgaccttggccagaatggcggtctgatgagtccgtcagtctatgatacagcccaagccttgcgtttatatcctatgcctggcgaggatcatgtctggacagcggtcaattggctcattagccaacaacatgctgatggtggctggggcaatcctgccatgccgctcagccgggctgtaccaaccttggcggcaattttagcgctacgccgccattgccaacggcgctcaacctttgatgggttgcttgaagcaaaacgttttctgcgccgccaacttgaatattggggcaaaccattgcccgatgatttgccggttggcatggaattattactgccttatatg…	MPMSLILDILLKDLRALIRDLGQNGGLMSPSVYDTAQALRLYPMPGEDHVWTAVNWLISQQHADGGWGNPAMPLSRAVPTLAAILALRRHCQRRSTFDGLLEAKRFLRRQLEYWGKPLPDDLPVGMELLLPYMLEEAYREEQQDTIDEVPIRLHLNIPLAPYRELIALGEYKRSRIKQKRPPAGTAPVYSWEAWASHADPTLIDGSGGIGHSPAATAAWLFTANHHPSLHNEIAGAENYLRQASLATSESAPCIMPTAWPIPRYEQAFSLYALVTAGILDFPSIQDVLKPQITDLQQALKPQGLGFSDNFMPDGDDTAAAVAVLIAAGYSVDLTILKQYEREQCFEGYPGESQPSISLTARAVHALDLAGIDISRWWKIFIDAQKLDGSWSGDKWNTSW…
1	311808	108194	107748	-	response regulator receiver protein	atgcccgtggcaagtaatgaatattttgttcccgttgtacccagcgacgcatcggtggttattgtcgaggataatcccgataatttattcgttttggagattctgctccgcgaagatttgcgggtcaaatattataacggacgagcctctggccgccaattctttaagttgcttgaggcaaatccccgcctgcaccccgatttggttttgctcgacattcagctgccctatgaagatggttttaccgtcttcaaaaatatgctgcatgtgccgcaacttaaaaacacccaagtgattgcggttacggccaacgtgatgccgcaggatgtggccaaagcccgcgagcttggcttcaatggcctgattggcaagccgattaatcgcaatcgctttcccaat…	MPVASNEYFVPVVPSDASVVIVEDNPDNLFVLEILLREDLRVKYYNGRASGRQFFKLLEANPRLHPDLVLLDIQLPYEDGFTVFKNMLHVPQLKNTQVIAVTANVMPQDVAKARELGFNGLIGKPINRNRFPNQITRILNGESVWEPY
1	311808	110445	108178	-	integral membrane sensor hybrid histidine kinase( EC:2.7.13.3 )	atgcaagcctcaatccagcgctggctgaatcgcattagtattaccgaccctgtgcaacgcgagcaagccatcctactacagataatgttaattgggatgtgcattatttgtgtttgtgctgttccagcagcctttgttgtttcaagcacatttggcggtggtattcgtgccagtagcgctgttattttaattttcttgttttttagcattgcaattttgtatctacgcaaaggtcatttccgaccgtcagttttgattgcatcaattggactgttagttggctttggcgcaattcttgttgttgaagggttacgaaatagtggttggatattatctgcatttatgattccaatcacattgtcaggtttgttaactggacgcaagggcgttatcaccgtt…	MQASIQRWLNRISITDPVQREQAILLQIMLIGMCIICVCAVPAAFVVSSTFGGGIRASSAVILIFLFFSIAILYLRKGHFRPSVLIASIGLLVGFGAILVVEGLRNSGWILSAFMIPITLSGLLTGRKGVITVASISIGIIVTIGTLQLFNNRMIGAFPRVDDVLPPIISTFILSSLIVGFLFHRFSASLSDALRRALEREYELQQIRDKLEILVDQRTAALQDALHAVEEREGRLEKTNIELASAKNAAEEANQLKSRFLANMSHELRTPLNAIINFTAFLDRYGEFSERQRELQERVLYNADHLLGLINDILDLSKIEAGRMELMYEKTELEPIITGVMATASGLTRDKGLELDLEMPEELPTMVIDKVRIRQVLLNLLSNAVKFTEQGLVKVTISQ…
1	311808	111609	112217	+	Pentapeptide repeat family protein	atgacaaccctgcgcgatgtcttggttttggatgtacaaaaccaccctgttcaaatgcccgttttgtcggcctatcgcagcaacatgcaatttgcccgcttgcgccaccacgatctctgtgatgcaaacttggcagatactcaattcaacttggctgatttagtgcgtgctcaattaaacggtgcaaatctgcaacgctgtaattttcaccgcgctcgactcaatcgggttgccgctatcgctgctgatttccgtgatgcgaatctgaatcaagcccaatgtgatggtgctgatttcaccaatgccgatctttcaggggccaatttgagccaagctcaattctgtggcgcacgcttggtcaacgcttcattgttcggggttcactccaatcaatcagcg…	MTTLRDVLVLDVQNHPVQMPVLSAYRSNMQFARLRHHDLCDANLADTQFNLADLVRAQLNGANLQRCNFHRARLNRVAAIAADFRDANLNQAQCDGADFTNADLSGANLSQAQFCGARLVNASLFGVHSNQSAHPARQQLNFTGADLRGADLRDADLRNAILTDVQLQGARYNAGTVWPLGWNTADHGMIFDDHLLAREVAC
1	311808	113968	112295	-	Von Willebrand factor type A domain protein	atgcgattcaaacgaggcagcattgtgctgatcgcactgatcatcagcgcttgtgggggagaagcgagtgttccaacgtcagtcagcgatccaaaaccacgcccagcaccacaaagtatcccaaccagtagcgccgaacaaccagcgccacaagccgagccaaccagcgaagctgaacaaccagcaccacggccaattcccagccaaccaccagcagatgcagcgggcgcgccattgccagatgtgcaagtaatgccaacccaaccgcttgatccaggtcggccctacgcaagcgatcaagatcaagaagttttcgactcaatgtacttcaaaaactatggtaccaatccattcgtgcgcacagaaactgacccattatcaacgtttgcgatggatatt…	MRFKRGSIVLIALIISACGGEASVPTSVSDPKPRPAPQSIPTSSAEQPAPQAEPTSEAEQPAPRPIPSQPPADAAGAPLPDVQVMPTQPLDPGRPYASDQDQEVFDSMYFKNYGTNPFVRTETDPLSTFAMDIDSASYSLMRSSINQGMLPPADSVRVEEYLNAFDYEYPQPEDGDFAIYSEVAPSPFGGPNYELVQIGIQAREIAVADRKPAALTFVIDSSGSMAQDGRLGMVKNALIYLAGKLQPDDSLAIVAFNNDMRVVLQPTTGANQMDIITAINSLEPSGGTNAEAGLRAGFDLAWQAFKPEGINRILMCSDGVANSGMTEPSQLLATFQEYLDAGVQLSTYGVGMGNYNDILLEQLADKGDGNYGYIDSADEAQRLFGEQLTGSLETIGREA…
1	311808	114261	115190	+	Esterase LipW	atgcaactttcaagagtcgatcccgaattacagccctatgttcgccgcattccaccactgccgcttggcagcaattgggggcggcgttttgtgcgttggttgggcaagcgcctgccaagcaagcagtttgatggcgtgagcattgaacaacataacgagctgaatcccccgttgcgcatctatcgcccagctgtttgtcactcaagcgccgcccttgtatggattcacggcggcgggatgattattggccaagctgcgcaagatgatcaattttgtgccacgaccgcccaaaaattggggattgtggtggtttcgattgattatcggcttgcccctgaacacccgtttcctgcgccgcttgatgattgtttggctggctggcattggctgcaacagcat…	MQLSRVDPELQPYVRRIPPLPLGSNWGRRFVRWLGKRLPSKQFDGVSIEQHNELNPPLRIYRPAVCHSSAALVWIHGGGMIIGQAAQDDQFCATTAQKLGIVVVSIDYRLAPEHPFPAPLDDCLAGWHWLQQHAPTLGVDPTRVIIGGESAGGGLAASLVQRLFDLGQSQPIGQLLLCPMLDDRTTLDQGLTSIDHFVWNNHKNMLGWQAYLGQKPSIDELPAYAVAARRADLAGLPATWIGVGDIDLFYEENRRYAEHLQAADVDVTFDVVAGGPHGFQNWAFGTAIGQRFIAKAHTWLQNLLEPASD
1	311808	115252	115800	+	phosphotransferase (aminonucleoside antibiotic resistance)	atggattctcgcgctgctatctttattattacaggtgctccaggcgtgggcaaaacctcggtagcccgccagttggcccaacgcttcgatttaagtttgcatatcccaactgatgaactgcgttcgtgggtgattgctggcaaggccgagccgattccggttttgactcctgctgcacatgagcaactgcggcttgctcgtgaggttgtgcgctcgatggccacgctctatcgcgccaatggctacacagttattatcgacgctgtgcttacgacgcatgatattgatgggatgtttgctcaatctgatcagcctcaattgcataaaattttgctctgcccaacgcttgagcatgtgctggcacgcaaccaagaacgctatgccaaatttgatcttgaa…	MDSRAAIFIITGAPGVGKTSVARQLAQRFDLSLHIPTDELRSWVIAGKAEPIPVLTPAAHEQLRLAREVVRSMATLYRANGYTVIIDAVLTTHDIDGMFAQSDQPQLHKILLCPTLEHVLARNQERYAKFDLETWGPVIAALYQDLRLQNTADQGWIVLDSGGWSIEQTVDAMLQAVRSEAG
1	311808	116141	118978	+	Cellulase	atgcggatgctaaagatggccgcagcagtagtggtgctgtttgcaggcgtgattcaagcaatggtcgccgtaccgcaatcgcgggcggcaagcagccagccctatacgtgggccaatgctgagattgttggcggcggtttcgtgccgggcattgtttataatccgaccgaacgcaatttggtttatgcgcgtaccgatattggcggcgcatatcgttggaacccaacgacgaaacgctggattcccctcaccgactggattaacgcaaccgattggaactggactgggattgatagcttagcaaccgacccagttgaacccaatcgcctctatttggccgctggtacgtataccaacgattggacttcggccaacggcgcaattttacgctcaaatgat…	MRMLKMAAAVVVLFAGVIQAMVAVPQSRAASSQPYTWANAEIVGGGFVPGIVYNPTERNLVYARTDIGGAYRWNPTTKRWIPLTDWINATDWNWTGIDSLATDPVEPNRLYLAAGTYTNDWTSANGAILRSNDKGNTWSRSDLPFKLGGNMPGRSMGERLAIDPNKNSVLYLGTRGQGLWRSTDYGVTWAKVTSFAAIGNYTDPYFGDRTGVVWVTFDPRSGSSGNASQVIYAGVADTTTSIYRSTDGGATWAALAGQPTAGYLPHHGTLASNGMLYITYSDTPGPYDGGKGDVWKYNTANQTWTNISPIPSSSADDYFGYGGLAVDAQNPNTLVVSSLNSWWPDALLYRSTDGGATWSGIWSWGNYPERIFRYTQDISTSPWLDFGGVINAPEVAPKL…
1	311808	121894	119066	-	Sensory box sensor histidine kinase/response regulator (EC 2.7.3.-)	atgccgaattcgttacgaaccgccgagcctcacgtcgatcaagcgacaatcagcaatttatttcagagctttgattggcgcgcaacgccgcttggggccatcgaaacatggccaattgccatgcgcagcatcgttgatatgatgctggcggttccgattgcgattactactatgtggggcaggcaaggcgtgctgatctacaatgctggctattcaagcatcgctggttcgcgccaccctgagctttttgggcgaccagtaaccgaggcttggcctgaagctgccgaattcaatcaatcgatcctcgatcaggtgtttgctggccaaagcctgacctatcaaaagcaatcattcatactgcaacgcaatggtcgtaacgaacaatgttggttcgactta…	MPNSLRTAEPHVDQATISNLFQSFDWRATPLGAIETWPIAMRSIVDMMLAVPIAITTMWGRQGVLIYNAGYSSIAGSRHPELFGRPVTEAWPEAAEFNQSILDQVFAGQSLTYQKQSFILQRNGRNEQCWFDLSYSPIIDQQGEILGVMALVVEITSQVLAEQQRYRAEERYQLALDAGLLIGTWDWDIVTDRCIVDRRFAEYFSLDPVLASQGVSVSDMLSSIHPDDQAVIGQLIERAIRNGQTYSAEYRVRHRDGEYRWVEANGFCIFENNQPQRFPGVLIDITERKRREDALAHSEARLRAIFDTLPVGLVFAETPTGRITDGNAHVERILLHPVLPSPATDAYGEWIAYDEHNQLVPIHEYPLAIAVQTGQVSERDFHYQRGDGSRAWIKVIGGP…
1	311808	122261	125668	+	Chitinase (EC 3.2.1.14)	atggctcggatctttaattcccgtggattaattcttgttcttttaaccgccgtggttagcagtggcttaggccaattgaatgctaaaccaaccgccgcagccaccagctgcgaagtcgtctataacattgctaacgattggggtagcggttttattggcgatgtgaccctcaaaaacaccggttcagcggtttcaagctggacagttggctggtcgtttgcaggcaaccaaaccatttcaaatctttggggtggggttgtggcccaaactggcgcgaatgtcaacgtcagcaacgctggctggaatggtagcattggcactaatggcacggtaaacttcggtttccaagcaacctatagcggtgcaaatgccaaaccaaccgcctttaccctcaatggt…	MARIFNSRGLILVLLTAVVSSGLGQLNAKPTAAATSCEVVYNIANDWGSGFIGDVTLKNTGSAVSSWTVGWSFAGNQTISNLWGGVVAQTGANVNVSNAGWNGSIGTNGTVNFGFQATYSGANAKPTAFTLNGVTCGGVVVPTSVPTNTTVPTTAPTNTPAPSATTRPTNTTVPTNVATNTPVPSATTRPTNVPTNTPVPSATTRPTNTTVPTNVPTNTPAPTTEPGIHVANPFVGAQGYINSEYAARVNAEANATGGTLGSQMRQVASYPTAVWLDRIAAIAGSSDAMGLRGHLDAALVQQQTSGQQVAISIVVYDLPNRDCAALASNGELKISENGLARYKAEYIDPIATILSDSKYASLRIVVVLEPDSLSNLVTNANIPACAEAISSGAYVQGVQ…
1	311808	126398	125757	-	FIG001196: Membrane protein YedZ	atgctcaatcaactcaaacgtcattggctacgctatttggtgcatgtcgggtgtctggtgccgtttgggttattgatcatcgattatctgaacgatcagttaaccgtcaatccaattcaggcagcaaccttgcgcacaggcaaaaccgcattaatcattctggtgctatcacttgtctgtacgccaatcaaaacctttacgccattcaaacaagtaacggtgttgcgacgaccattgggcttatacgcttttttctatgtttgcttgcacctgttaatttttgtggcctgggattatggcttcgattgggagtttattggcgaggcgattggcgaaaaacgctatatcatcgttggcttaattgcctggctcttgctgatcccgttggccattacctcg…	MLNQLKRHWLRYLVHVGCLVPFGLLIIDYLNDQLTVNPIQAATLRTGKTALIILVLSLVCTPIKTFTPFKQVTVLRRPLGLYAFFYVCLHLLIFVAWDYGFDWEFIGEAIGEKRYIIVGLIAWLLLIPLAITSTKGWMRRLGKRWRLLHRLVYVIAGLAVLHYVWLVKADVREPLLYGAAIAILLLLRLPVLRRWQQRQRKQPKALDRSSEVS
1	311808	127313	126411	-	Putative sulfite oxidase subunit YedY	atgaaaaagattccttcctcggagataactcccgaagctttgtttcattcacgccgccagtttatcaagggtgcagccgccttggttggcagtgctgccattttagccgcctgtggcagcgaagacaccagcaatctgcccgctggcgttgatgtgcaaactccctacgaatcgatcatcaattacaacaatttctatgaattcaccaccgataaagaagcagttgccgcaaaatccaaaaactttaccaccacgccatggacggtcgaagttggcggcttggtcaacaaaccccaaacctttgcaatcgaggatttgctcaagcaattttcgcaagaagaacgggtctatcgtttgcgctgtgttgaaggctggtcgatggtcattccatggacagga…	MKKIPSSEITPEALFHSRRQFIKGAAALVGSAAILAACGSEDTSNLPAGVDVQTPYESIINYNNFYEFTTDKEAVAAKSKNFTTTPWTVEVGGLVNKPQTFAIEDLLKQFSQEERVYRLRCVEGWSMVIPWTGFSLAGLLKQVEPTSAAKYVRFETVMRPEEMPGQNSSYYTWPYVEGLRLDEAMHDLTLMATGVYGKPILPQNGAPLRLAVPWKYGFKSIKSIVKIELVAEQPTSLWMNAAPDEYGFYANVNPDVPHPRWSQSSERRIGEAGRRRTLPFNGYADEVASLYKDLDLTVNY
1	311808	127554	128291	+	hypothetical protein	atgcgtgcatttggatatttggtcgttgttggcggactgctcagcgtgattcttgtgggatgtggggttgcagatagcctaccatctacagcaagccctctactaaaccccaaaagcgccgttgatccgccatctaccgagtatattggatcagaaccaaaatttccgaatcgcgtttatactgcgattgtgtttgagccatccacactgcccatgaccgcccctcagccgctcgaagtggtgtttttctctactttttcacggaatatctctgcgaccgtaagtgtgtcattgacaacctctggcgtgcttgctgtcgacccgccaaccgttgctcagattgttgtgcctggactgggaagcggaatactgaccacgacctttcgggttgaccatgaa…	MRAFGYLVVVGGLLSVILVGCGVADSLPSTASPLLNPKSAVDPPSTEYIGSEPKFPNRVYTAIVFEPSTLPMTAPQPLEVVFFSTFSRNISATVSVSLTTSGVLAVDPPTVAQIVVPGLGSGILTTTFRVDHEGFGQIIAFVTVDPIVAATDTPPCPLHYAYYQERGFLASKIGIFQGNEWGSAVDNYLKAAVEHHVITIDEHDEIQRKRRRVSTWNEVIIMGVDGLLDDPLSIDIPLPPIPDCR
1	311808	129174	128386	-	putative methyltransferase, S-Adenosyl-L-methionine (SAM)-MTase protein	atgtcaaacgatcaaattcgcttcgaggatggcgcaagttatgagcgctacatgggcatctggagccaactggtagcagccaaattcttgacgtggctcgctccacaacaaggcttaagctggcttgatgttggctgtggcaacggcgcgtttaccgaaatgatcttcaaacagcaccaaccaagcaccgtcacagggattgatccagcgccagcccaaattgcctatgcccatcagcggttggatggatatggcgcaaccttgtacgaagccgatgctcaaaacgtgcctttagatgataacagcgtcaatatcgccgttatgcccttggtaattttctttgtgccagagccagccaagggcgtagccgaaatggcacgggtggttgcccctggcgga…	MSNDQIRFEDGASYERYMGIWSQLVAAKFLTWLAPQQGLSWLDVGCGNGAFTEMIFKQHQPSTVTGIDPAPAQIAYAHQRLDGYGATLYEADAQNVPLDDNSVNIAVMPLVIFFVPEPAKGVAEMARVVAPGGTVAAYTWDMFGGGFPYSPIQKAITEAGVTVPYPPSIEASRMEVMHELWLQAGLSNIQTEVISVTRSFVDFADYWETVLGAPSIGPQLNAMSASKQQAFQAQIRATLPLEANGQITLQAHANAIKGVVAR
1	311808	129482	129883	+	hypothetical protein	atgaaccacgcaaccagcgacgacattgcggcaattcagcaagcggccctcgactatttggaatcgcagcataatcttaatcctgaacaaatgcagcgcagtattcatccgcgcatggtcaaacgcacggtctggacgcatcgcggcacgggcaaggaatatttgcgcgaggcaagtgccgaagagatgattttgctggcagcaagttacaatcaggcaggcgataagtttccgccaaatccacaaaaaactgttgaaattcttgatgtgcaaggagtcgttgccagcgtgaagttagctgctgatgagtggatcgattacatgcatattgtcaaaattaacgatcgctggacggtcgtcaatgtgctgtgggcctatcacgatcttgcggcccaccgc…	MNHATSDDIAAIQQAALDYLESQHNLNPEQMQRSIHPRMVKRTVWTHRGTGKEYLREASAEEMILLAASYNQAGDKFPPNPQKTVEILDVQGVVASVKLAADEWIDYMHIVKINDRWTVVNVLWAYHDLAAHR
1	311808	130008	134345	+	Predicted cell-wall-anchored protein SasA (LPXTG motif)	atggcaacgaatgagcacgaactgcgcgctgctgccaggcatcgcgaaagtgaacgcctgctgcaattgcggctggaaggatttgtcgggcgggtagccgagcaagcagcaattcacgcatgcattgcgcagctccgcccgacgggtggctatctgttggtgacgggtggcgctggtgagggcaaaagtagcctgatcgcccagcttgtggttactgctggggtcgagaccacgccgcatcattttattgcgctcacgccaggccgcaactatcagttggatgtgctgcgcagcgtgcttgcccagctgatgctcaaacattcccgaaccagtggctatttccccaccgacagctaccctgcgctgcggctggaatttatgcagctggtgcaggatctt…	MATNEHELRAAARHRESERLLQLRLEGFVGRVAEQAAIHACIAQLRPTGGYLLVTGGAGEGKSSLIAQLVVTAGVETTPHHFIALTPGRNYQLDVLRSVLAQLMLKHSRTSGYFPTDSYPALRLEFMQLVQDLATRGIEETIYLDGLDQLQPELDGSRDVSFLPLQLPAGIVIVLGSRPDEATERLARGHGLRYAVPPLSIDDAITRWQQVQPSLDLELLAQLADSLKGNALLIELAATAMRALPEVELLPMLAASSADATNLFRLSLARIQTTAPSTWQPITRPSLAVLLVSQEPLPPAVLAAILEQPVAALAESIALLVDWVSAAADQRLALRHLLFHDYLQQHELSNSELQTWHSHMADWCSAELETIWQESSDPLEQARRWYGRHHYLTHLAHAE…
1	311808	134877	134377	-	hypothetical protein	atgggtcaaagcaagcgcatgcgttggttactcgcgggtcttggggtgctgctcggcggcctcgtcatcgcggccatgctgccggaatcatggcgggcgcggccaaccacaaccgatgtgtatggcaatgcgattgtgcccgtgcccattgcaacccaacgcgccattcaaacaaccatgtattcaatggatatattgcggcaagcctttgccgaaggccgaattagccgcgatcagttctatctctaccgcatatatttaacggataattatcgcgagcaatatcctgacgcactccgtggcaatgataggcaaccgtggaacccgaatgaacgctcatttgagcgcaacacgtatcaagatacacggaagcaattctgtacccttagcccctgtatt…	MGQSKRMRWLLAGLGVLLGGLVIAAMLPESWRARPTTTDVYGNAIVPVPIATQRAIQTTMYSMDILRQAFAEGRISRDQFYLYRIYLTDNYREQYPDALRGNDRQPWNPNERSFERNTYQDTRKQFCTLSPCIQQELNTIHFRPDLQCQQGQVVTITPLLEGTPTP
1	311808	135394	134897	-	hypothetical protein	atgggcaaaaccaaacatctgcgctggttgcttgctggccttggattgctgctcagcggcatcgtcatcgttgccatcctgcccgaaacatggttcgcgcggccaaccacaaccgatgtgtgtggcaatgcgattgtgccagtgccgctagcaacccaacgcgccatgcaaacaaccatgtattcggcagacatattgcggcaagcctttgtcgaaggccggattagccgcgatcagttctatctctaccgcatgtacttaacgaataatcgcgagaagtatcctgacacgctcagtggaaatctttttgataagtgggacccgcgtgatcggacatttcctcgtgataatgttctagatacacggaagcaattctgtacccttagcccatgtattcaa…	MGKTKHLRWLLAGLGLLLSGIVIVAILPETWFARPTTTDVCGNAIVPVPLATQRAMQTTMYSADILRQAFVEGRISRDQFYLYRMYLTNNREKYPDTLSGNLFDKWDPRDRTFPRDNVLDTRKQFCTLSPCIQQELNTLHFRSKLHCQQGQVVTITPLLEGTPTP
1	311808	135733	136410	+	hypothetical protein	atgcagcctccgtattatctccgtcgtccgagtttgccaaccgaggctcgtcaaattgccgaattcgaggcaatctgggccgcaatcgaagcatcacccacgctgatcgacctaacagcattggttgattcgccacgctggcaatttttggcctatcttgcagaacacaagccggtgctgtttcatggctctggcaacccaaatttagccacacttgtgcctcgccaagcaagcgatattgtcgaatttggcaatcagttggcagtgtatgcggcctctgatggcatttggcccattttttatgccattcttgagcgcagccaagcagaggtttcgttgttgaatgcttgttttcgtagcgttaatcaagatggtagcttcgctgagccccattatttc…	MQPPYYLRRPSLPTEARQIAEFEAIWAAIEASPTLIDLTALVDSPRWQFLAYLAEHKPVLFHGSGNPNLATLVPRQASDIVEFGNQLAVYAASDGIWPIFYAILERSQAEVSLLNACFRSVNQDGSFAEPHYFFSIDDEAHQRQPWRAGTIYILPRAGFVAKPSSYKRGMTLQIMEWANVNEVSPIAKLTVEPHDFPFLDQVRSHNLATLIERATVNPEGFPWLE
1	311808	136455	137936	+	monooxygenase, flavin-binding family	atgcaaacaattgattttgatgtgttgattgttggagctggtttatcgggcattagcgctgcctattatttgcaaacccgctgcccgaataaacgctatactattttagaaggccgctcggcaattggcggcacatgggatctgtttcgttatcctgggattcgctcggattcggatatgtacacgctgggctacgcttttcggccatggcacagctccaaggcgattgccgatggcgcatcgattttgcagtatattcgcgaaaccgcccaaatctatgggattgatcagcagattcgcttcgagcagatggtgcggcgggttagttggtcgtcggagcaagcgcgctggacggtcgaggttgagcgcttggccgaaggcgatatggtgcagtatcgc…	MQTIDFDVLIVGAGLSGISAAYYLQTRCPNKRYTILEGRSAIGGTWDLFRYPGIRSDSDMYTLGYAFRPWHSSKAIADGASILQYIRETAQIYGIDQQIRFEQMVRRVSWSSEQARWTVEVERLAEGDMVQYRCNFLYMCGGYYDYSQGYTPEWPSLSQFQGQVVHPQAWPQQFDYRDQRVVVIGSGATAITLVPAMAKQAAHVTMLQRSPSYVVAQPAHDQSAERIRRWLPAKLAFHVIRWRAIIQSIFYYLLMRGLPSIAKRALIKMAQQELGTSYDAQRHFTPNYNPWDQRLCLAPDGDFFKALKAGQASVVTDQIEHFTSTGIQLKSGQHIDADLIVTATGLNLRLLSGIEVLVDGRKVELGTTLNYKGMMLSDVPNLALAFGYTNASWTLKCEL…
1	311808	139403	137937	-	Deoxyribodipyrimidine photolyase (EC 4.1.99.3)	atgcctgtcatttgttggttccggcgcgatttacgtttggctgatcatcgcgccttgcatgctgcggtcgtggcaagcgctggcgaggttattccggttttcattttcgatgatgcaattttgcacgatggctatgtgggagcagcactcacgggcgtaacgcttgccatgctcacagcgcttgatcacgatttgcgccaattgggcagccgcttgattgtgcgtcatggccaaccgctggccgaattgcaacgcctcgtgcgcgaaactcaagcgagcggcgtgtattggaatcgcgattatctgccgtatgcaattaagcgtgatactgcggtcaaacactggctgcgccaagagggcctgcaagcccattcgttccacgatagcgttttagtcgag…	MPVICWFRRDLRLADHRALHAAVVASAGEVIPVFIFDDAILHDGYVGAALTGVTLAMLTALDHDLRQLGSRLIVRHGQPLAELQRLVRETQASGVYWNRDYLPYAIKRDTAVKHWLRQEGLQAHSFHDSVLVEPEGLKTKGQQKPYLVFGSYVKRWSELAYAQAEQRVPAPSKLVAPASTLESLPIPSLADLGFDLQQTLPAVGEAAAHQRLSQFFDRRRSLSVLKYDHSRELPAETGTSRLSVDLRMGSISIRQCLQRAVDLLTEPLTAEQRQGVDTWIKELAWRDYYTQLIYHNPQMLKHSLDPRYDRIEWRNDPDEFTAWQQGQTGYPIVDAGQRQLNQTAWMHNRVRMISASFLVKDLLIDWRWGERYFMQQLCDADPTANNGGWQWAAGSSGPS…
1	311808	141687	139465	-	Rhs element Vgr protein	atgcgttttggtcgttcatgggtcatcatttttgcagtggtgacgattgccctaattagtgtcattacggcaactgcaatggtcacacccagcgtcagctcatctgatgggctatgggcgaatgttgatgaacagaacattcaacaaaaaggctcgcgcgaaattattccagtggtctatcgcacggtcagcctcgatttggccttgctcgaacaacacttgagccgcgtgccacaagaagcccaaaccaacgttcaaaaatctgggctgattttggatttgccattgcccaatggccaatttggcaaattccgggtcgtcgaatcgccaattatggctccagccttggcagccaagttccccgaaattcgcaccttcttggcccaatcaatcgatcag…	MRFGRSWVIIFAVVTIALISVITATAMVTPSVSSSDGLWANVDEQNIQQKGSREIIPVVYRTVSLDLALLEQHLSRVPQEAQTNVQKSGLILDLPLPNGQFGKFRVVESPIMAPALAAKFPEIRTFLAQSIDQPATSARLDLTPRGFHGMILSESGRIFIDPYSRNDTANYVVYDSRNFMADPNKLAERTGIDYEPNLLDNAPLTVPERYSIGETLRTYRLAMAATGEYTTFHGGTVSGAMAAIVTSMNRVNGIYERDLSVRMELIANNDLIVYTNASSDPYTNNSGSTMLGQNQTNLTNVIGAANYDIGHVFSTGGGGVAALRSVCSTNSKARGVTGSGSPVGDAFDVDYVAHEIGHQFGGNHTFNGTTGSCGGANRSSGAAYEPGSGSTIMAYAGIC…
1	311808	142343	141834	-	Glyoxalase family protein	atgggttatgtaccagcaggctatgccaccgtcaatccatttattattaccaacgctgctcagcagttaagccaatttctgcaaacggtttttggggcgcaagcagttgaggccgcacatacgctcgatactgatggcctatggctgcattctgaatttaaaattggtgattcgaccgtgatggtggttgatcgtaaaccagattggccgtggacaccaagctttttgcaaatttatgttgccgatttggcccaaaccttgcaaacggcggttgcaaatggtgccacgattgtgaccgaaccaacgccaatctatggcgagcttttctcgcgcatcctcgacccatggcacaatctgtggtgggtgtatcaggtgctcgaaacggaaccaacctgggaa…	MGYVPAGYATVNPFIITNAAQQLSQFLQTVFGAQAVEAAHTLDTDGLWLHSEFKIGDSTVMVVDRKPDWPWTPSFLQIYVADLAQTLQTAVANGATIVTEPTPIYGELFSRILDPWHNLWWVYQVLETEPTWESSAPDSESWDTESPELSYIHTTLMELMPRLGQPNVQ
1	311808	142428	143393	+	Transcriptional regulator, DeoR family	atgtattcaccaacgatgcggcttttggcggtgctcgaactcttgcaagcacgccagcagatcagcggagccgagcttgcccaacggctcgaagttgatcagcgcacggtgcgccgctatattcaacaactgcaagatatggggattccagtagaagccgaacgtggaatttatggcgcgtatcagcttaagcctgctcagcgcgtgccaccgctcttatttactgaatcggaaacgctggcgctgacattgggcttattgacaattcgcgagttgcaatttccggtggaacgggcgattgttgaaacaaccttggccaagattgaacgggtgctgccagcgcatttaattcaacatgcccgggcaattcaagcggcgattagcattcagcatggcttt…	MYSPTMRLLAVLELLQARQQISGAELAQRLEVDQRTVRRYIQQLQDMGIPVEAERGIYGAYQLKPAQRVPPLLFTESETLALTLGLLTIRELQFPVERAIVETTLAKIERVLPAHLIQHARAIQAAISIQHGFHRQRIEPAWLMQLSLAVQQQQQVQLEYSSYSEQLSTRSIDPYGIVFNEGAWYVVGYCHLRSAMRIFRLDRIRSMTSLAINFERPTSINIVDTLLAALNAANDQQQVEVLLKTSLDHAQQLIAPEIATLEATAQGVMLRRAAVHLEWVAFLLLELDVPLVVLQPPALRSLIQRMATKALAMLEPLDQMD
1	311808	143429	145168	+	HlyB/MsbA family ABC transporter	atgcagtttcctttgctgcgctatcgccgcctgctgagcacctatttgcggccccaacgtgcgcgggtgttgggcttggctgggttggtttttggtggaatcggcgtgcaattgttcaatccacagctgatgcgtaactttttggatgcagctttagcagcgcaaccgttagcacagctcaccacgctagccttgctttttatgggccttgcctttggccaacaactgcttgccttggcggcggtgtatctgagcgaaaccattggctggacggcaaccaacgccttgcgcactgacttaactgcccattgtttgcgcttggatagtcgctttcatgccgaaaaaacgccaggcgagttgatcgagcgcatcgatggcgatattaccagtttggccaac…	MQFPLLRYRRLLSTYLRPQRARVLGLAGLVFGGIGVQLFNPQLMRNFLDAALAAQPLAQLTTLALLFMGLAFGQQLLALAAVYLSETIGWTATNALRTDLTAHCLRLDSRFHAEKTPGELIERIDGDITSLANFFTQFIIQLVGNGLLLLGIIVLLALEDWHVALGLVVCVAVGIGLLQKMQRVGVPRWGESRQASAELFGFLEERLAATEDIRSSGARNYVLQQLYRHMHKLYHKTRSAELATAWLYNAGQSMFILASGLGLGIGIYLYQQQQTTLGGVYLITAYIGLLTTPLDQILRQIQEFQKASASIIRIDALRQEQPAIVDGTTATLPQQALDVQFEQVTFGYSAAAPILRSLSFELPAGQILGVLGRTGSGKTSLIRLLLRLYDPQQGSICLG…
1	311808	145165	146919	+	ABC transporter, ATP-binding protein	atgaaatcttggcaattaatgctgcgcttgatgcgctatcggcctgcgttgtatggctttggcgtgttcgtttggagcatctttttcatgtggcccttattgcctggcttgatcaatcgggcaatcttcgatcaattgagtggtgcagctccggcggtctttggcatctggacgctggtagcgcttttggtcacgagcgaattgagccgccgtttgttgactcaacttggcacggccatggatattgcggtgcaatacaacattgctggcttattgcgcaaaaatatgctcaagcgaattttggctcagccaggtgctcaagctttatatgaatcgtcgagtgcagcgatcaacagcttccgtgatgatgttgaagaaattttgacttttagcgtttgg…	MKSWQLMLRLMRYRPALYGFGVFVWSIFFMWPLLPGLINRAIFDQLSGAAPAVFGIWTLVALLVTSELSRRLLTQLGTAMDIAVQYNIAGLLRKNMLKRILAQPGAQALYESSSAAINSFRDDVEEILTFSVWLLDVLGHVLFSVIAVGILLNIDLRITLVILIPLLIVVSAFTVANQRIQRFRKASRAATSNVSNFLGELFGSIQTIKVANAESAVVAHFQQLNDQRRQVMVNDRVFTALLNSVYANTISLGTGMILLLAGEAMRNGNFSVGDFSLFVYYFAMVTRLPSLIGLLLTHSKQAGVSFQRMQALLNEDPAAALVEHGPIAPNSPADFGPTSVLPRLQRLAVQDLSYCYPQSQAGVQAINFSIEQGQFVVITGKVGSGKTTLVRALLGLLPA…
1	311808	147219	146992	-	hypothetical protein	atggattcgaatccaattgcattaatcgccgaaattgaccatgaattgcgccatcgggctaatgctgcgctctctttaatgcgtggaattcttgcacggatagatcaagcacaaatcgatccagcgtcgcaagcatattatgatttgctgctccattatttagagcaaaatgtagccctcgctgaatcgattcacgcttggctgttagctcacatgaagcagcagtaa	MDSNPIALIAEIDHELRHRANAALSLMRGILARIDQAQIDPASQAYYDLLLHYLEQNVALAESIHAWLLAHMKQQ
1	311808	147462	148028	+	hypothetical protein	atgaaagccttacgtgtatttcctaaactggtcattgtcgtcgggatcatctttgccttaggtggcgcagtgacgatgggggctggtatctatatcaataatttcgttggcgataaacttgaagcgcaacaaatcacgacacctgaggatgcatcgattccaaatgcaccggtgaacgatattgcaaccgccttgagcatggccgacatcattcaacaccacgctgctgatagctcacaaggtctgtcgtacgcacaaatgggtcggttctcgactcccgacggtgcaccagctggtacgaataaagcagaagaagctttgaaagatgccaatggcaaaccagttgccaaccaagctcgcaatacccaattgacggctgctgggcttgtaacatcactg…	MKALRVFPKLVIVVGIIFALGGAVTMGAGIYINNFVGDKLEAQQITTPEDASIPNAPVNDIATALSMADIIQHHAADSSQGLSYAQMGRFSTPDGAPAGTNKAEEALKDANGKPVANQARNTQLTAAGLVTSLSLSAMALGASYGAIALGLGFLVLGIIVAGLGYALLGLITPEVAKRFGLQPVAASK
1	311808	149166	148078	-	Phosphohydrolase (MutT/nudix family protein)	atgcgacggataacgactatcagcgaagttgaagcactgattggctcacctaacgaattggttttgatgaaaacggttactagcctcgacgacgattgccaagcgattctggcgcttgcgccgatcgctggtttggggtttcgcgatccagcaggccagccgcagacaacgatcattggcggtacgcctggttttatgcgggtcgaatcgaccacccaaataacgtttgatcgtccaagtgcgctcgcgctctccgagcagtatcccagtgtttcgttgctcttctttttgcccggaacccacggcgaaacgctgcgggtgaatggccaactaactgacattacgtcaactcacgtaacgattaccgttgaagaggcgtttgtgcattgtgccaagtgc…	MRRITTISEVEALIGSPNELVLMKTVTSLDDDCQAILALAPIAGLGFRDPAGQPQTTIIGGTPGFMRVESTTQITFDRPSALALSEQYPSVSLLFFLPGTHGETLRVNGQLTDITSTHVTITVEEAFVHCAKCILRSKLFATSPTITSSNFSPQHSATSLNDPLISSFLAQSPFVLLSSWDANGGSDTSPKGDTAGFVRIIDERTLAIADRKGNQRADTVRNLLQSAQIGLAFLVPGHEEVLHINGTGYLTDDPALCASMALGEKPPHAAFVIAVQQIVLQANSALQQAKLWDAASQAAQAALPTPNLLAIVARHITKNKQYAAQAALNPAVDQELTFAAGEASISPSVRQAYQQSLSNEGY
1	311808	150345	149464	-	Histone acetyltransferase HPA2 and related acetyltransferases	atgaaaattcagttacaagcactcaaccaagccctagttgacgcattgaccaccatcgatgctgagcagccagcgatcaccagcgcctatgccaacgccgcaatcattccacatgcccaaattcgcgcaattgtcgcgcaggtaacgcagcaggtggttggagtggtagtcgaaggtacatcgatcgctgatggccgttggtggctctacgatctgatcatcgatccgcagctgagacgacaaggctatggccgagcgacaatcgccgccttatttgcagagcgcgctgaggactacagcattcagcagttgtatgcagcttatccaaccagtaatcagctggctcaccaatttttggccgcacttggagcacaagctatcgccagcgattcagcggaa…	MKIQLQALNQALVDALTTIDAEQPAITSAYANAAIIPHAQIRAIVAQVTQQVVGVVVEGTSIADGRWWLYDLIIDPQLRRQGYGRATIAALFAERAEDYSIQQLYAAYPTSNQLAHQFLAALGAQAIASDSAEAVNVALALPPRPTPNATITLQPITLANARACLELSVAPHQQQFVASTAASLVQSRFEPHWETQGIYADATLVGFIMYGHDPVYGWGLLRLLIDAPFQGRGYGRTAIQHMLATIRAAGGSSVAVSYEDANHVARRLYQSLGFVETDEQPFGEPFAILQIDQ
1	311808	150670	151884	+	hypothetical protein	atgcaacaaccagcccaaccgcgtccgaccgcgctgcctcaagcagcagttttgccaacccaagcagtgcctgccaccttacgtgcgcccacgactgagccaacgctccaaccaagtattgtaccaaccgccagttttgctagtgctacgccaacaatcgaagcaccaccaaccagcacgccaatcagcgcgccgccgtttacagccccagtcgatttaattgttgctggcttggacattagccatacaacaatcattatctcacagctgtatggcgatagcgaaaccagcccgatgtatgaaattccatgctttgcggaagctgggtgtgatgaggtcagtattttttcgattccccaccaccaagaacttgcgctcaaaatcaatgctcgtggcgat…	MQQPAQPRPTALPQAAVLPTQAVPATLRAPTTEPTLQPSIVPTASFASATPTIEAPPTSTPISAPPFTAPVDLIVAGLDISHTTIIISQLYGDSETSPMYEIPCFAEAGCDEVSIFSIPHHQELALKINARGDSRLYLVNLETQTHSQIADQLISFRSNVVAAPDGNTLAFIKMYPEMRKAAPMNETSIWGYDLTTKELFAITDWGYYSSEIYWLDSNNLVFCIGRVAGTSAFETWQVAIDDLEPPAYQIKGKFIAGQIDPPRWFLINEQEGLSQLNHYFPATAELIHYSEPFTTTDGLDHAKTITMQASPDLRQALLIENDTLLQQSTLTIITSSSAITLPIPYQYSYQAIFWSSDSRYAFVMAHDTIIPVDPEQAVLFAPIRQPTKLNIWDGLDSFL…
1	311808	152023	152679	+	Proline-rich protein	atgcttcgtcgtctcttggtcgttggcctgagtgtattgggagggttgctgctaatccagcatgcgcttgccgatcagcagcctgttgcttcaatggctatacccgttggtggtggcggaacagctactgctacgattgtgcttacgcccaccgcaaccctcacgccaaccgcaattccaactgctgcgccaatcagccttgataactatctaccaatcgtggtcaaagcgccgccgccaccgacggcaacgccaacgccaatcccaactgctacgccgattccaaccgcaaccccgattccaccaaccagcattccgccaacgccgacgctgggcacggtcaacccaagctgtgatggtgcggcgagttcggcggctcccaactatccagtcgcgatt…	MLRRLLVVGLSVLGGLLLIQHALADQQPVASMAIPVGGGGTATATIVLTPTATLTPTAIPTAAPISLDNYLPIVVKAPPPPTATPTPIPTATPIPTATPIPPTSIPPTPTLGTVNPSCDGAASSAAPNYPVAITNVNKAGNPETVTIRNTSNQPVDISNWWICSMTGNQRHAILSGTLAPGQTLVVVSQANGPIWNNTATDPAALYRRDGLQVGYRSQ
1	311808	152775	153263	+	3-demethylubiquinone-9 3-methyltransferase	atggctgctattgctcacaagatcgtgcctcatctgtggtttgatacccaagcggtcgaggcggcaaacttctattgttcaatctttcccgattcacagattaccagcaataccacattgccagatacgccctcaggcgatgcgacgacggttacatttacgcttttgggccagcagtttatggcaattagtgctggcccgctgttcaaattcaatgaatcgatctcctttatggtgtattgcgatgatcaagctgaggtcgattattactgggaaaaactttccgccgtgcccgaatctgagcaatgtggctggctgaaagatcgctatgggctgtcatggcaaattgttcccaaggccatgaataccatgctcgaaaacgctaatccagcgcaaatt…	MAAIAHKIVPHLWFDTQAVEAANFYCSIFPDSQITSNTTLPDTPSGDATTVTFTLLGQQFMAISAGPLFKFNESISFMVYCDDQAEVDYYWEKLSAVPESEQCGWLKDRYGLSWQIVPKAMNTMLENANPAQIARVTQAMLAMKKLDLAALQQAYAGEQGHA
1	311808	154156	153260	-	Cyn operon transcriptional activator	atggaattacgtcaactgcgctatttggtagcggttgtgcaggctgccaattttacgcgggccgccgaaacgctgttcatttcgcaatcagcgttatcgcagcaaattcaggttttagaacaaactgttggcactgtgttaatcaatcgctcgaaacgtggcgtgagcctaaccgcagcaggcagcattttataccagcatgcagagcggatttttggcgagttgcagcaagcagaaacggcaattcgtgaacttgcaggcctgcaacggggcgaattaacgattggcgttgttcaaacagtcaacgattatttgattcccgcgctcgccgcaagctttgcaaaacgccacccacggattaaattgttgatcgaggaagcgccagcagacacgattgaa…	MELRQLRYLVAVVQAANFTRAAETLFISQSALSQQIQVLEQTVGTVLINRSKRGVSLTAAGSILYQHAERIFGELQQAETAIRELAGLQRGELTIGVVQTVNDYLIPALAASFAKRHPRIKLLIEEAPADTIEQRLLAGELQLGLSFVPSSHELLASQELFEERLALIVRNDHPLASQQEVAVTALDAMDLVLLAKSFCTRRLWEESARLAPAQPQIVMELNTVSSILAVVERTGLPTVLPALSLNDRPTANLTRIRLINPTPARKVGLLWQRDVYRCHATQAFIELVQTATEHLRQA
1	311808	154275	154871	+	protoglobin	atgccttcgacagcatcgattcctggttatacgtatggtagcgctgaggtggccgaatcgccatttcacttagctgatcttgctattctcaagcagacgcttctttttactgaagctgatgtgcactatttgcgcatggctggcactgtgctcgaaccacaagttgaggccattttggatgtttggtatgggtttgttggtgcgcatccgcatttggtcgcctatttttccaccactcagggcgtagcgatccccgattatttggctcgggtgcgcgcgcgattcgcccaatggattcgcgacacaacccagcgcgagtatgatcagacatggcttaattatcaaatggaaattggcttgcgccaccatactgagaagaaaaaccacaccgatgctgct…	MPSTASIPGYTYGSAEVAESPFHLADLAILKQTLLFTEADVHYLRMAGTVLEPQVEAILDVWYGFVGAHPHLVAYFSTTQGVAIPDYLARVRARFAQWIRDTTQREYDQTWLNYQMEIGLRHHTEKKNHTDAAAGAPPIIPLRYMVGFIVPITITIKEFLKAGGHSPEEVEQMYAAWFKAVVLHVTLWLQPYAQPGEF
1	311808	155374	154928	-	hypothetical protein	atgcaacgagcaagtttgatgggcctcaagatcgtgttggtattggtgggattgtatagtttgtatatcagcattgattttgggattggcgggtttgaaacgcttggttggcaaggtgcgccaccaaacgttgccgatgcaaacaatctgcgctatggcgtgcaagatagccattttcggtttttggctggggtgtttggcacgctcggcgtttgcatcctgctggcagtacgcgatttggccaaatatcggctgctgctgcaaacgatatttacagcctttattgttggtggattattgcgcttcagcgccaataatttcgctatattgttcagcagcgaattgttaattgcattaattgccgaaattgggctgatgcttgggctgcattggtggttg…	MQRASLMGLKIVLVLVGLYSLYISIDFGIGGFETLGWQGAPPNVADANNLRYGVQDSHFRFLAGVFGTLGVCILLAVRDLAKYRLLLQTIFTAFIVGGLLRFSANNFAILFSSELLIALIAEIGLMLGLHWWLQQALKGDNLIPSVQG
1	311808	156241	155489	-	hypothetical protein	atgtgtaccagttttgcaattaaccagcctcaagccttggtggcaatgaattttgatcttgggccgcgcccaatcgctttgagcatgcccaatccagcccaattattaattttacaagcggagcagggccaatggttgccagcaattggcctcaccagcactggccgctttatgaatttgcaaatgttgcctgccaccgctgccggagcctatcggcgtggcaaagatgtactgcacattatgaaagtttttgagcaatttctgaccggaacaattgatgttgctgcgctgcaaagccaacaaattgtcaatgtgcccaatcatagcgtgcatagcttgctacgcgatgagcatggccagattggcatcttggagccaggccaaactgggctggtccaa…	MCTSFAINQPQALVAMNFDLGPRPIALSMPNPAQLLILQAEQGQWLPAIGLTSTGRFMNLQMLPATAAGAYRRGKDVLHIMKVFEQFLTGTIDVAALQSQQIVNVPNHSVHSLLRDEHGQIGILEPGQTGLVQHEHSLIQTNFSNSTPAASLSQQPSADRYLRCQQLLNQQQQPDVDRAFTILAATQQHTGDFPTQLALVFEPKQQTVWLAQPSQLSQRWRFTFDDQQLVVGDKAYQLGKKRLLLSSISG
1	311808	156377	156868	+	hypothetical protein	atggatgaagaatggttgccacagcattattatgcagcgctcgagatcgacgctgcgacaattctaccagccctccggcagcttttagtgccagctacgccagcgagcaatggtttttatgagctgatcgtgatgcatgatctggctgctagcctaattcaaggttgtgctgaacttggtgttgtaacctatgccctttcgtggtggtgtcatgttacgccaaccaatcaggcgctatatggttgcccccatgggtttggtggcccgccaactcatgagggccacttctgcgaatgtgggcaataccccgattacgagattcttgctccacgctctggttggccagcttcgccgcaagcgatagcgctgctttgcgctgaacaattgcagcaggctatt…	MDEEWLPQHYYAALEIDAATILPALRQLLVPATPASNGFYELIVMHDLAASLIQGCAELGVVTYALSWWCHVTPTNQALYGCPHGFGGPPTHEGHFCECGQYPDYEILAPRSGWPASPQAIALLCAEQLQQAIAQKLPFEPFFRPCLAIGLCLAVPATWAYAR
1	311808	157338	156865	-	hypothetical protein	atggggcttaatgtggcaaaaatgagcacaacgagcagctatggcgagttgcacgccagctatgatcgctcagtgaaaattatgtcaatttcaaacccactagcccgcgaatgggcttatagcatcaacttcgataactatgtcatcatcgatttggatgcgcagggctggattatgaatattgatctgctcgtcaagccgcgcttaaacgatcagcttgcaattcccaatttagcgcaacatggcggagtgcaatttcacgttccgctagcaacagagcgttttgtcgcaacgccgattgcgtttgagacaaaccaaacccgccgcatagttcgcgtaacgtttggtccaatgctcgatcttacgcaacaaacccaatcgatcaagacctctgaacag…	MGLNVAKMSTTSSYGELHASYDRSVKIMSISNPLAREWAYSINFDNYVIIDLDAQGWIMNIDLLVKPRLNDQLAIPNLAQHGGVQFHVPLATERFVATPIAFETNQTRRIVRVTFGPMLDLTQQTQSIKTSEQVYLQIQHVQLRAILVDFGQKGLWD
1	311808	157452	157565	+	hypothetical protein	atgatgggcgacggtaacgacaagagttgccgccgcccatcgtgctatgccagcaaaaatcgcttgatcgagaatgattgtaagcaacaggtgttaatgctcgttagcttgtaa	MMGDGNDKSCRRPSCYASKNRLIENDCKQQVLMLVSL
1	311808	158429	157545	-	NADPH:quinone oxidoreductase 2	atgattttggtaacaggcgcaaccggacaaatcgcgacagcagtcatcacgacgcttttacgccaactgcccatcagccaaatagccgctttcgttcggaatccagccaaagcgagccagcttcaagcccaagggctagatctacggattggcagttatgacgacttggattcgcttgatcgagcgctgcaaggtatcgatacggtgctgctgatctcgggaaccgaagaaggcaaacgggttcaacaacaccaaaatgtcatcgatgcagcaaaaaaagccggggtcaaacgaattgcctataccagtagaaacttacgcaatccggcgaccctcgccaatacgctgatgcatgagcattttgagaccgaagaagcgattaaagccagcggtatggcc…	MILVTGATGQIATAVITTLLRQLPISQIAAFVRNPAKASQLQAQGLDLRIGSYDDLDSLDRALQGIDTVLLISGTEEGKRVQQHQNVIDAAKKAGVKRIAYTSRNLRNPATLANTLMHEHFETEEAIKASGMAYTIFRNALYMDAIPQFIGGARGFERGITLPAGDGNVAFALRSEQGEAMANALVQMSNESQIYALTGSETWSFADVAQYLSELTGQAIAYTPIEGSAFAANLKQRGLDEQVIQRIIGFMTDIKLGQEDQVSASLETLLGRKPVDLKAGLSIIFAETLQANEH
1	311808	158527	159255	+	Transcriptional regulator, TetR family	atgcaaaattctgaaacaacagcaagccttaattcacacgatcgcattgtccgcgttacggctcatttgctggccaatggcggtcttgagagtgtttcaacccgcgcagttgctgaggctgctggggttcaagtgccaattatctatcggcttttcggtgatatgcgtggtctgctcaacgctgttgttagccatggctttgaggtttatcttgagagcaaacgcgaacgactagcgcagcatgatcctgttgaggaaattcgtcatggctgggatatgcatgtggagtttggattgctcaatcctgccttgtatcgcctgatgtatggcgagccacagccaagcaaagaggttccggctgcgctcaaggctttagcaatcttgcgtgaacgagtaacc…	MQNSETTASLNSHDRIVRVTAHLLANGGLESVSTRAVAEAAGVQVPIIYRLFGDMRGLLNAVVSHGFEVYLESKRERLAQHDPVEEIRHGWDMHVEFGLLNPALYRLMYGEPQPSKEVPAALKALAILRERVTQIAATGRLLVDVESAAQMLHAACRGVTFSLLEIDSAVRDLTLSTRVREAILTAITRPAEANTLDATQNAPSQLISTAVALKALLPNAHSLTSGERALLSEWLDRLSLSR
1	311808	161023	159368	-	Bll1129 protein	atgcactatgatgccgatgtggtcattgttggagcaggtttggccgggctggttgccgccgccgaattggccgatgccggcaaaaaagtcatcttggtcgaccaagaatcggagcagaatcttggtgggcaagcattttggtcgtttggtgggttatttttagtcgattccccagaacaacgtcgtctcaaaatcaaagattcttatgaactggccttgcaagattggctgggaaccgccgcgtttgatcggccagaggattattggccgcgcaaatgggccgaagcctatttggcctttgctgctggcgaaaaacgccaatggctctacgatcagggcatgcgctttttcccagtggttggctgggctgagcgcggcggttatggcgcaattggccat…	MHYDADVVIVGAGLAGLVAAAELADAGKKVILVDQESEQNLGGQAFWSFGGLFLVDSPEQRRLKIKDSYELALQDWLGTAAFDRPEDYWPRKWAEAYLAFAAGEKRQWLYDQGMRFFPVVGWAERGGYGAIGHGNSVPRFHITWGTGPGVVAPFERRVRAAAQKGLITLKFRHRVNQLLLNGGAVAGIEGDILEPSSLARGVPSSRKVVGSFTFQAQAVIVTSGGIGANHDLVRKNWPERLGQAPKTMVAGVPDYVDGRMLAITEAAGGTIINPDRMWHYTEGLQNWKPIWTNHGIRILPGPSSLWFDALGNRLPVPLFPGFDSLGTLKHLMHTGYDYSWFILTQKIIEKEFALSGSEQNPDLTNKSVRQVLGRVLPGATAPVEAFKRHGADFVVRDNL…
1	311808	161420	162562	+	Ferric iron ABC transporter, iron-binding protein	gtgaaacttgtgcgttctttgatgctgttgctctgtctgagcatggttattgcagcctgtggtggtgcagccaccccaacgactgcgccagcagcaccaaccaccgctgcagcaaccccaaccaccgctagcgcagctgaagctaccgctaccgtcgaagtaaccgccgttgctgaggtttcgccaaccgtgccaaccacgaccacaactgagccagcaggcggcagcttggtggtctattcaggtcgttcagaaagcttagtcgctccattgttggagctgtttacccaagaaaccggcattgcagttgaagttcgctacggcgacaccgccgaaatggctgctcaaattctcgaagaaggcgaaaatagcccagccgatgtgttctttggccaagat…	MKLVRSLMLLLCLSMVIAACGGAATPTTAPAAPTTAAATPTTASAAEATATVEVTAVAEVSPTVPTTTTTEPAGGSLVVYSGRSESLVAPLLELFTQETGIAVEVRYGDTAEMAAQILEEGENSPADVFFGQDAGALGALSDRFVQLDSSLLSLVDPRFASSGGKWVGASGRARVLVYNTDVLTSTDLPASILDLTKPEWKGRLAWAPTNGSLQAFVTALRVSQGEDVAKQWLEGLIANEIKVYESNSAIVKAVANGEVDAGLVNHYYLFALKKDQPDAKAANHYFSNGDIGSLVNVAGVGILQTAKNPAAAQAFASFLLSETAQNYFTEKTNEYPLVAGITTNPAIKPLSEITTPDIDLSNLKDLQGTLELLQDVGAIQ
1	311808	162605	164200	+	Ferric iron ABC transporter, permease protein	atggtttttaaacggcttcaattaactcggccacgccgctggccagcactgatgttgacgatcagtgctggcctgattgcgttaatgatggttttgccgcttggctatttgctcttgcgcaccagtgaagcgggcgatgctgcttgggcgcaattacaacgccccaccactttgcgcgtttttactggctcggcgttgctggcgattacggtcacgcttggctcgctgctgatcgggttgcccttggcctggctgaccacccgcaccaatttacctggcgcacgcatttggttgggcttaattatgctgccaatggcaattccttcgtatattggggcttgggcgattattgctgtgcttgggccgcgtggcttgttgcaacaatggctcgcaccgttg…	MVFKRLQLTRPRRWPALMLTISAGLIALMMVLPLGYLLLRTSEAGDAAWAQLQRPTTLRVFTGSALLAITVTLGSLLIGLPLAWLTTRTNLPGARIWLGLIMLPMAIPSYIGAWAIIAVLGPRGLLQQWLAPLGVERLPEVYGFWGAAGALILFGYPYIVLNVRVALRKLDPALEEAARSLGQRSGQIFWRITLPQLRPALAAGSLLVVLYALSDFGAVSLLRYSSFTRAIYLQYRASFDRTGAAVLSLLLVGLACGLLAAEALSRGRARYYRSSAGVSRQAKVVELGRWRWPALLFCSVVVLFAVVLPIVAIVAWLIIGIRSGQAWNVQLADLGNSLLAASLAALVTIVLAFPVVFLAVRYPSRLTSLIERATYVGYALPGIVVALALVFWGANYVPW…
1	311808	164250	165245	+	ABC transporter, ATP-binding protein	gtgagcaaaaccttcaatgcaaccaaggtattggatcagattgattttcaattgccaagcggcagtttgggggcactgcttgggccttcaggctgcggcaaaacaaccttattgcgattaatcgctggcttcgaaaccatcgatcaaggccatatttggcttggcgaccgcgaaattgccagcgccaaaacccatgtgccaaccgaacaacgccagattggcatggtttttcaagaatatgccttgtttccgcatttgacggttggccaaaatattggttatggcttaggtcgccaagctcgccagcagcgtatcgacgaattacttgaattggttggcttagcaggcttggccaaacgcatgccccatgaactttctggcgggcagcaacaacgggtc…	MSKTFNATKVLDQIDFQLPSGSLGALLGPSGCGKTTLLRLIAGFETIDQGHIWLGDREIASAKTHVPTEQRQIGMVFQEYALFPHLTVGQNIGYGLGRQARQQRIDELLELVGLAGLAKRMPHELSGGQQQRVALARALAPNPQLLLLDEPFSNLDAGLRDQVRTATKQILRHVGATALFVTHDQEEALSLADHVTVMLGGKVMQSASPHELYLRPTSQAVAQFVGEANFLAGIARDNSVECGLGQLLLTKPMHGPVTLMIRPEALQLVPDPTGNGQILGQRFYGHDQLLDVQIGALHLAARTGPRLDLAPNLRVAVNVQGPVVAFQAESS
1	311808	167593	165242	-	Disease resistance domain-containing protein / Tetratricopeptide repeat-containing protein / Transcriptional regulator, LuxR family	atgaaaaccgacctgagccttcaatggacaccaacgaatattcaaacattgctgcaaaacccgcagcggctgcttcagcatgcccagtggcaaacagcaatccaacaatttggtggcttaagtggcttttatcaatatctgcaaaacttacgcttaagtgagcgtcaattaaatcttttaacggtcattacagcacatccaaaagccagcgttatcgaatattgcgagcgcttgcatattcatgccgcaaccttccatcgccatcagcgcgatctgtggcaaaccctcagcctgcaactaaccagtgaaatgccacttaagcaggctcaacaagcaccaccagcacggttaaagccccagaaacgcagccaactcccgcatccgctaacgccattaatt…	MKTDLSLQWTPTNIQTLLQNPQRLLQHAQWQTAIQQFGGLSGFYQYLQNLRLSERQLNLLTVITAHPKASVIEYCERLHIHAATFHRHQRDLWQTLSLQLTSEMPLKQAQQAPPARLKPQKRSQLPHPLTPLIGRSQEIAFIHNILQQSVRLITLTGIGGIGKTRLAIQLAHELEAEADQKVYFCSFVDIREPEAALLFLARQLAIPYNPQTDDLIDLLAEYFSEQSTILILDNLEHMLSIAPMLSTLLRQTASLKIITTSRIRLNLYGEHVLPIQSLSVADPQTQLAISDIDNFDSLRLFVSRAQAINPFFQVNQYTIAAIQRICHKLDGIPLAIEFAAGHCNHLTAEAIVIGLNKRFELLTNSTNDAEARHQTLYATLDWSYQLLEPETKYIFNHLG…
1	311808	168757	167702	-	hypothetical protein	atgcatgtaggaagaaaaatcgttgctagtggcctgctcgttgttagtcttgttggccttagtcaactgcaagcccccgctgtttatgcccaaaccccaactccaaccaaccctggctatacctcaacgaccattggctcgcttggtggccacgatggctttgcctccgatattaatgattttgggcgagtcagtggctacgccgagaccgaatcgtcagattatcgtggttttatgtggcggcgcggcaccaaaaccgaaatttcaccgctcttgagcggtgaaaacgaaaaaagttatgcctatggcatcaatgatactggctatgttgttggtaaaagcacctttggtcacgaccaaacgcgggccttctattggcggggtggtggcaataaaatc…	MHVGRKIVASGLLVVSLVGLSQLQAPAVYAQTPTPTNPGYTSTTIGSLGGHDGFASDINDFGRVSGYAETESSDYRGFMWRRGTKTEISPLLSGENEKSYAYGINDTGYVVGKSTFGHDQTRAFYWRGGGNKINLGTLGGTNSSASDVSNGERVIGTSDTANGESHAFMWYRGTMTDLGTLGGTTSSANEINDHKVIVGSSTNANGQNRAVIWKNGQIIDLNVPAIQSFGNGINNHEQIVGTMVLTDGIPRAFVWDDGVTTDLSTGTDYTYANDINDAGIVVGRTYDDAGNAKATVWRNSTVLYLWEGSSGMSTSRTNAVAINEANQVVGYDDYDDTFYFFTDAMLWQLTD
1	311808	169003	169989	+	UDP-glucose 4-epimerase (EC 5.1.3.2)	atgcgtattttggtctccggtggcgctggctatattggcagcgtaaccagtgccgcattgcttgatgctggctacgatgttgtgatctttgataatttgcgccaaggccatcgccaagcggttcctgctgctgcgacctttgtcttcggcgatctcaataatattgccgaaattcgcgcggccttcgaagctcatggccccttcgatggcattttaaactttgcttcgcataccttggtcggcgagtcgatgcagcaccctgaatattatctgcgcgatagcgttgtggctgggattaacttgttgacggtggccgcagagcatggcgtaaaagcgtttattctttcttcaactgccaatttattcgatgacccggccaaaatgccgatcgacgaaaac…	MRILVSGGAGYIGSVTSAALLDAGYDVVIFDNLRQGHRQAVPAAATFVFGDLNNIAEIRAAFEAHGPFDGILNFASHTLVGESMQHPEYYLRDSVVAGINLLTVAAEHGVKAFILSSTANLFDDPAKMPIDENERIVPGSPYGEMKAWTERALYWYERVHGIRYGALRYFNACGCTPTIGEHHDPETHLIPLILQVALGQRESIAIFGDDYPTPDGSCVRDYVHVSDLASAHILTLQALLNGGASRRYNLGNGGGFSVKEVIQAVRNVTGHEIPAVVAPRRAGDPATLVASSDTIRRELGWEPRYATIESIIESAWAWHQQHPHGYSE
1	311808	170013	170489	+	thioesterase family protein	atggtttcaacgacgcaaccagcctttcaagatcaattgcagggcaatcattgttggggctgtggcaaggataatccgcatggcttgcagatcaaaagctattgggatggcgctgaagctctttgtcattggcaaccacaagcgtggcattgtgcctcgccaacccatgtgctcaatggcggaataatcggcgcattgatcgattgccatgcaattatcagcgccatggccttggctgctcaacaggcaggggttgcgctcagcagcaccacgccaatttggtatgtgactggtaagctcgaaattgcctatcataaaccaaccccacttgggccaagtgttgtcttacgggcacgtttcgatgtgcaaagcgaacgcaaaaccttggtaacctgtacg…	MVSTTQPAFQDQLQGNHCWGCGKDNPHGLQIKSYWDGAEALCHWQPQAWHCASPTHVLNGGIIGALIDCHAIISAMALAAQQAGVALSSTTPIWYVTGKLEIAYHKPTPLGPSVVLRARFDVQSERKTLVTCTLSADDQLCATGIVLAVRVPSEWMQA
1	311808	170652	171608	+	hypothetical protein	atggacgaggaatgggatattaataatagtcgccgaccaacgattggccaatatattgatcttgccaaacgcgattatgcagctgccatgcaagctctcgaacctgatcccaacgctgatgccctgacatacctcgatcagcaatgggctaaagaaagtgtcaaatatacggggatgcaaacatcacgcaatggcatgccagtgcagcaaagcccaatggtcttgattgtggtgtgtagcgtgtttgcaagtgttttggtcgcgacgatcgtgattggctttcgagcgcatatgccacaactgtattgttttagcctgttttcgttgttgtttgtggtaatgtctgggtttggtatccgtaaccaattgcgctttgcccaagccaaaaaggcctattta…	MDEEWDINNSRRPTIGQYIDLAKRDYAAAMQALEPDPNADALTYLDQQWAKESVKYTGMQTSRNGMPVQQSPMVLIVVCSVFASVLVATIVIGFRAHMPQLYCFSLFSLLFVVMSGFGIRNQLRFAQAKKAYLAQRAALIAQLGIKPQDVPRAPVIEKPLIHKSVTTSAANQIRQLQYHYHSINDQEQYRRSVLSIIAQAPEHERQYLKALAAIESEWVQERLKYVRFENGRREQRANRPANLWFVLGICFLFAAVGIQQGISTGNWVNMLGFLVIPTIISITTIYSNQRIKAYRALEDKYAERRNQLHGRFRDQDPF
1	311808	171741	172667	+	hypothetical protein	atggcaaaattaactgaatttcccgccatgattgctgaagcgtacaaagagcagcttgcaattgaacacgccttagaacctgatcctaatgccgaccccgtgacccaacttgaccaagcatggcgcaaagaacgcgcaaattatgttggtatgctgcatagtgatagcccaaattcctatgctgggccattaattagcataaccttctgcttatcattttttggagttggggttatgttgtggcgcgaggccaacgcgctgtctagttggtttgcctatttccctgcaagcttttgtattatttggagcttgctcgttctcttggcgctgccaaatgcgattaaagcggtacttggcgaacgccactatctgcaaaaacgggctatgttggtcaaacac…	MAKLTEFPAMIAEAYKEQLAIEHALEPDPNADPVTQLDQAWRKERANYVGMLHSDSPNSYAGPLISITFCLSFFGVGVMLWREANALSSWFAYFPASFCIIWSLLVLLALPNAIKAVLGERHYLQKRAMLVKHYGDPKATTELLLSGKRLRYSWPKKSRSEAESRFHELQAEYYDSGRRDQTYYATLQRYIAHAPAADQRYLSELAQLEERWLKERFGSLHYVNQLETNQAPSVFGAWFVFGLGLGLMGFGFMLLNRSASLLYPLLCAAFGLTMLAGSFSIRKRAIAFNAAEQRYFAQRQQLCHDYGR
1	311808	172705	173655	+	hypothetical protein	atgcccgaaccaaccacatttggcacattgatcgaccatactgctcattgcgaacaaaacctcgtagcgaaagatcccttggattcgcttgatcagcaatgggagcaagaacggatcggctatgttggtaaacataacgctgatccacggattaagcttgtcagcagttcgatgtttggttcattgttatgtgtcgtgctgatctatgcggcaatgactttgcgcactgcaattgatcaagctgacattcgcttttacttggcaacgcttttgctcactgtagtatacatgctcctaggctttggcttgcgcgggagtatccgtttgcgcttggccgaacgccgctatcttaaacagcgagcagcactagccaaagccctaaatcggccaagcaagccg…	MPEPTTFGTLIDHTAHCEQNLVAKDPLDSLDQQWEQERIGYVGKHNADPRIKLVSSSMFGSLLCVVLIYAAMTLRTAIDQADIRFYLATLLLTVVYMLLGFGLRGSIRLRLAERRYLKQRAALAKALNRPSKPKLLIPKQRISSPANPYANQWTAAEQQIYALQEAHYAEPKRDKHYHATIQRIIVDAPKAEQAYLTELVQLEQRWLSERLRYRNIKPDYYYHPERPDEDGSYTIRFAMNSLVTLLIGLGIAGFGIWLVWKYSAALLNGMAFIAMGVVFMIVAWETKHTTPNLHQAEQRYLQHQYALAQKYGRLHQ
1	311808	173879	173712	-	hypothetical protein	atgattgataaaaagacccaagccaccgaagccaaacggatcttggccctaaatccgcgcgagctttcactggagatagctcgcttggcagcccaaactggcctaccacaaactaaaattcttgaattgctgcggcgacaggctgccgagggcgaacaaaaacgctaa	MIDKKTQATEAKRILALNPRELSLEIARLAAQTGLPQTKILELLRRQAAEGEQKR
1	311808	174961	173948	-	SAM-dependent methyltransferase BT3209	gtgacgactcaagcgttcccaatcgaatctatcaatgcctgccctatctgtcagcacccagaggcacgctttgtggcccattacccagaaccacatcttgaaataggcgtaacgctcaatcaatgccttggctgctcggtggtctaccagaatccacgcctgagcttagcaggcattcatatgcttgaagatcaaagcgatgtctatgattacgatgctgagcaacaagcccaagccgttgacgaccgcgatgagatcattgcctggcttgaaacaatgaccgacctcaagccgcgttcgattctcgatgttggctgtaatcggggctatttgttggcggcagcagagcgtcgcggctggcggccaagcggggtagaattatcgctcgtttcagcagca…	MTTQAFPIESINACPICQHPEARFVAHYPEPHLEIGVTLNQCLGCSVVYQNPRLSLAGIHMLEDQSDVYDYDAEQQAQAVDDRDEIIAWLETMTDLKPRSILDVGCNRGYLLAAAERRGWRPSGVELSLVSAAAARERFGFPIYPNLEALPAGQLFDLITCWHVVEHLQQPVQMLQQLYDLLTPDGVLAIQVPAYSFADEYLRRGHGLHIFCASHPVHYTAATLTMVLEKAGFEVLYSDESAEYLFLTIYAAKPSRNAQRRHSAELQAQLDQTSQKLAWFEADHAEIAKQLQSMNQYIRRLEATLEVKNQYLEHLEQQLNAVNNGRAMRILNKLKRS
1	311808	175013	176014	+	dTDP-Rha:A-D-GlcNAc-diphosphoryl polyprenol, A-3-L-rhamnosyl transferase WbbL	gtgcttgcccattataccaacgctgattgttacgcaagcgatacaattgcgcttgatattatgcagtataattggctcgctatgaaacatattgctgttgtgattcttaatttcaattcgggcgatgtcttgaaaccctgtttagcttccttggcagagcaagactgggatggtcggcttgatgtctgggtggttgataatgcgtcagccgactccagtgtggcgatggtgcgcgagcagtttgcttgggtgcgcctgatcgcatcgccggaaaatattggtttttctgcgggcaataatctcgccttgcgccagattttggctgaaacgccaacgcctgaggcggttttggtgctcaaccccgatacggttgtgccaagtaatggcattgctggcttg…	MLAHYTNADCYASDTIALDIMQYNWLAMKHIAVVILNFNSGDVLKPCLASLAEQDWDGRLDVWVVDNASADSSVAMVREQFAWVRLIASPENIGFSAGNNLALRQILAETPTPEAVLVLNPDTVVPSNGIAGLVAALVERPKAGIVGPKLVLADGSLDLACRRAFPSAEVALYRMIGLSALFPRSPRFGRYNMTYLDPDVTTEVDSIVGAAMLLRTEVLRDVGLLDEAFFMYGEDLDWCYRTKSYGWQVWYDPRVTILHYKRVSSTRRAVPSIRAFYDAMRIFHRKHYEATTLAPLNWLIYLGIRLKEWQALVRNRLRPLASRRAMHGNNKNA
1	311808	176007	177428	+	capsular polysaccharide biosynthesis protein	atgcttaatcaaacaaccgtcgttacgcgccgctatcgttacgttgtgctattgctgctgattagctgcgatattattggcgtgaacggtggttttttcttagcctactatcttaatctcgatgcgattgtgcgcgaatttcagccgcccagtgccggccaagtgctgctgaccttggcggtgctgaatgcgttgtttggcacgctgtttacggccaacgggttgtatcgcatgcagcgcggtggctcgcgcatcgacgaaggctaccatatttttcgggcgattgcgattggcacggttatgtttatcgcgctcaataccgtgttcccgttgctcaatatcaccacccaaaccttggtctatggctggattttggcgattattctgacgacgattttg…	MLNQTTVVTRRYRYVVLLLLISCDIIGVNGGFFLAYYLNLDAIVREFQPPSAGQVLLTLAVLNALFGTLFTANGLYRMQRGGSRIDEGYHIFRAIAIGTVMFIALNTVFPLLNITTQTLVYGWILAIILTTILRLLYHQGIGQLRLRGYDTRRVLIVGAGEIGQLVYRQMSKAPTLGYQIIGFLSNDIPTGQQVLDDVPVLGKRAKLGLAVRTCAIDEVIIAVSGASYNDIFALVSQIDDESVAIKIYPDAFQLITNNEVSVGELSGLPLITLRAVPLDRQLNRTIKRLLDVAVSAAALIMLSPLLLLIGILIKIDSPGPAFFIQERVGRDGRPFKMIKYRSMRTDAEKMGTWTTPNDDRRTRLGTFLRRFSIDELPQFINVLLGDMSVVGPRPEQPRY…
1	311808	178994	177471	-	drug resistance transporter, EmrB/QacA family	atggcagaaacacgtcgctggccatggggccttgtttggacagccctgattatttttctggctgcactcgaccaaacggtagtcatcaccgtcttaccaaatgtggtcagcactttgggtttgagcgtcgatcaagcgcttgaacagggcatttgggttattactggctatttgcttggctacaccgttgccatgccgttgcttggccgcatcgccgatgcctacggccatcggcgtttatttttggccgcgctagcggtttttgtggttggctcgattggctgtgccttggccaatagcgtttggtcgttggttgcttggcgcatcgttcaggccattggcggcggcgcggtcttgccgattggtcttgcaatcgccatggacgaagttaaaccaatt…	MAETRRWPWGLVWTALIIFLAALDQTVVITVLPNVVSTLGLSVDQALEQGIWVITGYLLGYTVAMPLLGRIADAYGHRRLFLAALAVFVVGSIGCALANSVWSLVAWRIVQAIGGGAVLPIGLAIAMDEVKPIHHATALGIMGAAGEAGGVLGPAYGGLISQIQLLDIDGWRWVFWLNVPLGAVLAWAIIRTLPDRPGNRGAVDYIGGGLIAISLTALTVALSRSLGSLAVEPSAESGNLDQYAVEWTSPLTIGLLALTVVSFIGFIWWERRTKTPLIELSAFRTPAFSAANITNLLVGMALIVGMVNVPFFVGTVLSGDALSGGLTLMRLTVMIPIGAVLGGMLMRRISARLVASLGMIITAVGFSLLGFWNLETNQWILTIYLLLTGTGFGLVLPAL…
1	311808	179192	179653	+	hypothetical protein	atgcacttgccacgcggaagcactggtttttggatgtcgcacgacgatccattaccagtatttgatccgaaggattttacgcggcttggctatgcggtagcccaaaccctcggcgcgcggatcgtgaagcgtgatattcattcgcagttcgctcgaagttatcatgtgctgattgttcaaactgggcagactgcttggagtttgcttgggcatacggttcacccaattatcgccagcgttgcaggaattgtcgatccctatgttgatcagcggcctttttgcgatctgccaggtttggcagcgcttgccgtaagttttggtgtgactagctatcccccaacgatgctgaatcatcgcgttgaggaagcatggctcagcaatttagcaccagtcgaggta…	MHLPRGSTGFWMSHDDPLPVFDPKDFTRLGYAVAQTLGARIVKRDIHSQFARSYHVLIVQTGQTAWSLLGHTVHPIIASVAGIVDPYVDQRPFCDLPGLAALAVSFGVTSYPPTMLNHRVEEAWLSNLAPVEVREIRVWKPQRMGDILFNYWD
1	311808	180090	179650	-	Rrf2 family transcriptional regulator, group III	atgagtgcaagcagtcgattcgctgtagcggtgcatattttggcactgcttgaaaccaatgccaatcaagctctttcctcaagctcaattgcagccagcgtcaacaccaacccggtggttattcggcgaattttgggccgattgaacaaagcgggcttagtgcataccgaatatggcgcagatggtggcacacgcttggcgcgctccgccaacgaaattaccctcaacgatatttatcatgcgaccgaaaattgtcgcattttaccgttgcatgccagctcgcccaaccaagattgccgctgtgggcgcacaattcagccagtgctcagtaccattttcagcagtgccgaagcagcgatgcaacaagtgctggccaataaaagcttagccgaggttgta…	MSASSRFAVAVHILALLETNANQALSSSSIAASVNTNPVVIRRILGRLNKAGLVHTEYGADGGTRLARSANEITLNDIYHATENCRILPLHASSPNQDCRCGRTIQPVLSTIFSSAEAAMQQVLANKSLAEVVHEMQAQAKPQACS
1	311808	180843	180211	-	Glutamate racemase (EC 5.1.1.3)	atgatcaacagcttgggtttgattcacactgccgctgtgcacgtggcaacctttgatcaattaattgctgaaattcagccaaactgtgcggttgagcacgtggttgtgccagccttacttgagcaagcacgccacgaaggtctaagcgcagccgtggcgcagcaactcacagccatcattgccgacttacaagccaaaggaatgcagcaaatgctttgcacctgctcaacccttggcggcctcgctgagacgctcaaccccaaggttgtgcgcgttgatcgcgcgatggctgagcaggcaattgggtttggctcgcgaattgccgtggttgcagccttggaaagcacgctcgagccaaccaagcaactcttgcacagcattgcccaagccaaaccaatt…	MINSLGLIHTAAVHVATFDQLIAEIQPNCAVEHVVVPALLEQARHEGLSAAVAQQLTAIIADLQAKGMQQMLCTCSTLGGLAETLNPKVVRVDRAMAEQAIGFGSRIAVVAALESTLEPTKQLLHSIAQAKPIQIDTYLCGAAWQAFLANDQASYLQQIATQLEQIQAADVIVLAQASMANAIQLCQQRIPILSSPRSAIASLFAPNDRT
1	311808	181562	180840	-	hypothetical protein	atgactgaaacacctttatggcaacaatatcgccaacaaattgaagcgtatcgcgatgcacaactgaatttcgatttgcagcgcgtccacgaatataccaaggaaaatggctggaatgttgatgattacgaggctgaattgccgccagaacagccaggcgagccgcaagcccatggctcatggcaggcagcctgcgccgtgctacgcgaatatcgctttccaccaccagatctgatcactggcatttatattcccgatcagccgctagaacagcgaattatgctgctgcgtggcacatttttgggttttaccttctatttcggggtaaaaattggtggcgtgatcgacgaaacccgccagaccgaccatggcagcgagcgcatttggggctacaactac…	MTETPLWQQYRQQIEAYRDAQLNFDLQRVHEYTKENGWNVDDYEAELPPEQPGEPQAHGSWQAACAVLREYRFPPPDLITGIYIPDQPLEQRIMLLRGTFLGFTFYFGVKIGGVIDETRQTDHGSERIWGYNYQTLQGHFERGQIDFSIVKMVETGQVLFRIHAFSQTGRISNPIYWIGFKLFGRHLQLRFARDAMKRMQTLVQEALAGVPRQASDQTPIQSTANNPEAAEQLAEVVEKQ
1	311808	182196	181555	-	hypothetical protein	atgcaacgacggcatatcgtctatttgttcgggctggggcttggattcatcggcctaagccaactctggcagcgccgtttcaaacgcggcaaaacaacccaacgaccacaagcaggtagcggctcgctctatcgtcgccgctattgggtcgattttgcagcgcccaagcaaacaccagaaagcttggtcaaacatattaaggccaatttgcccgatttcagccctggcttgtttgccgattttcgcaaagccactggcgatgagcgcgtgatgcagattggcgatgaatatgatattgccatcttggggccgtggaatggctcggtacgcgtgcgcgaaagccaaccgttgagcttcggttttagcacgctcgaaggccaccccgaagcaggccagatt…	MQRRHIVYLFGLGLGFIGLSQLWQRRFKRGKTTQRPQAGSGSLYRRRYWVDFAAPKQTPESLVKHIKANLPDFSPGLFADFRKATGDERVMQIGDEYDIAILGPWNGSVRVRESQPLSFGFSTLEGHPEAGQIRFELKPHPEQAQTWRFEIGSEARSRDGLVEMAYRIGKAVQTQVWRTFCERVVEYAQAEQLGEIQTSTIEQTTEGEVVIHD
1	311808	182422	183384	+	CRISPR repeat RNA endoribonuclease Cas6	atggatttgctcccccatttacccatcctgcacacacggtttgtctatcaattgttggtggatgcacgccttccgcgctggaaaggtgcgttactccgtggcggttggggacgggcactctccgccgtattttgttatccagactgcgatcagccggctcactgttcgcatgcctgtccttaccgcatgctgtttacccccgaagcgccacctggccaggttgctggagtccgtgatgcgccgcgtccctttcttgtgcgccctccgttgactgatcacacgactatgtgtcgtggcgatcaactggtgtttgaggtggtcttgatcggatctgcggtgcactatgcccatgtcatgatggccgcctttgctcatttaggtcgcttgggattaggcgtg…	MDLLPHLPILHTRFVYQLLVDARLPRWKGALLRGGWGRALSAVFCYPDCDQPAHCSHACPYRMLFTPEAPPGQVAGVRDAPRPFLVRPPLTDHTTMCRGDQLVFEVVLIGSAVHYAHVMMAAFAHLGRLGLGVDRSPATLIQGFSFSDHTQQFIPCFHDGQWLPLTPPIQPQFFYDAVRDAGDRWQLQFVTPTRIKHAGTMCRQFDLPLLVSAAIRRLQHLNTLYGTTPWQPPVDSLLADARAAHVARDRMRWVDWGRTSEATGQTMHLGGMLGTLDVYGMTPALATLLMMASTVHLGKAAVFGNGWFRVQPTMAPPQAL
1	311808	184612	183449	-	Sll7028 protein	atgagtgccagcgaattcgaaagcatgattagtgcgtcggtgctgcggctacgcacccgttcggcctactttgccacgctggtgttgtttgcgccagttgtggctgcaaccaatgttaatcaatcagcaaccgatggcgagcgggtgtatgtcaaccctgattatttcgccaccctgcgccagcaagaccaagatcgtttgattttgcatcaggtgttgcatgcggcgttgctgcatattccccgccgtggcaatcgcaatccacagatttggaacacggcctgcgatattgtgctgaatggcattgtcagcacaattgaaggcattggctgcgaccccctgacccagcgcgaccctgagcttgaagccttaagcgtcgaagaagtctacgaattatta…	MSASEFESMISASVLRLRTRSAYFATLVLFAPVVAATNVNQSATDGERVYVNPDYFATLRQQDQDRLILHQVLHAALLHIPRRGNRNPQIWNTACDIVLNGIVSTIEGIGCDPLTQRDPELEALSVEEVYELLVRDPSRYPLTDSLDLLEATEADRSGLSGQGGFEQETRGTKRNAVLEAHWRNARHQADLIALMVAQGSLPSSMRRELSSTDPENLDWRTYLWRYLVQTPTDFVGFDRRFISRGLYLDALAGESLQVFVAVDTSGSIDERHLKLFMDEVQGILRSYPHISCDLFYVDAEAHGPFQLTAYSPIPEPIGGGGTDFRPFFQALEGLIRPHMPVVAVYLTDGYGSFPAMPPDYPFLWVVVAGGLDSEAFPFGEAIRLLLE
1	311808	185607	184609	-	MoxR-like ATPases	atgaatccgttagaattacagcactaccttgatacgctggtgcaaaaaaagatttatctcagcaccatgatttgggggccgccagggattggcaaatcgagcattgtggcccaaattgctcagcacagtggcatcgagtttattgatgtgcgcttatcgcagcttgcgccaaccgatctgcggggcttgccagtgcccgataacggcattgcgcgctggtttccgcccgagtttctgccccaaacgggccaaggtattttatttcttgatgaattaaacatggctccgccagctatgcaaggggttgcccaacaactgattcttgatcgccgggttggctcgtacaccctgccagagggctggtttgtctgggctgcaggcaatcgcaaagaggatcgg…	MNPLELQHYLDTLVQKKIYLSTMIWGPPGIGKSSIVAQIAQHSGIEFIDVRLSQLAPTDLRGLPVPDNGIARWFPPEFLPQTGQGILFLDELNMAPPAMQGVAQQLILDRRVGSYTLPEGWFVWAAGNRKEDRASVFDMPAPLANRFVHLEVTPDFDSFKAYALNANVAEQVIAFLSFRPTLLHKLNPQHPAWPSPRSWVMASQLYQAALDLAPVVGIDAAAEFYSYTELYQTLPDFEAILRGEGANLAFPSEPGARYANTIGLTLRAASADSAYQAFCWMAAQAPTEWVQVFIADLMRQLRLKGQIGAFAAYVQGDAQLQAFFQAYQRMLA
1	311808	186989	185604	-	Leucine rich repeat variant	gtgataaatgatgccttatcgcttgatgaacaagccatggtccacgcagcaggtgatcctgcaaccgcgcccgaggagctgttgcggattgctaattatcttgagttggtatccgacccagacttcgaacgacccacttccggaaccgacttcctgcgctttgttggtcgccaaggcccattagcggttgttttagagccgcatccacgcacggcgattgttgccgccttagttgccaaccccaatacgccgcaaaaaacgcttttacactttgccgctgactttcccgaagcgtttctggccaatcctgttttgctgttgctgttgctcgaacatcccgatttatttcgccagatggatgaactgcgcttattagtatttctgcgccacccagcaatc…	MINDALSLDEQAMVHAAGDPATAPEELLRIANYLELVSDPDFERPTSGTDFLRFVGRQGPLAVVLEPHPRTAIVAALVANPNTPQKTLLHFAADFPEAFLANPVLLLLLLEHPDLFRQMDELRLLVFLRHPAIPANLLNTIRGYASPNVAQAIAYHINVYGEAGADWQAQAEALLAQIPLPPVDGQEALIEHLALGTLPTWLEQRIRASNEEHIQQALLQTVTVLEDEVFAAMNYTVNSQPFDLASIAMADREQRKLAAESSDPEILKLLADDDDPSVRARVAFNIHTPLEVLPRLELDDVQPVRNALALNPNVSAELLATMARDYSWSALRMRKAIAQHPNVTPAILARLATDESIQVRNAVVRNPQTSVTARQQLLDRALTAALYSAHPMFHFIAMA…
1	311808	187318	188562	+	DNA-binding response regulator, AraC family	atgacctacaaactctttttagtcgaggacgagattatcacccgcgaaggaattcgcgatgcggttgactggacggcggcaggctatcagttctgcggcgaggctccagatggcgaaattgcgctcccgctcattcgcgagcgccgaccagacattgttatcaccgatattaagatgccgtttatggatggcttgcagctctgtcgaattctcaaggaaacgttaccaagcacaaagattatgatcctcagcggccacgatgaatttcgttatgcccaagaagcgctacaaattggggtcactgagtatctgctgaaacccattgttgctcacgatctgctagcggcgctgcgtaaaatcgctggccaaatcgatgaagagcgtcaggcgctggctcac…	MTYKLFLVEDEIITREGIRDAVDWTAAGYQFCGEAPDGEIALPLIRERRPDIVITDIKMPFMDGLQLCRILKETLPSTKIMILSGHDEFRYAQEALQIGVTEYLLKPIVAHDLLAALRKIAGQIDEERQALAHLETLQAQMSDHQPLLRERCLLDLVAGSSSATDFMEQARSLEIDLLAPWYQVLVLHVMPPHASTLPLYAICQQVDVIVARILAESRSVVAFKHGLEDTILIVKGETRADVAQRADEIGAALSHHVAEQLNWRASIGSGEPTERLSMIAQSFAQALIQLSAGERSAEVGLGEQAQAHGDPMIMKALAYINANYADPAMSLGQAAAQALLSPTYFSALFHREVGETFIDYLTNIRIRKAIELLRSTSLTASEIAYRIGYQNPRYFYSVF…
1	311808	188649	190088	+	two-component sensor histidine kinase	atgcggctttctattcgcgacaaaattttgctggcgctgctgattgtggtcatcctcatgagcgtgccctatattttcttgatcgtccccggcctcgaatacaaaacccaatacgatgggctgattcagaacattacaactgctaatagtatcaacggctatatcaaaccatcgattgatgcagaactgtgggaaatcattgctggcaagaaaccgtttgcccaagggacgcaatatgcgatcctgagcgatgtcgaccatcgaatcgagcagatgatcaataactctagttcggaaaaggggcgggttaaactcagcattatccaacatacgctgcaaaccctgcgcagttcgatcgatcaggttggtattcagattgcccaaggcaaaacctttgcc…	MRLSIRDKILLALLIVVILMSVPYIFLIVPGLEYKTQYDGLIQNITTANSINGYIKPSIDAELWEIIAGKKPFAQGTQYAILSDVDHRIEQMINNSSSEKGRVKLSIIQHTLQTLRSSIDQVGIQIAQGKTFAENLVLMEEIRSITQLIEGNVQAYALFEVKRTQQQYQAMQSDLTSWAIGGLSVIITSIGFSIVAAWRISKSIYIPIKKLHDVTTTIARHDLEALVIADNADEITELGLSFNIMVGKIKELLDAKLEEHENLKKAELRVLQAQINPHFLYNTLDAIIWMAESKRTAQIVELVSALSRFFRITLSKGRDWITIRDEIAHIESYLAIQKIRYRDILDYQIDIPEETKSGEMLKLTLQPLVENALYHGIKNKRNGGAIVVRGRWLAGDRLQ…
1	311808	190282	191283	+	Predicted L-arabinose ABC transport system, periplasmic arabinose-binding protein	atgattgctcttgctctctaccgcagcgtgatcgcgctggccatagtatcgactctggcggcgtgcggcaattctgcgcctacagcgagcggagcactaacaactccacaaactatccaacctaaaacctatcctgaactcgttgtcgggtttgcgcaaatcggagccgaaagcgagtggcgcaccgccaacacccgttcgatccaaacgacagcagaccaactcgggatcgaattggatctttccgacgctcagcaacagcaagccaaccaaatcaaagcaatccgttcgttcatcgcccaaggtgtcgatgtcatcggggtttcaccagtcgttgaaaccggatgggacgaggtttttgccgaggtcaaacaggcgggcattccgctcattctgctt…	MIALALYRSVIALAIVSTLAACGNSAPTASGALTTPQTIQPKTYPELVVGFAQIGAESEWRTANTRSIQTTADQLGIELDLSDAQQQQANQIKAIRSFIAQGVDVIGVSPVVETGWDEVFAEVKQAGIPLILLDRSANVPADLYSVRIGSDFVEEGRRACGELARLLDGQGSIVVLEGTQGSAPMLGRGAGFQECLQAYPNLHVLDSQSADFIRARGKEEMAALLQTHGNSIDGVFAQNDDMALGAIEAIEEYGLRPGIDIKIVSIDAVRAAFEAMIAGKLNATIECNPLLGPLFFATALNLANDLPVEKWIKPDEGIYRQDTAAQELPNRLY
1	311808	191450	192451	+	Putative sugar ABC transport system, periplasmic binding protein YtfQ precursor	atgagcagttcacgatcattcgccgcgcgtctgatggcgctactggttatcatcgggttggttggttgcggtgctcaaacagcgacagaagcgcctgccaacgcacctgcgaccggggcagcaaaaacctacagcgacatggtgctttgctatccgcagcttggggccgaaagcgactggcgcacagccaataccgcctcgatcaaagaaacagcagcaacgttgggcatcaaacaactggtcttctctgatgctcagcaaaagcaagagaatcaaatttctgctgtgcgtgcgtgtattcagcagggcgtggatgtgattgccttgccaccagtggttgaagatggctgggatgcagttttgaccgaggccaagaatgctggcattccggtgatcatt…	MSSSRSFAARLMALLVIIGLVGCGAQTATEAPANAPATGAAKTYSDMVLCYPQLGAESDWRTANTASIKETAATLGIKQLVFSDAQQKQENQISAVRACIQQGVDVIALPPVVEDGWDAVLTEAKNAGIPVIIVDRSVSADKSLYSTHIGSNMTLEGERAAAEFNKMMPNGGVILELSGTTGSGAAVGRAKGLRNKLNSNITILDSQTGNFTRAEAVPVMQALLKKYTPGKDFQGLFIHNDDMGIGAIEVLKAAGVKPGDLKIVSVDGTRGGFQAMVDGWFQADVECNPLLGPQVFELALKLMNGQPVDAEVLTDETVYYPENAAELLPTRKY
1	311808	192531	194045	+	Putative sugar ABC transport system, ATP-binding protein YtfR (EC 3.6.3.17)	atggcagatccgcagaatcttatcaccgtcagcggcgtttccaaagcgtttcctggggtcgtcgcccttgaaggggtcgagtttacgctgagaaaaggcgagatccatgcgctgatgggtgagaatggggctggaaagtcaactctgatcaaaattctcactggcgtggagcagcccgacacgggcagcattgagctagagaatacggcgatcagcattaggtcgccgcaccatgcccaagagcttggcattagtacggtgtatcaagagatcaatctctgcaccaacatttctgtggccgaaaatattatgcttggccatgagccacggcgttttggcggcatctgttggaaaaagctgaatgagttggcccgtcaggcgctcgcgcggcttggcatt…	MADPQNLITVSGVSKAFPGVVALEGVEFTLRKGEIHALMGENGAGKSTLIKILTGVEQPDTGSIELENTAISIRSPHHAQELGISTVYQEINLCTNISVAENIMLGHEPRRFGGICWKKLNELARQALARLGIELDVTQPLGIYSIAIQQMVAIARALAIASAKVLILDEPTSSLDATETARLFAVMRSLKQAGIGIVFVTHFLDQVYEIVDRVTILRNGRFVGSFEIAALSRVELVAKMLGRVVDELQALAHDKDQVESQSDKGRLIEASGLGLRGALEPLDLTVGVGEVLGIAGLLGSGRTELASLLFGIATPDSGSLLIDGQPVTRFSPQALIKRGVALCPEDRKAEGIVGDLSIRENIILGLQGRYGWFKFIGRQKQTEIAEKYIKLLGIRTPSP…
1	311808	194042	195136	+	Putative sugar ABC transport system, permease protein YtfT	atgaacaatcgaatttccttcagccgcattcgcgaaagtcggctgttttgggtgctcacggcgtgggcagttattctgggttttaatgcgctgtttgtgcctggattttttcggatcaatgtgcaggatggccatctctacggcaatctgatcgatgtgttgaataacggtgcgccgctgatgctggtagcaatcggcatgaccttagtcatcgccactggcgggattgatctttcggttggggcggtgatggcaatttcggcggccatgggtgctgttttgatcaacccagcgcctggtgacaagctggtctcaaacgagattctgactagaaatgcaaccaacacgccactggcaatcattgtgattgcgacgctggcagcgggcacgctgtgcggc…	MNNRISFSRIRESRLFWVLTAWAVILGFNALFVPGFFRINVQDGHLYGNLIDVLNNGAPLMLVAIGMTLVIATGGIDLSVGAVMAISAAMGAVLINPAPGDKLVSNEILTRNATNTPLAIIVIATLAAGTLCGLWNGLLVSRAKIQPLVATLILMVAGRGIAQLISNGQIITIYYTPYFWFGNGYILGLPVSIYIVAAVAILAWVGVRKTPIGLFIEAVGLNSKATYYSGISAKNIQLLAYTFSGFCSALAGLILSSYVHSADGNNNGLNYELDAILAVVMGGTMLSGGRFSLLASVIGAIVIWTFTLSMYALGVPANALLAGRAVLVLLVILLYSDRRLIKRRGKSNPAAVQPQDEKPGLPHP
1	311808	195273	196148	+	Putative sugar ABC transport system, permease protein YjfF	atgcaacggcctcaggcatttttcaacctctttattaacaatggctttctgctaatccttggcattggcatgacctttgtgattttgacaggagggattgatctgtcggtcggtggtgttttggccctgacgacggcagcatcggcggcgctactcaaccttggggtcagcccgcttgtagttatgccgctgatgctggtaatgggtacaacgattgggcttggtttgggctgcctcatccattttttcaaagtgcagccgttcatcgttaccttgatgggcctgtttcttgcccgcggtcttgcttatatcattagccttacatcggtcaccattacagacccattgtacaaatacttggccttgacaccgatctatctgcctttttttgccaaagcc…	MQRPQAFFNLFINNGFLLILGIGMTFVILTGGIDLSVGGVLALTTAASAALLNLGVSPLVVMPLMLVMGTTIGLGLGCLIHFFKVQPFIVTLMGLFLARGLAYIISLTSVTITDPLYKYLALTPIYLPFFAKAYIYIPTLVGPALLVVAVYLAYFTRFGRIVYAIGNNEQSAALMGFPVGRTKILVYALSGFCSALAGIVFSISLLAGYGQFATGVELDVIAAVVMGGTLLTGGVGNVIGTLFGILIEATIISILQYNGTLSSWWTRICVGVLTLIFIGIQSGFALRKKKS
1	311808	196319	197260	+	GCN5-related N-acetyltransferase	atggatagcatcatcaggcccgcagacagtcgtgatactgctgcgcttgttcggctgatcgccagcgaaggcagcacggtgcttacaggtgatagcccgctggcgcatgatcagccgacccccgatgggtatgttgctcagcggatggttgccttggctcatgatggcagcctgctgggatcgagttggatcgcccgcgctccgtggcggcctgatggctggtttgaactgcaagtcgtggtcgatgcggcgcagcgtggccagggcattggcacggccttagtcgttgctgcccagcagttgcttgaacgccaagcatggcggacgttgcaatgtcatgttcgcgatggcgatgcgctggcgctgcggtttgctcagcagcatcgatttagcctgagc…	MDSIIRPADSRDTAALVRLIASEGSTVLTGDSPLAHDQPTPDGYVAQRMVALAHDGSLLGSSWIARAPWRPDGWFELQVVVDAAQRGQGIGTALVVAAQQLLERQAWRTLQCHVRDGDALALRFAQQHRFSLSQRFFTMVLDVASFDANAFQSVVQTAEAAGFSFFTFAEVAKQPDAACKLYELNRRLAPDLPGNDDSFPTFEEYVHEIIGADWFRSEGQFIVADGERWVGLVGMGFDDAARTMSHEFSAVDRAYRGRRLGMALKVQSALLAQRLKMERIVTGNDSTNTAIVALNHTLGYKEQPGMCKLLRER
1	311808	198998	197763	-	Ammonium transporter	atggaaatgattaacggagccgatacggtttgggtgcttctctcagccgccctggttatgttgatgacccccgccttagggcttttttatggtgggatggttcgcaagaagaacgtgctttcaaccttgatgcacagcttttttatgttggccttaatcagtgtgcaatgggtactctttggctatagtttggcgttcgggcctgatgttggtggcgtaattggcagcctcgattgggttggcctgcgcaacgtgggcattgagccaaacccaacctatgcagcaaccatcccgcaccaagcgtttatgatctaccaaatgatgtttgcggtcattacgcctgccttgatttcaggtgcatttgccgaacgcaagcgcttcaaatcgtttgtcgtgttc…	MEMINGADTVWVLLSAALVMLMTPALGLFYGGMVRKKNVLSTLMHSFFMLALISVQWVLFGYSLAFGPDVGGVIGSLDWVGLRNVGIEPNPTYAATIPHQAFMIYQMMFAVITPALISGAFAERKRFKSFVVFSLAWSTLIYAPVAHWVWADGGWLRSLGALDFAGGTVVHITSGVSALVCALVLGRRSGYGKEAMEPHDTTMTVIGTALLWFGWFGFNAGSSLGAGGLAVSAFVNTNSAAAMAMLAWMTAGWIQHKRPSVLGASAGAVAGLVAITPAAGFVTPMASLLIGFLAGGICYFVVENLVRGRVDDALDVFGVHGVGGLLGALLVGVFATKSINPAGADGVLAGNWSQLGVQALTVGIVAVYAGAMTWGILKVVDLLFGIRVSEAEEEQGLDS…
1	311808	199099	199236	+	hypothetical protein	atggttgaagctggtttttgttggacacttgtacaaaacgtacaaacaaaaaccggttttggcttgcttggcagcaatatgatgactgaaacttggttagtgctaagcatagccgatccaaatatgggcttgaattag	MVEAGFCWTLVQNVQTKTGFGLLGSNMMTETWLVLSIADPNMGLN
1	311808	199550	199936	+	Bll4998 protein	atggcggatattgaaaaagtatcgatcaatttgagcgtggtcgatttgggccagatcgaccttttggttgatcaaggcttttattccagccgcactgatttttttcgtgccgcagtgcgcacccagcttggcaaccacgatgaagccattaaacaggcagttgtgcgcacctcatcggttttaggcgtgattagctttgaccgcgaggatttgcagcgcatgcaacacaataatgagcaggcgcggattgttgttgttggtttgttgattctaaacaacgatatttcaccagaattggcccaagcaacgattaaatcgattaaggtttatggtgcgttgcgggctagccctgcggttaaagcagcgctggctgatcgaatgagctag	MADIEKVSINLSVVDLGQIDLLVDQGFYSSRTDFFRAAVRTQLGNHDEAIKQAVVRTSSVLGVISFDREDLQRMQHNNEQARIVVVGLLILNNDISPELAQATIKSIKVYGALRASPAVKAALADRMS
1	311808	199949	200980	+	GCN5-related N-acetyltransferase	atgcaattaactacatttaaattaggtcaagcaaccgaggctgaatatgcagcccttgcccaatttgagcagcagattcgccatgagcgcacgcccgacgagccgctgattgctgctccgctcttgattaagctatgggaaaatctgcccgattttatcgattatcgagtttgggcatggtgggattccgagcggattgtggcagcaataatggtgcatatgttgctgctcgataccaatcgcaatcttgctgaccttaatctcgcagtattgcctgcctatcgtgggcgtggcttggcacgtggtttattgcaggccattcagccgacgcttgttgaggccgagcgtaatgtgcttgtgagcgcgacaacccagtcggttgctgctggcgagcatttt…	MQLTTFKLGQATEAEYAALAQFEQQIRHERTPDEPLIAAPLLIKLWENLPDFIDYRVWAWWDSERIVAAIMVHMLLLDTNRNLADLNLAVLPAYRGRGLARGLLQAIQPTLVEAERNVLVSATTQSVAAGEHFAQKVGAEARLKTHVNQLILAELDHQLVQQWLEQSQHLGERFELGLWQGPYPEAELAAIVDLYTVMNQQPYDDLEYEPIQFTPSQLRELEQTQMANGMQRWTYYVRERSTQALAGFTEIFWHRERPHVVQQGDTGVFEHYRNHGLGRWLKAAMVDYIRHELPMVQFVRTTNANSNAPMLKINQALGFKPYLSQTMWQLSREQLAVYLNNER
1	311808	201202	202137	+	Oxidoreductase, aldo/keto reductase family	atgtcgccaattggctatggctgtatgacgattgggggtaattggagcaacgagccgtggacgagcagcgaatatgaaactgggcgcaaagcgctggctgccgcactggaacaagatattaccctgtttgatcatgccgatatttatacacggggcaaatctgagcgaatgtttggtgaactgttggcagagcaaccaagcctgcgcgatcagatcgttttgcaatcgaagtgtggtattcgttttgcagatgagcctgctggctcgccgcagcgctacgatttcagctacgagcatattattgcctcggttgaaggcagcctcaaacgactcaacaccgatcaccttgatctgttgctgttacaccgacctgatatgctggtcgagccagaggaaatt…	MSPIGYGCMTIGGNWSNEPWTSSEYETGRKALAAALEQDITLFDHADIYTRGKSERMFGELLAEQPSLRDQIVLQSKCGIRFADEPAGSPQRYDFSYEHIIASVEGSLKRLNTDHLDLLLLHRPDMLVEPEEIARAFDQLQQSGKVRYFGVSNHSPAQIELTQAVLDQPLVVNQVQLSLLHHQLISEGIDTNRSNLPFNAAFGLLDYCRLHKIQIQAWGPLSGGQLVNFKDDAPANVKATAALVNQLAERYGVSSEAIQLAWLLRHPAQILPIIGTTNPGRIAATKEALQIELNREEWYHLLAAARTANVP
1	311808	202618	202172	-	hypothetical protein	atgggaaattcaatcgtcatgattccagttatgtgtgatcctgagatggctgattgggtagcagaatatgggattacgctgccaacattacacgctgatagtcgctatcccacgttggccgaaatgcgagccttcttccagcgttttcccgaatatacagtcagcgaaagcattaatgatcaggtctgcgatttgtatattcaaggtcgcgaagcatatcagtatacgccgatttggtttcgtgaattcaaaggcgacgagcacgaaccactcaggattcattttcacaaagggaattatgagttagttttatggattgtgcatcaaatcgccgcctggtgtggcccaatggttgtctgcacccaaagttcgggcgttcccatgctcatcagccatgat…	MGNSIVMIPVMCDPEMADWVAEYGITLPTLHADSRYPTLAEMRAFFQRFPEYTVSESINDQVCDLYIQGREAYQYTPIWFREFKGDEHEPLRIHFHKGNYELVLWIVHQIAAWCGPMVVCTQSSGVPMLISHDMVFDQHLIDQFYALE
1	311808	202717	203658	+	hypothetical protein	atgagccaacaaccaaccatcaattggcgaagaattgcatggattagttcgattgtgatggtgctcttttatattggaatctcgtttgtaatgccgtatggcagtgatttatataatcattatattccatttgccaaaggttgccttgattgtggctatgttccttattatgcgcgttggtttttggctccgttagggcttttaccgcataactcaattgaatggccactttggaatatggtaatgtttgccattctgttttggctcatttatacgatggatgtcaatccattaattgtagcctcgtttgcggttattggccaattttggttgggtcagattgatatttatttatgcatagggatatatttaattctcaagcacgaaaaccccttagtt…	MSQQPTINWRRIAWISSIVMVLFYIGISFVMPYGSDLYNHYIPFAKGCLDCGYVPYYARWFLAPLGLLPHNSIEWPLWNMVMFAILFWLIYTMDVNPLIVASFAVIGQFWLGQIDIYLCIGIYLILKHENPLVNGIGLCFLAIKPQIMALAMLYLIIGQSWPVLGKMLVAPIIMALLSFAVFGIDWPVRWLTNTEALPVHMWRYSALDTWRFGLPFIWIPLLFKQRDLRIVLSIAVMALASPFFGIYTYMVLVLFYPKWWTIPLSYAWVLFIPLAGSTAMRFAWILPLAIIIHICYTNWPQSWWAQRQQRLAN
1	311808	203900	204622	+	hypothetical protein	atgcaacgctggtttgcccaaggattgatcttaattgcggttgtggtagcaagtattggggccttggtttggattaataatcagcagaattgccaaaaagttagcctgctttttattggtaatagccatacctatggccacaacatgcccaatttgttggcggaattggctgctgctggggagccgcgctattgccttgaaattgaaactgtggtcgaaggcggcgcaagtttggctaagcattggaatgatggcgtgggcttgcaggccttgcaacgccaacgctggcaatatgtggtgttgcaagagcgcagccttgggccaattgaagatccgcaggggtttcaacaagcagcaagccgctggattcaagcgattcgtcagcaaggcgcaacgcca…	MQRWFAQGLILIAVVVASIGALVWINNQQNCQKVSLLFIGNSHTYGHNMPNLLAELAAAGEPRYCLEIETVVEGGASLAKHWNDGVGLQALQRQRWQYVVLQERSLGPIEDPQGFQQAASRWIQAIRQQGATPVIFATWAREYAPEQQPQLNAAYAQAAGQQAILVKAGAAWQQVRQHDRSIALYEPDQNHSTLNGAYLTACVFYTTLFLPPSQSLPNLTDLPDAQAHYLQQVAWQLAKN
1	311808	204717	206492	+	Rhs element Vgr protein	atgacaaccagcttttttcggcgtggcctgctcgcaagtgttggcactcttttggtgagcagtttcttgattgttaatgccaatagtcaagagttaactgctcaaaacttgcctaatccaattgattttcatcctgtagtgacctatgctgcgccaagtcggccttgtgaattggggcgtggcgatttcaacggcgatggttttgtcgatttggcaacgaccaatcaattggtaagcgaagttcagatatttatcaatgatggggctggcggttttccaacccgcgctagttatggaattgcggctccgtgtgggattgatgttgggcggctgaataatgatcagcatctcgatattgtcgtgacgaatcaaagtacgcatcgactggttgttatgctt…	MTTSFFRRGLLASVGTLLVSSFLIVNANSQELTAQNLPNPIDFHPVVTYAAPSRPCELGRGDFNGDGFVDLATTNQLVSEVQIFINDGAGGFPTRASYGIAAPCGIDVGRLNNDQHLDIVVTNQSTHRLVVMLGNGDGTFVLGQSFATGSRPTDVILSDFNQDTRLDAVVTNINSQSVSVLLGNGNGTFANQVLYNVQASPTLEAVGDLTGDGYPEVVVANAGSNSVSVLRNNANGTFAAALHYPIGSVPHSAGIGDIDADGDNDIIGVNRFEQSMTRLINNGTGSFSQLTPTIFLQGPGDIEISDLDGDGLLDILATNTLSDVDPGTVSIYFGLGNANFSAPQLVSVGVHPTSLIYADLNNDGLVDLATSNFYGDSISILLRRVPLATATPTETPTNT…
1	311808	208797	206557	-	Signal transduction histidine kinase CheA (EC 2.7.3.-)	atgcagcagattgcgccgcgacgctggcgtttgacgcgttttagcttcgttttactcttgctcttagccgcttgtgccgatctctccgaaccaactccggtggcaaaacgcactccgattactggccaagccacacccgccgctccaacccgcacgcccgctggccgcgatgatcagacctggctgattatgctttactccgatgccgatgatgagattcttgaggaagatatgctcaacgatctcaacgaggccgaattggtcggctcgaccgatcgggtgcgcgtggtcgcccaagtggatcgctacgatggtggctacgatggcgatggcgattggacaagcaccaaacgcttttacatcgagcaagacgacaaccttgagcaaatgaactccaag…	MQQIAPRRWRLTRFSFVLLLLLAACADLSEPTPVAKRTPITGQATPAAPTRTPAGRDDQTWLIMLYSDADDEILEEDMLNDLNEAELVGSTDRVRVVAQVDRYDGGYDGDGDWTSTKRFYIEQDDNLEQMNSKEVADLGEQNMADADTLIDFVTWAAKAYPSDKYVLIMSDHGSGWPGGWTDPEPSTLGRHDIPLAESFGDMLFLMEMSEAFEHIIAETGIGEFELIGFDACLMSHVEVYSAIAPYARYAVASQEVEPSLGWAYAAILGRLTDSPEIDGAELSRAIVDSYIEQDQQILDDDARAKYVSRTYDFDGEVSAEEVLEQERKAITLTAVDLGKLPAVIDALDRLVITLAEAERKDIAAARRYTQAFESVFDSDQPKPYIDLGHFAQLLKQKVN…
1	311808	209045	208854	-	hypothetical protein	atgaaacctgaagacattgccaaaaaagttcgcgaagccgctgaagatggcttgaaaaaagcccaaaccaatagcactgacgatcaactcgaccaagcaagcgagccgcgcgatcgtcgcccagccaaggaagcagacgaacatattaccttgcgcaaacgccgccgcccaagtggcaacgataacgaataa	MKPEDIAKKVREAAEDGLKKAQTNSTDDQLDQASEPRDRRPAKEADEHITLRKRRRPSGNDNE
1	311808	209351	209199	-	hypothetical protein	atgccgattaatcttgcctgtgatgcttggattgagaaggtaattggtttggatacagttaaacacctgttgccgttcctgcgcgctgatctgaagacctactgtatcccaacgctcaagaatcaagcgcgcgatcgaactgatggattgtga	MPINLACDAWIEKVIGLDTVKHLLPFLRADLKTYCIPTLKNQARDRTDGL
1	311808	209553	210674	+	hypothetical protein	atgtcctacatagagctagcttatctgctccgcttagcaattccccgtagcgttagcgaggccgagcgcatgtataacgcgattttggctatgccaatggtctatcagcatacgaccatgaatggaattcagcttattccccaaccatttagggcacaattttgctttgttatgctttttctgcggccagatgtccccgagtcagacctttggcgctttcaaaaggcttgtttggaacgctgcccacgctatttgctcgcttatccagcgatgttccaagcgggctattcttctcgcccagctttttggatgggctataacgttgatgatccaaccttgcgagctattattgctgaacggggaagtgtcgaggtacgctgcgaccttatccatgctcag…	MSYIELAYLLRLAIPRSVSEAERMYNAILAMPMVYQHTTMNGIQLIPQPFRAQFCFVMLFLRPDVPESDLWRFQKACLERCPRYLLAYPAMFQAGYSSRPAFWMGYNVDDPTLRAIIAERGSVEVRCDLIHAQAYTASRAAAAAALAEPVRLPRPQKQPILPAQQALVALLTEFEDFLAQHAADRYAQLKPGISEDQLEQLNALLTPLRLPDDVATLYRWHNGTEHGATLFGHLDFLPLEEALATYRDDNEFGVEFPWCTVWFPICQSYDRRLIPLTEQANDHAPVLWNDSHDPTIVVDYSSISALIATYVAAYQTGVIAIDPATGWWRCDDEGLATLRAIHDPSADTQRISYDIYEPEDWPAAWQPYAIGER
1	311808	211983	210760	-	Major facilitator superfamily MFS_1	gtgaagatccaacgtccggccaatcttggcctgattctcctggcttttattgcctttgtggctcttggtctgcccgatgggttgcttggtgtcggctggccctcgattcgggcaagtttcgctcaacaaatcgatgcgattggtttatttttgactgcatcggttgttggctatatgggttcgaccttcctcagcggcatgttgctggtacggctgggtgtaggccgaatgctggcgattagttgtttgctcacgggagttgcattaattggctatacccttgtgcctgcatggtggatgatggcagcgcttggggtcatcgctggcatgggtgctggcgcgatcgatgcaggcctcaacacctatgtggcagcccattttggcgaagggctgatgcaa…	MKIQRPANLGLILLAFIAFVALGLPDGLLGVGWPSIRASFAQQIDAIGLFLTASVVGYMGSTFLSGMLLVRLGVGRMLAISCLLTGVALIGYTLVPAWWMMAALGVIAGMGAGAIDAGLNTYVAAHFGEGLMQWLHASWGVGITLGPIIMTLGLANLNTWRFGYLVVGCFQIGLALCFALTSHMWSRHAAAASAEPEVRLTDYKTPMGATLSQPRVWLSITLFFLYVGAEASLGTWAYSLLTESRGVEETLAGFFAGSYWFSFTIGRIVAGLIATRLGSHRLVLGGLTGAFLGAALLLWNPSPIANVIAVAIIGIAIAPIFPALMSGTKTRVGDHHAANTIGMQMTATGFGMAVIPTLLGVLARRMSLEIIPICLLIVYAVMIGVYGLAMRVQKPTNMP…
1	311808	212331	213128	+	alpha/beta hydrolase fold	atggttgattcaaatgcagttcaaggccagtatgccgagcttaacgggctgaaactctactatgaaattcatgggagtggcgcgccgctcgttctgctgcacggaggcgttaatcccagcgatacctttgggccgacgttggcggagttggccaagacgaaccaagtaatcgccgtccatttgcagggccacggccacacactcgacattgatcgaccgctgcgccgcgagtttatggctgacgatgtggcggcgctaatcgagctattggcgcttaaacaaacggcggtgatgggctattcgatgggtggagcagtggcgttacagttggcgattcgccatcctacgctggtgcggcgcttggtgctggtctcaacgcccatgcgccgcgccgatgcc…	MVDSNAVQGQYAELNGLKLYYEIHGSGAPLVLLHGGVNPSDTFGPTLAELAKTNQVIAVHLQGHGHTLDIDRPLRREFMADDVAALIELLALKQTAVMGYSMGGAVALQLAIRHPTLVRRLVLVSTPMRRADAYPEAIASFDNMSAGAAQIGAALQQSPLAQLYPAVDWTRLFTKLGAMVAQDYDWSDAVASLPMPVMLVFADADCWRPEGIVAFYRQLGGGQRDGGMDGSGRPAGQLAIVPGTTHYTLMATPLVAQLVAPFLLA
1	311808	213296	213162	-	hypothetical protein	gtgcttgaaggccatgcgttggaacccgcttcgcttggattatgggtaacgccctacttaacaaacgctggtaaagcatcggatttagatccagagaattcaaaaatcgaccagcggctgaccacattgcaatga	MLEGHALEPASLGLWVTPYLTNAGKASDLDPENSKIDQRLTTLQ
1	311808	213376	214029	+	hypothetical protein	atgcgttgcacaaccatgattgcccagcatcgctgttgttatcttcagcttagccctacgcgctttgtgctggtggttccaatggttgcctatgttgatccgttccagcttgatcgggcgatgagcacgtttatgatgcatgtgatgcaggctcccaaggtacagcaatcgaccatcgcgattgcactttcccaaagtttggttgggcttgatcttcctaaccctgatcatgacccgatgctcgaattcatgtgtgaaatgggcattgtggatgagcagcctgatggatggcacatttttacgagtggccgaataagcttgtttattgaacagtctcaacagctttgcctgcttgctacccccgcagatcttgttagccaaggggcgattggcgcaggc…	MRCTTMIAQHRCCYLQLSPTRFVLVVPMVAYVDPFQLDRAMSTFMMHVMQAPKVQQSTIAIALSQSLVGLDLPNPDHDPMLEFMCEMGIVDEQPDGWHIFTSGRISLFIEQSQQLCLLATPADLVSQGAIGAGFTHRNRIAYRLIATSFSTPTNLHLQTLHWQPRTALWMSTNANLIELSNASDLPNLAAWAAAGVDDNRVLVELQPSIYPLSHFEA
1	311808	214112	215176	+	Rare lipoprotein A	atgcatggtttggaggatttgatggcacggattcaagctcaacgcatgattattggcctgtggttgctgttggctatgctgcttgcttcggccttgctggttgccaaaagcaatgcgcaatcgatgcaggctatcagcaatccatgggctttgcgcactggtcgggctacccattatgacccaacggttggcatgggtaattgtagcttgccagtgcccagcgatctgcttgtggctgcaatcaataccagcgattatggcttggccgattattgcggggcctctgtgacggtcaatgggccacgcggcagcgtaacagttaaaattattgatcgctgccctggttgcgtggttggtggcattgacctaagccctcaagcgttcgagcgcattgcagca…	MHGLEDLMARIQAQRMIIGLWLLLAMLLASALLVAKSNAQSMQAISNPWALRTGRATHYDPTVGMGNCSLPVPSDLLVAAINTSDYGLADYCGASVTVNGPRGSVTVKIIDRCPGCVVGGIDLSPQAFERIAALEAGNVPITWQLISVPNLGGQLIYNYKEGSSQWWAGVQVRNHRNAIAKFEFRNPQGVFQAVERAHYNYFLVPGGMGTGPFTFRITDVYGNVVTDSNIPLRAEGDVAGNQQFPYVANPSSTNTPTPLATLTPTRTNTPTPAATTLPPTKTLIPASATPTLVPTMAPPSPTATQNGISAWQAYTSYSVGSLVRHNGLNYRCIQAHTSLPGWEPQIVPALWQPI
1	311808	215259	216722	+	Beta-lactamase class C and other penicillin binding proteins	atgattttacataatgaatatcgcttgccacggacaaccccagaacagcagggaattgcctcagcaggcttgctgcggtttatcgaagcgcttgatagccagattcacggtctgcatagtgtgatgctcgtgcgccatggcgcggttgtagccgaggcatggtggtcgccatacgaggctgaacgaccacatttgttgttttcgctgagcaaaagctttacggcgacggcggttgggctggcaattgacgaaggctatttcgcgctcaatgatttggtcattggcttttttcctgctgaaacgccgccgctggtgagcgacctgctggcagcaatgcaggttaaacacctgcttacaatggcaactggccatgccagcgacccatggacggcaatgaac…	MILHNEYRLPRTTPEQQGIASAGLLRFIEALDSQIHGLHSVMLVRHGAVVAEAWWSPYEAERPHLLFSLSKSFTATAVGLAIDEGYFALNDLVIGFFPAETPPLVSDLLAAMQVKHLLTMATGHASDPWTAMNERPDGNWIKAFLEYPIATAPGSQFVYNTGATYLLSAIIQTTTGMRLSEYLGPRLFAPLGIEQMRWQESPQGITLGGIGLSLTTEAVAKFGQLYLQKGLWNKQRILSEAWVKQATALQIANGDDPDSDWAQGYGYQFWRCRHGAYRGDGVFGQYCLVLPAQDAVLAITAGIDVFAMQQPLDLVWDLLLPSMSDAGLAADPAVQRALTEKLASLHVPTVAGQTSSPIAALVSGRSYQVAANQLGLERLNIHFSDAGCRLLGQTATSVE…
1	311808	216982	216773	-	hypothetical protein	atgcaacgccaagctgatgaactctaccaactgcattcgagcctgcgcgcagcatcaccgattaggctcaatatcttttgggatattccaaacctcagccaatgcgtttggcgcttttcagtcgtctggtcaaccgacaatctaggctgtcctgccccacgcccaaccagcagcggaaatttcaccttcattccgcaagcaagccgctaa	MQRQADELYQLHSSLRAASPIRLNIFWDIPNLSQCVWRFSVVWSTDNLGCPAPRPTSSGNFTFIPQASR
1	311808	217172	216966	-	hypothetical protein	atggctgcgacccaatctcgtggcaacaattacgccaagagctaccgcgaacgctatcaaggagcatttgggcggcttggttttggcgatagaatggaaagctttttttgggccgaaaccaacaattgtggcgatatgtacattcaatggcatcagctgaatgtatggatgccatccgcagcccctcgtgatgcaacgccaagctga	MAATQSRGNNYAKSYRERYQGAFGRLGFGDRMESFFWAETNNCGDMYIQWHQLNVWMPSAAPRDATPS
1	311808	218529	217378	-	hypothetical protein	atggccctcagcattttgcccgctgcggccaccgccgatttcgacctgttggatagccaaaacgcgactgcggttgataatgtctcaaccgccaatggtggaacctacaatggtggccgcgtctatgtggcggcgaccaaacaaaccagtaacaacaatgccttgcggatcaatgggatttacacagatgccaacggtgccattagcaccaacttcgtgttaactgaaggcccgattcaagatgtcgatgtgacagaatatcgcgataatatcgtcgtagttgccgcgattaccagcgatcagctcaaattgattgccttcaaaactaatgctactggcgcaaatcgcttgcaacggcttggtgataccgatggcgtggccacgattccagccagcatc…	MALSILPAAATADFDLLDSQNATAVDNVSTANGGTYNGGRVYVAATKQTSNNNALRINGIYTDANGAISTNFVLTEGPIQDVDVTEYRDNIVVVAAITSDQLKLIAFKTNATGANRLQRLGDTDGVATIPASINYVHVVRVGPTTNPSLVSAVQLSDGRARFDVWGLSSDGQTFTHKSSRISVGQTGRIAMSADYIKSSRNFAMAAQDSNDNMIVTLWQVDVNGDLIKLAQSARNTIGFADITLSGNRIYTAATNTASPLATAEVARWTVAAAGSGAPLPNILVYEDEATLPVYFSGRVQLVDQGNEVVVVGQTASATDDNDWQTIRFITYTFDGSNLSLANPIKTLNTWADDFDLVKNDDRFFLMIDGFINGQDSHQLWQYN
1	311808	218823	219305	+	hypothetical protein	atgactgatgaacggacagcggcgatcgaacagattttgcaaagtgtggttgggcaatggcagggaattgctcgtacatggtttggaccggagacgctagccgatgaatcgccaattcgtggcagcttgcgccggattggcaccagtcgctttattattcacgaatatgaaagtgcgtttgaggccacgccactgcatggagctgcaatctatggctataatcaattgaccgctagctttgaaggggcgtgggttgatagctttcatatgcctacgaacatcatgctcagcactggcaagcccgctgatccgacgctgaatgtgcttggcagctatgcggttgaaggcagcagtgattggggttggcgcaccgaaattgttgctgatggcccagatagg…	MTDERTAAIEQILQSVVGQWQGIARTWFGPETLADESPIRGSLRRIGTSRFIIHEYESAFEATPLHGAAIYGYNQLTASFEGAWVDSFHMPTNIMLSTGKPADPTLNVLGSYAVEGSSDWGWRTEIVADGPDRLLITAYNRQPDEPEAKAVEIIYSRVTA
1	311808	219389	219964	+	Dihydrofolate reductase (EC 1.5.1.3)	gtgcgtaaattagtctattttgtggcttgtaccgccgatggctttattgcggacgaagctggtggctttgatttctttcccatgactggcggccacttggattacattcgccaagaataccctgaaaccatgccaacccatgtgatgaccatgctggggattccagctgagcaaaagcgctttgatacagtgctgatggggcggcatacctatgcggttggcttgaatgaaggcgtgaccagcccctatgcccatctgcgccagtatgtcatttcctcgtcgctcggcaagctggatagtcccgatgtgacgctggttgcccaagatccgcttggtttggtccagagcttgaaacaagaggctggccgtgatatttggctatgtggtggtggctccttg…	MRKLVYFVACTADGFIADEAGGFDFFPMTGGHLDYIRQEYPETMPTHVMTMLGIPAEQKRFDTVLMGRHTYAVGLNEGVTSPYAHLRQYVISSSLGKLDSPDVTLVAQDPLGLVQSLKQEAGRDIWLCGGGSLASALISEIDELVLKVNPVMIGQGIRLFAGLGQPVQLELLEHQVFEGGVAVHRYGLKQA
1	311808	232290	220027	-	Siderophore biosynthesis non-ribosomal peptide synthetase modules	atggtcgctgatttgttgtcgcgcactattcggacgctgcctgatctgctgcgagctagcgcagaaaccacgcccgaccaagtgattattcatcgtaccgcagctgaccacgaacaggcgatcagctatcgcgaactgtatataacggcgcaacaagtcgcggcggagcttggtcgcaatgggctggttgcaggccaagtgttgttaattgcgctcgaagcaagtgccgattttctggctggcttttggggcgcaatcctcgctggcttaattcccgccccgcttgccgccgaaccagaacgcattctggcaatctggcagacactcgatcaaccagcgctgcttgctagcgccgctgttggcgaggcattggttgctcaagtctcgtcattgcagcac…	MVADLLSRTIRTLPDLLRASAETTPDQVIIHRTAADHEQAISYRELYITAQQVAAELGRNGLVAGQVLLIALEASADFLAGFWGAILAGLIPAPLAAEPERILAIWQTLDQPALLASAAVGEALVAQVSSLQHEQQALAGPWASATVQLLRSSVTASAKPPATGDLAYLQFSSGSTGAPRGIELTHAGLLANLRQMGSACAIDADDCVVSWMPYYHDMGLIAAHLLPLAAGIKQVKIDEFYFARRPASWLEQTHRHRATLLTAAPFALDLVTRRVKQEQLAGLDLSCVRLLIVGAEPIVPDRCRAFISHVAATGFAAQALLPVYGLAEASVGVTLSPLGTGMQTHLVDRQLLIHEARASIVAEPINPNDQTNYLELVDVGVPIPDCHVRIVDDADQSLA…
1	311808	233116	232478	-	hypothetical protein	atgcgctggtattacgttggaatactgctgtttgggttagttagtggctgtacttcggagcgcgatcgggttgcgccaattgtcataccgaatgtggttgcggacttatgtgtgctgtcgccatcgcatcgctatgtgattgcccacacctataaccccgatctgttgccgaatgacgatcacccacagattcagctatttgatcttacgaccacgctcgccatcacgattccgctggctcctgaggcgtatcccgatgagcggctatcactcacgtggtatcccgatgatgtactcttggtcgaagaccgctggttgtatgatattcatcataacattatcactgacaccacgaccctgcccaagccgctgccaccaacaccctatcagtttgatgtt…	MRWYYVGILLFGLVSGCTSERDRVAPIVIPNVVADLCVLSPSHRYVIAHTYNPDLLPNDDHPQIQLFDLTTTLAITIPLAPEAYPDERLSLTWYPDDVLLVEDRWLYDIHHNIITDTTTLPKPLPPTPYQFDVPQWNPSPDGRYVASGAKIWERDPVTGGPGTIVIDLPNESYTEGCYNAWSADSRSYYFLDWETVGPRQSAPGPIRKITLP
1	311808	233312	234604	+	NADH dehydrogenase (EC 1.6.99.3)	atgcaaaaagttattattattggggctgggtttgctggcctgcgggctgccaaaaccttagctggcaaaaacctcgatgtattattaatcgatcaacaaaattatcattgttttcaaccgttgctgtatcaagtggcgactgctggcttggaaccagagcaaattgcctaccccgtgcgcggcattatgcacaattggcagggtgtgcgctttttgatggctcgcgtcgagcaaattgaccggagcgccaaacaagtacataccacgatgggcagctttagctatgattatttaattgtcgctgctggtggtcaaaccaactattttggcaatcgcgagcttgagcaatatagctttggcctgaaaaatttaaacgatgctgaacagttgcgcaaccat…	MQKVIIIGAGFAGLRAAKTLAGKNLDVLLIDQQNYHCFQPLLYQVATAGLEPEQIAYPVRGIMHNWQGVRFLMARVEQIDRSAKQVHTTMGSFSYDYLIVAAGGQTNYFGNRELEQYSFGLKNLNDAEQLRNHLLSTFERAAYESDPKVRQALHTFVVVGGGPTGVELAGAIRELVKHVLVRDFPQLENRQVQVILLEATDKVLGMFPKRLQQKTLHRLEQMGVDVRLNTAVEGASADQVQLKGGEVIPTHTLIWAAGVQGVTLAQSLELALVRGNRVQVQPDLSLADDPAVYIVGDLAYIEQAGKPLPQVAPVAIQQAVTAAKNILQHSEGRSTSNFVYRDRGSMATIGRNAAVAYIFGLQFWGFPAWVVWLFIHLMSLVGFRNRVVVLINWAYNYFF…
1	311808	234823	234605	-	hypothetical protein	atgcttgcacacttgctgatcattgttcgatttttgatagagcatcgacaaaagccagcatttggcgtggaatggcagacaaatccaagatttagctcatttaattgtgctatttggctgatttatttcactgaacagcgttcgattattgactatatatcgaaaagcttaaaaaaccagcgccaacagattgatgttggcgctgatacactggattga	MLAHLLIIVRFLIEHRQKPAFGVEWQTNPRFSSFNCAIWLIYFTEQRSIIDYISKSLKNQRQQIDVGADTLD
1	311808	235096	234851	-	hypothetical protein	gtgagcatcatcatctggatattaatcgaagatcaacgctggtatgggatcgattcaaaagcacttattggctcagagctggcgttctatcagcaatggcattatctaaaatatgttgaattaggtgtagcgctttgcttagccgtatattcattcgccaaacggcgtagtttgcggctacgcgaacggatctactggctgctgccggttgggctactttgggtttattggattcaaatgcgctag	MSIIIWILIEDQRWYGIDSKALIGSELAFYQQWHYLKYVELGVALCLAVYSFAKRRSLRLRERIYWLLPVGLLWVYWIQMR
1	311808	235302	235790	+	Transcriptional regulator, MarR family	atgcaagatatgaattcacaggctgacgtttttaccaaactcattcttgagatatttcgcttgaacggggtgttgttggcggttggcgatcgtttgactgggccggttggcttgagtagcgcacgctggcaagtgcttggggtggtcgaacatggcccgatctcggtggcccatgtggcccgcacaatgggcctgacgcgccaaactgtgcgccaaactgccgagggcttgttcaaggacggctttattgtctatgccgataacccacatcatcgtcgttcgcggctgatggagcttacgcccaaaggtcgggcagcgctggatgatgtggctcaacgccaagcccaatgggccagccatgtggtcgcaaaccaggatctcgccgcactaaacgagacc…	MQDMNSQADVFTKLILEIFRLNGVLLAVGDRLTGPVGLSSARWQVLGVVEHGPISVAHVARTMGLTRQTVRQTAEGLFKDGFIVYADNPHHRRSRLMELTPKGRAALDDVAQRQAQWASHVVANQDLAALNETFGRLHQLRQLLETSEETNADETQSSESDG
1	311808	235759	236112	+	hypothetical protein	atgaaactcaatcatctgaatctgacggttgatgacgtgacggcggctcaccagtttctccaaacctattttggcctccaagaccttggtaccaacaaaaatatgggctttctcagcgacgagtcgggcatggtgctttcgttgacgcatatgaaattggcgaaggaaagcgaagtccgctatcctggctcgttccacattggctttattcagccaagcgaagagcgagttaacgagattaaccaacgcctgcgcgctgatgggttcgatgtcgaagcgccacataaggcccatggctcgtggacgttttatttcacggctcctggcggctttgtgattgaggtgctttgctaa	MKLNHLNLTVDDVTAAHQFLQTYFGLQDLGTNKNMGFLSDESGMVLSLTHMKLAKESEVRYPGSFHIGFIQPSEERVNEINQRLRADGFDVEAPHKAHGSWTFYFTAPGGFVIEVLC
1	311808	236591	236145	-	hypothetical protein	atgtcaaataaatacctgcgttggctgagctttagctgcttgctcgtgagcctgagtgcttgccaaacgcgcgatcgcgtcattcctgctacgccattgctggtaaccgcaattccagcagcgctatttctgcaacttcaaccaaatgtgccatggccagagccagcagcagttacgagtggcgtgctcaatattcaggatggctgtctgcgcttagtatcgccgcacaatccccaaggctatgccgtgatttggaaggcgacgctaacgtttgatggcatcagcgtccgcgatctgcaaacgaatgcccaaaccaagcttggtacggcggtaaccctcggcggcggcatggtgggtgctgattatctggcccgtttgaagcaaccccatgatcatcca…	MSNKYLRWLSFSCLLVSLSACQTRDRVIPATPLLVTAIPAALFLQLQPNVPWPEPAAVTSGVLNIQDGCLRLVSPHNPQGYAVIWKATLTFDGISVRDLQTNAQTKLGTAVTLGGGMVGADYLARLKQPHDHPCSPPYWFATHIPASN
1	311808	236863	236594	-	hypothetical protein	atgtgccccgatgattgtgatttttcgtgtacgatcatcgtggtcgaagttatcgcaagtgccaccacagtgagctggcaacgagtcggctatgctgttggtgaaacagcatatgaaacactcgatgaaatgcctgcgtcgcggcttaatgccattgattggttagagaccgatacaacttggcactttgagcgcacagcttatatcaaggcgattcaagcatttgctccgcctgagttgaatgtttgtttaaatttatcgagagaataa	MCPDDCDFSCTIIVVEVIASATTVSWQRVGYAVGETAYETLDEMPASRLNAIDWLETDTTWHFERTAYIKAIQAFAPPELNVCLNLSRE
1	311808	237435	240758	+	Predicted cell-wall-anchored protein SasA (LPXTG motif)	atgaatctgcaacccactgagcatagcattttacaggcagctgccaagcatgatgagagcgaacgcttattgcagctacgcctcaatggctttgttggccgcacaaccgaacaagcagctattcaagccttagttgcgcaaaccagaatccatggcggctatgtgttggtgacgggcggcgctggcgtaggcaaaagcagcctcattgcccaattaattgtaagcgctgggcttgagcaaacaccccatcattttattgccctaacccccgggcgcaactatcagttggaattgttgcggagcgtggttgcccagctcatgctcaaataccacttagaacagcgctatttccctgctgataattatgcggccttgcgcttggaatttggccaaatagtt…	MNLQPTEHSILQAAAKHDESERLLQLRLNGFVGRTTEQAAIQALVAQTRIHGGYVLVTGGAGVGKSSLIAQLIVSAGLEQTPHHFIALTPGRNYQLELLRSVVAQLMLKYHLEQRYFPADNYAALRLEFGQIVHELSTRGISETIYLDGLDQLQPEVDGTRDISFLPLQLPPGIVIVLGSRPDERIDRLGLEHGVGYAVPALSADDVISRLQQVQPTFERAALQQLANALAGNALMVELAASLIIQCDQTELRSLITQVRREPSNLFRLSLARIERQAPPEWSRVIRPLLAVLVVTQEPLLPSHIAILIEQPADLVIEALDLMNDWVTAAIDQRLALRHLLFHEYLVQAEFTSAELRAWHQRFATWCGAELDAIWQDSPAPVEQARRWYARHHLMTHLA…
1	311808	240734	241777	+	Predicted cell-wall-anchored protein SasA (LPXTG motif)	atgcttggtcgcatctatatcttgagaaagttagcaattaatcagttaacctatggcattgatgctagtttgcctctgttgctagatagcttgcgttcggttgatccccaaacagttgatctgcattcgtatgttgctgcactctgcgagattgcggcggtttatgcgcaacaatctaaccacgctgcgtgtgccgattggcttgattttgcgcatagcgttgccaaacaggctgtgctctcgacacgggttcggttggtgagccttgcctatgaaaggctggccaaaacctatcttgcctatgctgatgatgcggcaattcaggccttgcttgaagagcaggttggggtggcccaaatttgtgccgaacgtggtgatcaaagctttgccttgatggta…	MLGRIYILRKLAINQLTYGIDASLPLLLDSLRSVDPQTVDLHSYVAALCEIAAVYAQQSNHAACADWLDFAHSVAKQAVLSTRVRLVSLAYERLAKTYLAYADDAAIQALLEEQVGVAQICAERGDQSFALMVLSKSYARYARHKQPRFRAEAYRIALTIPDQWDAANALTTVAKAYVVAGDHAVVQTIITQILQREHNLNNDSMIDQKDVPCKLALVYIEQADFVRAYGLIAGLAPSYAKDEVLNQLIARCLQTDQLDQAYALSHEFYYIEERSAVVEQIIRAYSDQQQWAARVQVLQAAWRRCRHTYDLWTMVAAILPLLPSERWLGTALLDPLPWVAAQLQRYS
1	311808	241844	242992	+	hypothetical protein	atgagcaataacgcactttttggacagtttcagcaacagcttgcacaacaatggttaattccacgcgcgatcgatgcagctgctgatgcccttcgtcattggtatgctaccaacactcagactctgccgctcaacatgctcgcgctgtatccgcattctttggcgctcgatcttgctgatgccaagcaatcgtacgttgtaactcgtatcgatgtgggcataccaatgacgaagggtggccgcgctgctgattctatcgatgtaggcacattttggttcgtaaccaatctcgatggttcagtgaacaatgaaactctcatgattaatccgacccaaaccgtcgttaattataagttaactggacataatgatgttgattatcgagcaacggccacaatt…	MSNNALFGQFQQQLAQQWLIPRAIDAAADALRHWYATNTQTLPLNMLALYPHSLALDLADAKQSYVVTRIDVGIPMTKGGRAADSIDVGTFWFVTNLDGSVNNETLMINPTQTVVNYKLTGHNDVDYRATATIPTYLVNDHGSSLARASWHEPTITSQIDQSLVTNIRAVIIPKQRIDRALAEGYALLTSLCHKQPASNQLWNPASITLQFRQIQLIYALEQQPLMVEVMLELRGMGQTTTERLGSYHCWTLLDGTIDDSYLNWNHPSKTPAMNSQLAAVPMDILRDLGVLNSKRQATLGRLIDVVGIDGLQRLMAEARTRVAELALSKPDPSTPKSVRSMLWQMLEHDALDPHTRTLVLGLTQPKIPADSHYFFPYIDVDC
1	311808	243086	243652	+	RNA polymerase sigma-70 factor, ECF subfamily	atggatcttataacgcgggttcgtgatgtgtttggtgtggctcatccgctggcagacccagcaagttttgcgctgttctatcagcaaacccatgccgtggtttttcgctatgtgtatatgttgcatggctcaccaaaaagcgatgtcgaagattacaccgccgaggcctttgcgcgggcatggaagcaacgccatcgcttcagtggtaacgatgaagcagcgcttggctggattattacgattgcacggcggattgtgatcgatcaacaacgacggattgcgagtgcagcaacgcgccaactagatcaggcagatctgccgcctacgcctgagcaacaagccctgctgcgcgagcggcagcatttggcgctcgaactgctcaaccatgtttccttgacc…	MDLITRVRDVFGVAHPLADPASFALFYQQTHAVVFRYVYMLHGSPKSDVEDYTAEAFARAWKQRHRFSGNDEAALGWIITIARRIVIDQQRRIASAATRQLDQADLPPTPEQQALLRERQHLALELLNHVSLTQRDHLIMRYFLGWRVQTIAQHLGSSESSVSVSIHRALKILQTRYPTLAEELFHDA
1	311808	243642	244382	+	hypothetical protein	atgacgcataatccaacaaacgaccacattcaaccagcagatgaacaagcgattagcgccctgttgcgcgactttggcgtgcatccaagcaaggaatttcatgcccgtcatgcggatgcgccatggatgcacgccagcgcgccgaaacaccgccgaccctttggctggcgtggcatgctgatggccagcctgacgctcttactggtatcgctctggtttgctgccccaagcggctttgtcgcagcgctgagcgagttctttggcgtatatcgcgccccatcagatacggtcgaatcagcaacaggcccgttcgttacggcaccgacggttgcaaccatcacagaggctgagacagttgttggctttgatattctgaccccagcccaacttccgccagag…	MTHNPTNDHIQPADEQAISALLRDFGVHPSKEFHARHADAPWMHASAPKHRRPFGWRGMLMASLTLLLVSLWFAAPSGFVAALSEFFGVYRAPSDTVESATGPFVTAPTVATITEAETVVGFDILTPAQLPPEIHATRINVDGEQPDMFARIHYLDAGGNSRVSLTTKHGPMYVQIGATAEVEVVHVGNASAEYFQGGFIDNGMVAEWDSTFSNKTLRWQVGDISYMLSSVNLSKQELLDFAASLQ
1	311808	245145	244474	-	Alpha-aspartyl dipeptidase Peptidase E (EC 3.4.13.21)	atgatgaagtatctgcttacctcggcgggaatgaccaaccccagtattcatgcggcccttgtcagtttgctaaacaaaccaatcgctgattcaaacgcattatgtattccaaccgcaagctatgccaatcgtggtggttttggccaagcatgggatttcagcagtggcaacgagccacgcacgccgatgtgcgaattgggctggaaatcgctaggaattttagaactgactgccttgcccagccttgatcgggcacattggctgccgcaggttcaggcctgcgatgtgcttttggtcggcggtggcgctccgctgtatttacactattggatgcagcaatcgggcttggctgagttattgccaacattgaatgaaaccttgtatgtgggtctgagcgct…	MMKYLLTSAGMTNPSIHAALVSLLNKPIADSNALCIPTASYANRGGFGQAWDFSSGNEPRTPMCELGWKSLGILELTALPSLDRAHWLPQVQACDVLLVGGGAPLYLHYWMQQSGLAELLPTLNETLYVGLSAGSMVLTPAIGQAFVNWTPPHGGDDKTLGLVDFSIFPHLDHPDLPSNTLANAATWAASINGPSYAIDDQTAIKVIGSTIEVVSEGHWQQFK
1	311808	246121	245381	-	hypothetical protein	atgccaatagcccaagctaccaaccaagctagcccatttgcgccgcttaattgcccaccaggcgagaccgaagagctaattgagccaaccttgctaacgctcaccccaaccaatccactgccaggcgaaacggtgcaagtcacaggctctggcggctatattcactgtagtggtgggctgtataacgaatcggcgcgctcgtttgacttaaccctcgatggcgcggttgtggcccaacttggttgctatgccaatcgctgccaaacgacgttcgtcgtaccaaccacgatcaatcccggcaactaccaagtctcgactgttggtggctcgcagctgcggatcgatgtgcaagacgaacgcccaaccttcttaccagcagtgatcaacggtttagcaact…	MPIAQATNQASPFAPLNCPPGETEELIEPTLLTLTPTNPLPGETVQVTGSGGYIHCSGGLYNESARSFDLTLDGAVVAQLGCYANRCQTTFVVPTTINPGNYQVSTVGGSQLRIDVQDERPTFLPAVINGLATSEAFIPPVGGLGGCPANETATLIPPSLASLNPTSVAPGGSVQVVGSGGYIRCSGGLYNESARSFDLMLDGAVVAQLGCYANRCQTTFVVPTTTNPGSYDVSTVGGSQLTLVVQ
1	311808	247302	246235	-	Thiol:disulfide oxidoreductase related to ResA	gtgaattgtgctgagattaaaacgatgttggctcaggctacggatgtggccccagcggatgccgccgcgtttgagcagcatctcgcaacctgccagcagtgcaatgcgctcttgaccgagctagaggcccaaaccgagcaatcctttgcgctgcttgctcagagcgacgctcgcccaccaattgcaacggtcgccgcaattcacgcccaaattatgggccaaaccaagcaaacccgtttctggcaaacgcgggcagcgcggttgctccaactagcggcaattgccttgcttgtggcatgggtcggcattgaagcacgcaatcggcttcaaactacgcaacctttgattgcgcagctgccaacaaccccagcgagtgcatcgcccgctgttgcagtcgtg…	MNCAEIKTMLAQATDVAPADAAAFEQHLATCQQCNALLTELEAQTEQSFALLAQSDARPPIATVAAIHAQIMGQTKQTRFWQTRAARLLQLAAIALLVAWVGIEARNRLQTTQPLIAQLPTTPASASPAVAVVQATPTLSDVAPSATTLPIAATTTQPAVTPSQASQPTMVAKPLPSPIPVVPTSVQVQPTTMPTNPPTVPVASPPLATTIPVPTDAPVPSPEATNQLPSATAMPELSAVPTEAPAPTKETGPTRVPPSSSVPTTGSQPTASATQGLPTMPPIATTVPSQGPTETVIPGSPTPTEPSLPPLTAIGTLGPPATSTPTPTSVAPTPTDSLPPTPPPTSTPSLPTATP
1	311808	247811	247299	-	RNA polymerase sigma factor RpoE	atggtggttgactcagtgcctctggccgaggctgccgtgcgagaacgcttggccgcgtggtttgaccaatataacctcgcgatctttcgctacctcgtgcgcttgatcggcgatgaggaacaggcggctgatttgctgcaagaaacctttaccaaggcgcttgttgccctccgcacccaagccttgccaaataacccctatgcatggctctgccgcattgcgggcaatctggtgattgatatgctgcgacgcaaacgccgctggagctggctgccatttcagaccagcacaccttcgcatgaacacgccattgcaaccgctcaagatgtgcgcgattgcttggttcggctcaaccagcgtgaagcagaacttttagtgatggcgcattgcgttggcctt…	MVVDSVPLAEAAVRERLAAWFDQYNLAIFRYLVRLIGDEEQAADLLQETFTKALVALRTQALPNNPYAWLCRIAGNLVIDMLRRKRRWSWLPFQTSTPSHEHAIATAQDVRDCLVRLNQREAELLVMAHCVGLSPSEIAELLSENVSTVRVRLHRARHRFRDLYTGESEL
1	311808	247863	247991	+	hypothetical protein	atgcctcagcatttcaccaatgcaaacgaatttcaaaaattgctcaaaatctgtgattttgcttcgttaaatggggcgttgatggccgatagtggtgcctcgttaattcagggggtgaggatggcttga	MPQHFTNANEFQKLLKICDFASLNGALMADSGASLIQGVRMA
1	311808	248561	248037	-	hypothetical protein	atgattgaacaatggcttaagcatccacaaacgcgccaagcatgtatcgatgcaggctggtttcctaaacgtcatattgatgttgatcactggcgggctaattgtgaacagtataactatcaatggtcaccgatcgttgatacattcatgcgggcttttggcggattaaccgtttatccgcagttgattgaagcgcgcaggtatacgccgattgcaagcatatttcagcctgaagctgaggaatatgatcgaaaaaatatggcattttatgaacagcacttccagattagcctctgcccaattggtggcgatgactatcagtcgggcatcctcatggacgcagatggtggcatctatagcatcactcccctgaatatgctctactatgggcggatagtc…	MIEQWLKHPQTRQACIDAGWFPKRHIDVDHWRANCEQYNYQWSPIVDTFMRAFGGLTVYPQLIEARRYTPIASIFQPEAEEYDRKNMAFYEQHFQISLCPIGGDDYQSGILMDADGGIYSITPLNMLYYGRIVDDALDVLILGIRYPTLYAGSSWFQKHNETGLAAPRLQKPQN
1	311808	248669	249079	+	hypothetical protein	atgggaatgagacagattaaggttaatcggaatattgtattttataccttgatgattcggacatggacgctttcagacccgcaactcaatcgctcactctatcttgatgatcgcgagaatcaagagctgtttatccgtcattttatccaagccgaatttgcgcccgccacgaatcctgcggaggttcgcgcccaatatcacatgaaagaatcgctgcgttattgtctcaatgtctatgatgatcgcatggattatgatttcagtaaggtctggagtcaactcattgaatttacgctttcgccgactgatcgctatggctttttatgccatgcgtgggagctgctttttcctgacgagccgtggcagatggatgcattaaccatgagctggtatgttgag…	MGMRQIKVNRNIVFYTLMIRTWTLSDPQLNRSLYLDDRENQELFIRHFIQAEFAPATNPAEVRAQYHMKESLRYCLNVYDDRMDYDFSKVWSQLIEFTLSPTDRYGFLCHAWELLFPDEPWQMDALTMSWYVEVTQ
1	311808	249622	249143	-	hypothetical protein	atgtacacggtcaatagcttgtttggcaaaccagtcatcgctcaagcaaccggcgagcgcatcgccagcgtgcaagatgttgtgctcgatcaaccaccaacacgggttgtcgccctactgatcgatattggtggcttgttatcgagcgcccgggtcattcgctgggaacaggtgattagccttggtgatgttgcgttggtgagtggcgatccgctctatacaacaatcaaagaagatcctgaattggctgcgctgattaaacaagcgcatcaaattactggcacaaccatcatcacggttgatggaacccagattggcaccgttgccgatttatcaattgatgagcgcggcacaatccttggctaccaaattaaacaaggcttctttcaagatttgcgc…	MYTVNSLFGKPVIAQATGERIASVQDVVLDQPPTRVVALLIDIGGLLSSARVIRWEQVISLGDVALVSGDPLYTTIKEDPELAALIKQAHQITGTTIITVDGTQIGTVADLSIDERGTILGYQIKQGFFQDLRGRSLLPVEQVRSFGNDAIIVEQPPQA
1	311808	249789	251030	+	Phosphoesterase (EC 3.1.-.-)	ttgcggctgcttaatccgctgcatttttctggcctattcgcatcgccatatgcctatggcgatcagcgagaaagtattggcatgaccttcgtcttcttcgcgctcgtcttcgtgctgtatggcagtatcaacctgtatattggtcggcggacatggcaatggctgcatgccatagctccccagcagattccgcgctggcttttttggacaagcttttggctcttggccagcaccccatttctgagccgcttcatcgctggccgcgtacctactagcctcatggcgctgcttacgcccatcggtggctattggatgagtatttttgtctatgcaggtatggtgctgggcatcgttgatctgatgcgcttgattttgcgcttaactgggagcgcttccaat…	MRLLNPLHFSGLFASPYAYGDQRESIGMTFVFFALVFVLYGSINLYIGRRTWQWLHAIAPQQIPRWLFWTSFWLLASTPFLSRFIAGRVPTSLMALLTPIGGYWMSIFVYAGMVLGIVDLMRLILRLTGSASNNVGYSRRTMLATGATVIVLLLGIIGYGTWRARTPVVAEYTLTVPKQAGPNRELSIVLVSDTHLGYSNGASRVQAMVTMVNQLKPDLVLIAGDIIDDDLQPFNDQAMASELSKLEARLGIYAIMGNHDVRADELAFFRAELAEAGIQMLVDEWVTIDNSLLLVGRDDIGGPRTSGAVVGVPLTEILQGADRSLPLLIMDHNPNRFDDSVAAEADLQVSGHTHAGQLFPFTLITGLSYEQQWGQLSKGPSNLVVSSGFGTWGPPIRVG…
1	311808	252213	251251	-	COG2152 predicted glycoside hydrolase	atgatccagcagaatcgacttgatcttttcacccgccatccagccaacccgattttacaagccagcgattggccatacccgattaatagtgtgtttaacccaggcgcaaccatccttgccgatggaacaaccttgttattatgcagggttgaagatcggcgtgggcattcgcatttctgtgcagcgcgctcagccaatgggcttgatacctggcaaattgatgcccacccaacctttgcgcctgatccgcagcggtatcctgaagaacagtggggcattgaagatccgcgcattacctatcttgaggaattagcggcctatgcggtggtctatacctcgtatgcgactggtggcccgggcgtttctttggcaacaacaaccgatttcaagacctttacc…	MIQQNRLDLFTRHPANPILQASDWPYPINSVFNPGATILADGTTLLLCRVEDRRGHSHFCAARSANGLDTWQIDAHPTFAPDPQRYPEEQWGIEDPRITYLEELAAYAVVYTSYATGGPGVSLATTTDFKTFTRYGVVMQPENKDAALFPVRINGLWAMIHRPIGAQGSHIWMSLSPDLRHWGQHYCLLEARKGAWWDANKIGLSPPPIATEEGWLMIYHGVRITPGGCLYRIGVALFDTDHPERCLWRGEPWVLSPDTEYERHGDVPNVIFPCGVTVLPDGDTLHVYYGAADSCIAVAIGSIRQILDWLTIYGLPPETR
1	311808	254599	252245	-	Glycosyltransferase	atggctacaccacagtattcatcgatgcgctcaatcttaatcattggcaattatgccccgcgccagtgtggcattgcaacctataccaccgatttacgcatggccttgctcgaggcctatccgcagagcacgatcgatgtcatggcgatgaacgatactgctgccggctatgactaccccgattcagtcgtctttacgattgatcaggatgacccctatagttatgcccaagctgccgattttattcgtttgagttcgtatgaccttgtgtgtattcagcacgaatatgggatttttggtgcggcatcagggcgtaatctgctcgtgcttattcgtgccatcacgattccgatcgtaactaccttgcatacggtgttacgtgaaccaaccaccgatcaa…	MATPQYSSMRSILIIGNYAPRQCGIATYTTDLRMALLEAYPQSTIDVMAMNDTAAGYDYPDSVVFTIDQDDPYSYAQAADFIRLSSYDLVCIQHEYGIFGAASGRNLLVLIRAITIPIVTTLHTVLREPTTDQHTILWELAQRSQRIIVMSSHAVDLMQTIYGIPLAQIDCIPHGIPDLPFRDGDEDKQHANLTGKQVLLTFGLLSPNKGIEDVLHALPSLIKQHPQVLYVIVGTTHPTVRQTFGEAYREMLQAVVEQLGIQAHVRFHDHFVSPSDLAMYMGAADIYITPYHTQEQSVSGTLAYAIGAGKAIVSTPYWYATELLAHGGGMLVPFHDPAMLAEQVNTLLAEPQLRQTIRQHAYQRGRTMLWSVVATHYMRSFMQAQTHRLQPVLVLANQP…
1	311808	254886	254629	-	hypothetical protein	atgcaggggaatgcgatcgcaggctggacaggctttatggccttgcgctacctgttaggctactttagccaatgggtgctgctcccgccgactattcgctatcaggcttggcatccgactgctcaaacatgtacgccaccggtgcaggtgattgccgcgattcgggcttgggatgtgggctgggaacatcagcttgataaccttttgccacggattgaacaattgcgtcactaccaatacgctgcgctcgcagggtga	MQGNAIAGWTGFMALRYLLGYFSQWVLLPPTIRYQAWHPTAQTCTPPVQVIAAIRAWDVGWEHQLDNLLPRIEQLRHYQYAALAG
1	311808	255446	255135	-	XisI	atggtggccttttcgcccaccacgctcatcgaaaccgtcctgatggcaatgccatgtcctgatacgctgggcgcgtgtaccgtacaaaccgtgtttgatcgccagcaacatcagtacatgctggtgattgctggttggcatggtcaccatcggattcatcagtgtctggtgcatatcgcctattacgatgagcgcgtttggattcattgtgatcacacgatccatggaattcctgaacgcctcatcgctgcggggattcctgccacccgtattttgcaggttttcccgcttgctgatctgcgcatgccctaa	MVAFSPTTLIETVLMAMPCPDTLGACTVQTVFDRQQHQYMLVIAGWHGHHRIHQCLVHIAYYDERVWIHCDHTIHGIPERLIAAGIPATRILQVFPLADLRMP
1	311808	255749	255477	-	hypothetical protein	atgaaaaaacgttatgttttgctctggctgagcctgcttggtgggctgatgctgttgggtactgcaagcccacaaccacacgtgacgattggtgagctgaacattcccctgtggcatatgatcatggcaatcgtgcttatcatgctgagtgggttcgcgctgcggttcattgcttggcaatatcatgagtatcgcacactctacaaccacccacccacccatttgaatcaatggccaaacgatccgctgccatcgaaaccgagcattcgctaa	MKKRYVLLWLSLLGGLMLLGTASPQPHVTIGELNIPLWHMIMAIVLIMLSGFALRFIAWQYHEYRTLYNHPPTHLNQWPNDPLPSKPSIR
1	311808	256954	255746	-	Sensor protein of zinc sigma-54-dependent two-component system	atgaagccaaatgagatgcagatcttattaattgaccatgatgggcagagcatacccctgattgcagcgaccattacggcaattcgaagcgtccagtatcgcttgattacggtagccgacctccaccatggcctgagtatgctggcaactcggcggatcgatgttattctgctgcggctgccactgacggataatgaccgcatgatcatccaaacgctgtctgattatgcatcaacctatccgctgattctctcggccccaaacgccgatgatcacagcctgagcgctggactgcatggcggggttcatgccacgctgttcgatgatgaacttaccccagcactttttcagcgaacactcgactatagccgtacccgtgtggcgcaattagcggcagaa…	MKPNEMQILLIDHDGQSIPLIAATITAIRSVQYRLITVADLHHGLSMLATRRIDVILLRLPLTDNDRMIIQTLSDYASTYPLILSAPNADDHSLSAGLHGGVHATLFDDELTPALFQRTLDYSRTRVAQLAAEDHVQTLTRTLAVALDTTHQIEHHLAIAIHELQTPMSILLGYIDLFARRVATWGGIPLRERQMINTMRMQAIHVGQLVPTLLDSTLMTHDLGPIQRRSLELSAVLRTVVGAMQGMRAAHLLMLRVPDVAVWIEGDYGRLVQVFQNLLLNALHYSGMHSEISITLAADGQITIQDYGVGISADNLVQIVRPFFDTADPHGAARIGQGLGLAIVQALIQQHEGSITIASTVDHGTTITIQFPCSVRPTRLPEHLSAMLVNSPSIAGIHG…
1	311808	257972	258361	+	hypothetical protein	atgaaagccattcttggcattgttactggaatcttaatcgtgctctttgctgcaattggtatccaaaattcaacggcgatttcgcttcacctctttgattggcaaacacccgcactgcctttgtggatgctcttactggttgccttggccagtgggatgatggtggttggcttgtttgcttttccccgccagatcgaaacctactatcggaaccttcgccagcgtgggcaggccgctcctgttcaacgaccgttgattcccattgatgctgcgatgcccccaccaagtagcatgcctctcgccgtcgaggctgggccacaacactataatcctcaaacgggcgagcgcatcgagccatggattgatgatctgccaaagcgcacggtatga	MKAILGIVTGILIVLFAAIGIQNSTAISLHLFDWQTPALPLWMLLLVALASGMMVVGLFAFPRQIETYYRNLRQRGQAAPVQRPLIPIDAAMPPPSSMPLAVEAGPQHYNPQTGERIEPWIDDLPKRTV
1	311808	258693	259106	+	hypothetical protein	atggtgccccaaacaattgctgtcgtcaataatgatttagtgttattggatttgttacaggaactcttgatcgaagcgggctatgctaccacaacctatctgaccaccgaccagacgtatcaacagttacgggatagccaaccaagcttaattattctcgatgtgggcctccaagcatctgccccaggctggccgctgctcaaattactccatttcgacccaaatacgatgcaaatacctgtgctcgttacaaccgttgatcatacctttattcaaggcaaacaaacctttttgcaagcagctggctgtgatgtgctcgaactcccggctagttttactgacctcgttgccaaagttgaagcattaattggtgcaccgcttgcgcgaagcctccctgca…	MVPQTIAVVNNDLVLLDLLQELLIEAGYATTTYLTTDQTYQQLRDSQPSLIILDVGLQASAPGWPLLKLLHFDPNTMQIPVLVTTVDHTFIQGKQTFLQAAGCDVLELPASFTDLVAKVEALIGAPLARSLPAIKPG
1	311808	259349	260029	+	FIG01122848: hypothetical protein	atggcgataattgttaaaatccatattcatgctcctttcgcggcgctgtgggaagcaacccaacagccgaatatgcatcagcgctgggatctacgcttctcgacgattgactattgcccacgcgccgaccttgctcaaccccaaacatttatctataccacgcgcattggctttggcctccagattaccggtcgtggcgaaacgagcaccaagcaactcgccgatgggcgcttgatctcagccttgaaattttggtcggaccatccgctatcgttgattcactctggagcgggctattggttgtatacgccgaccagcgatgggattgatttttcgaccagctacgactatcagacgcgctttgggcttgttgggcggttgatcgatcgcctgcttttt…	MAIIVKIHIHAPFAALWEATQQPNMHQRWDLRFSTIDYCPRADLAQPQTFIYTTRIGFGLQITGRGETSTKQLADGRLISALKFWSDHPLSLIHSGAGYWLYTPTSDGIDFSTSYDYQTRFGLVGRLIDRLLFRPLMAWATAWSFDRLRLWIEQQIDPALALRMWLNQRIAVLGALGLLLSFFIVVAWQVGLLLGWWLVVGMRWQRKAHSTLIPSAGHCFWSYKER
1	311808	260031	260720	+	FIG01124533: hypothetical protein	atgcaaactcaatcaatttatcaacaggctttaggtcgcgattttgaccgcctgcatccccaaattcagcggcgctttgggctggcaagcagcagcggaatggcggcgattggtcaaggccagatgagcatgatttggaatggtggcctgccactgcgtccattgttgcacgctggtcaagcacgccacattatgtttgctgaatggggcgcacagattccgtttacgattgaaaattatgcctatcgcgatgcagcagggcgcgagaccgtcacatggctacgcacatttcaggtcaatccgcagaccaagcgccgcttcgatgcctacatggtctatagcgatcagcgggcctgtattgtcgattatcttggaacgcatcagcattttgctgttgat…	MQTQSIYQQALGRDFDRLHPQIQRRFGLASSSGMAAIGQGQMSMIWNGGLPLRPLLHAGQARHIMFAEWGAQIPFTIENYAYRDAAGRETVTWLRTFQVNPQTKRRFDAYMVYSDQRACIVDYLGTHQHFAVDLAMWVDQRGGMCLRSGAQRFYEGWLGFKFPRILSGTAEVCEWYDEATAQFRISVVVTNPVWGPVFGYQGAFTVEWRPMCATMLPAKAFPQRLERRA
1	311808	261824	260727	-	hypothetical protein	atgtgctcactttttacctatctctacgggccagccaccaatgatactgatcgttgggatcatctatgtgctgaatttagctcgttgctgctctaccaacgctatgaagttgtttcagataaccttgctatgggcttggccttaaccagcgctgctcacggcgaggtcgttacaacctttaatagcatgcttattgatgtactgaccgataccgccccgattgctcttccacgcttgcaacagattgttgccgcgattccatggcttgagcagcacctcgctgccgatcactatcgagccattgtgcaggccttccgtcccgatgccgaccttgaagcatgggttgcgctttcggccaatattgttgcctgccgtgatgtactgagccaaattctgcat…	MCSLFTYLYGPATNDTDRWDHLCAEFSSLLLYQRYEVVSDNLAMGLALTSAAHGEVVTTFNSMLIDVLTDTAPIALPRLQQIVAAIPWLEQHLAADHYRAIVQAFRPDADLEAWVALSANIVACRDVLSQILHPAANTRIRQTLIARYYAMNTLCSPGVRSIQELLALQTATMLVIPTLEYCVNLWSQIYLDDYTAQHRIATDPKLRMLINDANSLVRCLNDCGPLLLSADAPTIAQHYQRLYQSVPAHDDEDWITWFVRAADRVPHFFRLHKDVAFREFNLLFAAITAEQPIPSVIEQLIVNTQTIAQHYQIILRHFETASQQLSQTPLYSIPVGIITRMVSFHQQLYANHYGDIMGEYAVAAG
1	311808	263423	262215	-	L-sorbosone dehydrogenase	atggcacaccgccgcgttggacgattgcttggcatcgccagtattgcactgctgctaagtatgcaaggccacgtttttgccgaaaatgccccaccacccccgaatggcgaaattgtggagccgaccaaactgccctttgacccagtactcgtgcagcaactacgcttgccagctggattttggattgatgtctgggccaaggatgttggtaatgcccgcatgctggccatggctccgaatggcattctttacgtgactcgccgcgaacaaggcgatattttggcacttgaggatagcgaccagaatggccaagcagaccgcatttggccggtcgcaagcaacttgccacttgctcatgggctaacgatttatgacggctggttgtatgttgccactgat…	MAHRRVGRLLGIASIALLLSMQGHVFAENAPPPPNGEIVEPTKLPFDPVLVQQLRLPAGFWIDVWAKDVGNARMLAMAPNGILYVTRREQGDILALEDSDQNGQADRIWPVASNLPLAHGLTIYDGWLYVATDKIVQRAALRADGSLGEWNVLIDDLPDAGQHPNRTLAVGPDGKLYITVGSTCNACDEPNPESATILVAELDGSKRQIYASGLRNTIGFDWHPGSQHLWSFDHGSDWRGNDQPPEELNLLQQGGNYGWPWCFANQQIDPYIPNAPKDQSKAEFCAKTQAPILTYTAHSAPIGMAFYDQTQFPAEYHGDAFVAMRGSWNRNPPSGYKVVRVRFQNGWPVAVDDFLTGFLLAQNGQYAQFGRVAGITIAPYGSLFVSDDMNGVIYRISWA…
1	311808	263463	263576	+	hypothetical protein	atggttactggcacattccgtaccaaccaaggctggcaagcaatagccagctttggcaaaacgcgctatgctttgcgcatatccttaacccaaacgctgttgtttgggcgttga	MVTGTFRTNQGWQAIASFGKTRYALRISLTQTLLFGR
1	311808	263594	265255	+	Arginine utilization protein RocB	atggacgcatggtctgagattgtccgcgagcttacgctcaagctcgtaggttggccgagtgtcaccaataccttgggtgagtgccagtggtcacaacagttggcagaatggttgggccaacagccttattttgccgcccatccgagccagctccgcctcgagcgcaccgtcgacgatggctatgagcgctcgaatctgtatgcactcgtgcgcggcacaggcccaactaccgtggttttggccggccactacgatatggtgagtatcgagaattatggcagtttagccgagtgggcgactgatccagaggcgttgttgccgcgcttgattgcgagcttggagcatggctcaagcccaaccgaccagctggcgcttgacgatttgcgttctggcgatttt…	MDAWSEIVRELTLKLVGWPSVTNTLGECQWSQQLAEWLGQQPYFAAHPSQLRLERTVDDGYERSNLYALVRGTGPTTVVLAGHYDMVSIENYGSLAEWATDPEALLPRLIASLEHGSSPTDQLALDDLRSGDFLPGRGALDMKSGLAVGLAVLLHFAAQPECRGNLLFIATPDEEEASHGARSAAIQLHELAKEWGLDLAAAINLDATSDQAAGEQGQAVFLGTVGKFLPLIYLVGRETHAGYPFDGINVNRMAAAVTQAIECNIDLCDEAEGELAPPPISLKQSDLKAFYDVTTPSTAWCYFNYLTHGRPANMVLEQFMAATHEALDAVLTTQFAQAQRYATLVGSAAPVRWQAQVLSYAELVLLAQQHGGPAFASNLAEFTAQLLADRTLDAPNFSR…
1	311808	265276	266127	+	beta-lactamase domain protein	atgattcctgcaagtgttcggtttaagcttggcgattttacctgcaccgtgctctgcgatgggactagtcaaatcgccgaggaagcacttcgttcgatatttttaagccatagtgatgagttgattagtgcatttcgggcgctatccagcccactttcgatcagtcgcaatgtcttattggtggaaaatgctggcaagtatgtgctgattgatactggccaaggctctattgatcccgctgagcctggccacctgagcgagttgctggccaagctcgcagtcccagcagcggcaattgagacaattatcatctcgcattatcacggcgatcatcttggcggattattcgatgctgacaataacccctgctttccgaatgcccgtttggttgtgcccaag…	MIPASVRFKLGDFTCTVLCDGTSQIAEEALRSIFLSHSDELISAFRALSSPLSISRNVLLVENAGKYVLIDTGQGSIDPAEPGHLSELLAKLAVPAAAIETIIISHYHGDHLGGLFDADNNPCFPNARLVVPKREHEAAMSEESLARMNPRNANFLRQTFEFYTQRLELLDANQEIVPGISYVDLPGHTLGHSGVLLESQGARLLHVVDAIHVPLQLNVVDAILKYDADAATAVATRRTIAQPSDSATMLMAYHFPFPGVGRIVSKADQLEWQPAEFASTIPA
1	311808	266342	266578	+	hypothetical protein	atgccaatgcttgaaaccctcatgcaggcggggatgacagttcaggaggcgtatcgagcagttcgcaaccagattacccccgccatgatcgagaatctgcgttggatgcagcagcatcggccagaccagttggcgcgctatgccgccgaatgggaacgagctggctgcacgccgccatgggccgatttgctcgatggttggtcaggccctagtacgaatgctgatgacagcacataa	MPMLETLMQAGMTVQEAYRAVRNQITPAMIENLRWMQQHRPDQLARYAAEWERAGCTPPWADLLDGWSGPSTNADDST
1	311808	267417	266590	-	ABC transporter ATP-binding protein	atggatattcagattagacatctggttaaacaatacggtagctatcgcgcattggatgatagttcactctcgattggggcgggaatgtttggtttgttggggccaaatggcgctggcaaaaccacattcatgcgcattttgaccacccaacttgtgccgacctcgggcgaggttgtggttggcggggtggacgttgagcgcgaaccaagcgcaattcgccagcagcttggctatctgccgcaggagtttggcttttatcagagcctaagtgcattcgcgatgctcgattacattgcggccatgaaaaatattccttgcgcccaacgtgcccaagaaattgaacgggttttgcacgaggtgaatttgaccagcgaggccaaacgcaaacttggcggctat…	MDIQIRHLVKQYGSYRALDDSSLSIGAGMFGLLGPNGAGKTTFMRILTTQLVPTSGEVVVGGVDVEREPSAIRQQLGYLPQEFGFYQSLSAFAMLDYIAAMKNIPCAQRAQEIERVLHEVNLTSEAKRKLGGYSSGMKQRLGIAQSMLGNHQLLVVDEPTVGLDPEERIRFRNVLARIAGQRTVVLSTHIVADIEASCSGVAVLRRSKLLFSGPPAKLVQAGCSVFSSMTQHGSTATLRVLGEPALGSVEVEPAIEEGYLLHLRTQTARRSASSD
1	311808	267541	267864	+	hypothetical protein	atgacgcaaccatccaatggtttctggtttcgatttttctggattccctatcgcgctggcggccattcaggtccgccaattttccatggacgaactgaggtctatatccttaacgaattgcatcaacaagataaagccgattatgggcgcgatattcgttgggaagcgattcgctacgaccctagcattcagggtggagtggcatatgccgcatttgcagataccatgcctgaggattacttttacccaagccgccggatcatgattcgtacagggccatgtgtgttatgtataggaatcgtgattgaaccaccaagcgaatag	MTQPSNGFWFRFFWIPYRAGGHSGPPIFHGRTEVYILNELHQQDKADYGRDIRWEAIRYDPSIQGGVAYAAFADTMPEDYFYPSRRIMIRTGPCVLCIGIVIEPPSE
1	311808	267896	268264	+	hypothetical protein	atgggcgaagcaattactgtgcatgtggtatggctaccacacgagtttggtggtagcgacgagcttccacagccactacttgaaaccgatatttactggcaaagcgatctatttttgcaacggctgccaatcaccagcattcactggacgcatattgactacgatccaataaccagagctggcatcgcccatggcatgctcaacgatcatcgtcagtttcctcaaagttattgggaagctcgtggtcgtgacgcatcatggcggcagcgtcgaattgccctcgtggctggcccaagtttgttggcgcttggggtcgtacttaaggatgacgaatccgacctaatcccaccacacgctaatgagctttaa	MGEAITVHVVWLPHEFGGSDELPQPLLETDIYWQSDLFLQRLPITSIHWTHIDYDPITRAGIAHGMLNDHRQFPQSYWEARGRDASWRQRRIALVAGPSLLALGVVLKDDESDLIPPHANEL
1	311808	268362	270596	+	Phytochrome, two-component sensor histidine kinase (EC 2.7.3.-)	atgaccgtaagcgatctcgaccagtgtgcaaccgaacccattcatattccaggtatgattcaggctcatggcttgttgctggtgctcagtgagccggattttcagattctgcaaattagtgccaacagtctggattttactggctacacgcctgaacacttgttaaatcaatcgttagaactgctgattaccagcgatcaacttgagtatttgcgctcggttgtcgcccatgaacagctcgatcaaaatccgctctatctctggacggtgccattacaaactacgcagcaggtgtgtgacgggattttacaccgccatcaggggaagcttattcttgaattcgagcctgcgctcaccagcggaacagggccacacgatgcctatcggatggtgcgtagc…	MTVSDLDQCATEPIHIPGMIQAHGLLLVLSEPDFQILQISANSLDFTGYTPEHLLNQSLELLITSDQLEYLRSVVAHEQLDQNPLYLWTVPLQTTQQVCDGILHRHQGKLILEFEPALTSGTGPHDAYRMVRSIVARLQQIPEFQPFCAETVRAVRQLTGFDRVMIYQFDADGHGTVIAEAVDPSQESFLGLHYPASDIPPQARVLYLRNWLRLIPDARYTPVAIVTQATNSEPLDLSYSVLRSVSPVHREYLANMGVRASMSVSLVYEGQLWGLIACHHAEPHYLSCTLRSACEVLGQSVSLALTSKVHHHDHAATQQLAAIQTSLLQQMTSAQRWMDGLVEGQHTLLDLIAAGGVAIHTNDELVVLGHTPSTQHIRAIISWIRSQPATIDDGYHTTS…
1	311808	270598	271044	+	Two-component system response regulator	atgtatcaagcattacgcaaacgccaactcttagttattgatgatagtgatgaagactgtgctctcattgagcgcagtttttcgcgctttaattctgcgctggagattgtgcgttgtcacgatggcgatcaagcactgcatttcttgcacgaaacatcggtggcgctgccgcgcggctcgctgcccgacctgattcttttggatttgaatttgccagcaatggatggatttacggttttagctcagatcaaaacatcgccagtgttgcgccaaattccagtcgttattctcaccacatcgtcaaatcctgatgcgatcacgcgttgctatcaggatggggctaatagctatttggttaaatcgcttaatgtcgcaggctttcaacagacgatgcatgtc…	MYQALRKRQLLVIDDSDEDCALIERSFSRFNSALEIVRCHDGDQALHFLHETSVALPRGSLPDLILLDLNLPAMDGFTVLAQIKTSPVLRQIPVVILTTSSNPDAITRCYQDGANSYLVKSLNVAGFQQTMHVLYRYWFEVVCHPYGR
1	311808	271048	272742	+	Two-component sensor histidine kinase	atgctcgattcacatgcttggactattttgattcttgatgatcaggaggctgatcgttatcgctatcggcggctgattcagcgcgatcaggccgcgacgtatcgggtgctcgaagctgaaactgctgaccaagcgcggcagatttggcagacaactgcattggatgtgctgattcttgattattcgctgccgcctaccgacggcctgcaagtgttaatcgagatgcttgcctatcctcacgaccatgaagtggcctgcattatgctgaccggtgttggcaatgaacaggtggcggttgaggccatgaagcatggagcctacgactatgttgtgaaatcgacggcgcttgatcagacatttgtgattacgttgcagaaaacaatcgagcgggtgcagttg…	MLDSHAWTILILDDQEADRYRYRRLIQRDQAATYRVLEAETADQARQIWQTTALDVLILDYSLPPTDGLQVLIEMLAYPHDHEVACIMLTGVGNEQVAVEAMKHGAYDYVVKSTALDQTFVITLQKTIERVQLRRQIVAQQAALQQTNQQLREALIIQARTEAQATCLAEIGMLLYRLQTDPASITGVLERIIQTLGHGWICLVALLDRDEQWLPELALASAPDCAVVGKQIMHIYATDPHVQGCLSRIIQAADSLEFAQLVSTTKLFPIDGVSQLLALQSAHHCYGIFGIYQPVPSEQVAIDPQFLQEICLRLTNAFEHASLYRDAQTAIADREAFLSIASHELKNPLAGLLGRTQLLQRRMARSAPLAQMQADLTMILEQGNRLNTLLSELLDISRL…
1	311808	272986	272807	-	hypothetical protein	atgattgtacctgatggagttacagctatccgtaccgatcaagggaatctatacgatgtaaagaataatgttgccctgattccagcgagtagtccaaagacgctgcaatttgtcggtggcgcattcgatggcgttatgttcaaaaccaatttcggcggcgtgccaatcgaatcgaaataa	MIVPDGVTAIRTDQGNLYDVKNNVALIPASSPKTLQFVGGAFDGVMFKTNFGGVPIESK
1	311808	274672	274268	-	hypothetical protein	atggataccctaacacccgatcactatgcgctgattgaaaccctgcgatcggctcctgatgaagtattactagcaatcctgcaacgagtttttgccgatcgaaccttaaccggcaccgaagttccgattgttcaatcgcattttttcctaggaagcgcgacccggctctatgagcaaatgcccgatggaacccttgcttgggagccatgggaaatccacgcgattgcctatcctgatttcgccacgtataacgaaacatatagcacacaggtcgatccagcatgggttggctttgattatgggttttgtcaattcgcaatctgccgtacctgtggcacgcaactctactgtaacctcaagcaaggaatctgcccgatttgcagtaccagtgtctatcta…	MDTLTPDHYALIETLRSAPDEVLLAILQRVFADRTLTGTEVPIVQSHFFLGSATRLYEQMPDGTLAWEPWEIHAIAYPDFATYNETYSTQVDPAWVGFDYGFCQFAICRTCGTQLYCNLKQGICPICSTSVYLT
1	311808	275268	274822	-	PhnB protein; putative DNA binding 3-demethylubiquinone-9 3-methyltransferase domain protein	atgtcgattaccgcaattacccatttgaactttcatggcaatgctcgccaagcgctcgaattttatcacgccgtgtttggtggcacgctgaccgtgcgaacctacggcgattttggtgcacctcaggaaacaccacttgccaatcaggttgtgtggggccaagtacttgccgatagcggctttcagttgatggcctacgatgtgccaactccagcgtcggctccagcagcgcagccgaccacctaccgcgaacatggcatgacaattacccaagcaccattctttattgccttgcgtggcacgcagcccaacgaagtattacaattatgggagcaactggcagttgaggcaacgatcatcgagccaatcgcccaatcgccttgggcgcagctctttggc…	MSITAITHLNFHGNARQALEFYHAVFGGTLTVRTYGDFGAPQETPLANQVVWGQVLADSGFQLMAYDVPTPASAPAAQPTTYREHGMTITQAPFFIALRGTQPNEVLQLWEQLAVEATIIEPIAQSPWAQLFGMLTDQFGVTWSIDVA
1	311808	275386	276336	+	Transcriptional regulator, DeoR family	atgtatagcccaaccacccgtcttttgacgatcctcgaattattgcaatcgcatcgccaactgagcggttcgcagttggccagccgcctcgaaattagcccgcgctcaatccgccgctatattgtgatgttgcaggatatggggattccaatcgaagccgagcgcggcccagatggagcctattatctcgggcgtggggttaaactgccgccgctgatgatcaccaatcaagaagccagcgcgttggtgctgggcttacttgtattgcaggcctttcactttccagtcgagctggtagcaatcgaggggtcgctagccaagcttgagcgggttatgccagcagcgcttttagagcaggtgcgggccttgcaagcagcgctgagttttaatgttgtggct…	MYSPTTRLLTILELLQSHRQLSGSQLASRLEISPRSIRRYIVMLQDMGIPIEAERGPDGAYYLGRGVKLPPLMITNQEASALVLGLLVLQAFHFPVELVAIEGSLAKLERVMPAALLEQVRALQAALSFNVVATPTALQPSIIARLSLAVHKSQSLNMRYIALNGTESTRLFDPYGIVYYQGFWYAVGYCHTRRDLRTFRLDRISELQATEQSFVQPVGFDPVQHVHNAFATMPGQYPIEIVLETSMINVQQALPPAAGSFEATDAGIIWRREVADLWPTALLLLKFDFPVSIRQPPELRAIMQQLAAKALHLSKE
1	311808	276522	276929	+	hypothetical protein	gtgtatcgcggctcagcggcaaatattgcgctgtggggcgatgcatttactcaggcaggcgtgaccgtgcaatcaacgagcgatccgctaccaaccgatccattgagcatcctctatcttgatgcagaagcactcaacttgattgatctggagtggctgcggacgcgctatggacgtgaaaccatgattgttggggttgacgtgcaagcaattgtcttgcgtacaagcctaaacagtccgttgacggcggacaatttggaattgcgtgaagatgcgattattacatcgactgccctgaaaataaacggaatgtttaagaatggtgaaagcttgggcgtaagctattcgcccgacattagccgcttgattagcgaaacccaagctgaatatcgcagcagt…	MYRGSAANIALWGDAFTQAGVTVQSTSDPLPTDPLSILYLDAEALNLIDLEWLRTRYGRETMIVGVDVQAIVLRTSLNSPLTADNLELREDAIITSTALKINGMFKNGESLGVSYSPDISRLISETQAEYRSSTE
1	311808	277038	278273	+	putative cytochrome P450 hydroxylase	atgccacgtttaacgcaagaacaaaagccaattcctgcaattatcaacttaactgatcgccattttaaggctgacccatttgaaatctatgcccgtttgcgccgcgatcatccagtagcgaaagccaagcttggccctatgcaaacctggattgtgacgcgctacgatgatgtggttgagattctgaaaaatgatcggctcttcgtcaaaaactataaaaacgctcaatcgctggagcagcaacgcaaacggccatggatgcccaaagcctttcgggcgcttgaatcgaatatgcttgatcaagatagccctgaccatggccgcttgcgctcgttagtgcataaagctttcactcctcaacgggtcgaggaaatgcgcccacggattcaacagattgcc…	MPRLTQEQKPIPAIINLTDRHFKADPFEIYARLRRDHPVAKAKLGPMQTWIVTRYDDVVEILKNDRLFVKNYKNAQSLEQQRKRPWMPKAFRALESNMLDQDSPDHGRLRSLVHKAFTPQRVEEMRPRIQQIAEALLISTQQRGRGDLIADFALPLPLTVIVELLGIPSEDRQKFHRWSKYVLSTPTIGNVLLAIPAILAQMKYLKQIFAKRRTEPQADLLTALVQAEADGDRFSEDELVAMVFLLMLAGHETTVNLLSSGTLALLQNPEQLALLRRSPELIKSAVEELVRFTAPVETATERYAAEDVIVADTKIAKGDMLLVALASANRDPQQFANPDQLDITREKNRHVGFGLGIHYCLGAPLARMEAQIGLQLLFDLRPDLRLAVPAEQLRWRSTA…
1	311808	279200	278376	-	Non-heme chloroperoxidase (EC 1.11.1.10)	atgcagattacaactcgtgatggtgttcagctttatgccaaacgctggggttcaggccgtccagtcatcttgattcatggctggcccctcaccgctgatacatgggatgatgtggcattgccaattgccgcagcgggatttgaagttattgcctacgatcgacggggctttggtcgctctgagcaaccatggactggctatgactacgatacctttgccgatgatcttgccgatgtgattgcggcgacgaatgcaacccaagcaacgctggttgggttttcgatgggcgggggtgaagttgcccgctattttcagcgccataaaggtgcgcatgtcgcccaagctgccctgataggctcggttgtgccctatctgttacgcaccgacgataaccccgat…	MQITTRDGVQLYAKRWGSGRPVILIHGWPLTADTWDDVALPIAAAGFEVIAYDRRGFGRSEQPWTGYDYDTFADDLADVIAATNATQATLVGFSMGGGEVARYFQRHKGAHVAQAALIGSVVPYLLRTDDNPDGVAASVFETMQAQITKDRAAFYATFFKDFYGVGVISRPVSPEVIAWSQQLAMQAGLKATLDCITAFSQTDFRPDLATISVPTLVIHGTGDAIVPIEPTARAVAAALPNAQVHEYDDAPHGLLASHKNQVTSDLLAFLQTHK
1	311808	280145	279282	-	Sulfate transporter/antisigma-factor antagonist STAS	gtgatcaaccagcgcttagccaccacgttaaccactgaacaagccaaattttgtagcttgcttaccgctggcattgccgccgccgagggcacaatctatgcagcaatgagcgcaaccgattgcgcgcgcttggcaggggtaatcgccgagaatgttattgcccactttgcgggaacccaaccgattgaaatgtttgctgagcgcatgaccaggcttcgcgttcatgacccagactatacgcctgaatcgattgcggtgattattcaaattatcgcaaccgcacttatcagcatggtcaacagcagctatccaattgcagatcccgagtatcctgcaattcaagccgccgtgcacgatctggtgttacgcgatagcactgcatgttttgtggtctatgct…	MINQRLATTLTTEQAKFCSLLTAGIAAAEGTIYAAMSATDCARLAGVIAENVIAHFAGTQPIEMFAERMTRLRVHDPDYTPESIAVIIQIIATALISMVNSSYPIADPEYPAIQAAVHDLVLRDSTACFVVYATEREQALRASLADHERLVALLRERSMPIMPVYDGILVVPVIGQMDTIRAQELTEDLLTAIVDWQAEQVIIDLTGVPEIDPTSVNQIVQMTKAVTLLGASVLLVGIDGAMAQTLTQLGVQLSHVHISAHLQDGIAAALAQYGFAIQPIAAAYQGF
1	311808	280692	280300	-	hypothetical protein	atgaaccttcgccttgtgttggctggcttcgctatcctcgttgcttggacggtgctcgacatgattatgcatcggctctttctgcgtccgctgtatgacgaaaatccgaccctctggcgaccatttgatcggctcaatacgccattaatcaccgcagtaaccttgatcttaattagcatctttgtcgcaacctattggctgctgattaatccaaagtcgttggcaactgggattggctttggtgcgctgcttgggttggcgcttggcattggctctggcggtggaacctatattcatatgccaattccccagaaactggcgcttggctggctcgctggcggctggatcaaaggcattgctgctggcgcaatcttgggtgcaattctgcgttaa	MNLRLVLAGFAILVAWTVLDMIMHRLFLRPLYDENPTLWRPFDRLNTPLITAVTLILISIFVATYWLLINPKSLATGIGFGALLGLALGIGSGGGTYIHMPIPQKLALGWLAGGWIKGIAAGAILGAILR
1	311808	280829	281284	+	hypothetical protein	atgcgtcacatactttatatattaattgcgagcatcttaattgttggctgtggaaccagcagtagcccaacagcccaaccaaccacagccccaacaaccaatcctgattccaaccaagcaacgttaattggctcgcgctggaacgtgttaacaattaatggtcaacccttggttgggcaaaaagccttgccattcacaattgaatcggccagcactgtatcagggcatagcggctgtaattcatacggtgggccgattagcattgatggctcaaatatccaaattgggccgcttgtttcgacattaatggcctgtgctgaaaacgacattcaaacccaagaaacgaacttactgcgtgcctttgagcaagttcgcagctatcaacaaaccgacacaagc…	MRHILYILIASILIVGCGTSSSPTAQPTTAPTTNPDSNQATLIGSRWNVLTINGQPLVGQKALPFTIESASTVSGHSGCNSYGGPISIDGSNIQIGPLVSTLMACAENDIQTQETNLLRAFEQVRSYQQTDTSLSLLDEQGSVVVTLAQQP
1	311808	281446	281285	-	hypothetical protein	atgggtttgcgatgcgggtttacaaacgcaaataatacctatacgaaagccaatgcagtgttgttgattttcaacactgcattggccaattctagcttctaccagcacgaagcaattgaagcgaataattcattatatcaacaaaataaaatattcgtttga	MGLRCGFTNANNTYTKANAVLLIFNTALANSSFYQHEAIEANNSLYQQNKIFV
1	311808	282158	281412	-	ABC transporter, permease protein	atgcatgcgacaaagagttactttttggctgatatgagcgtcatgtttggccgctccatgcgccatgtgttccgcagtttggataccattatgacggtctgtctgtcgccaatggcgattatgctgttgtttgtctatgtgtttggcggcgcgattcagatcgataccacggtgccatatatcaattatctgattcctggcattatgctgatgaccattgcaaacgggattggctatgtctcatatcgcttgtttctggatcagcaacggggtattttcgagcgctttcacacgatgccaattgcgcgatcggctccattactggtatcaaatacgctgtcggttggggtcatcattgtggttgcactcgtaatgggctttcggccagcggcaggaatt…	MHATKSYFLADMSVMFGRSMRHVFRSLDTIMTVCLSPMAIMLLFVYVFGGAIQIDTTVPYINYLIPGIMLMTIANGIGYVSYRLFLDQQRGIFERFHTMPIARSAPLLVSNTLSVGVIIVVALVMGFRPAAGIVGWLAVGGILGMFTLALTWIAVIAGLSAKSLDSAGAFAFAIHLLPFVSSAFVPTASMPRPVRFFADYQPVTPIVESIRALLLGQSLGNTGWVALAWCVGIMLVAYGFAMRVYKRK
1	311808	282919	282158	-	ABC transporter, ATP-binding protein	atgtcatcgatcgctgtgcatgtgcaagggttgcacatggcgtacaaccaacttcaggtgctcaaaggcgttgattttgatgttgaaacaggcagtatttttgcgctgctcggctcgaatggtgcgggcaagacgacgatcattaaaattctcaccacactcttgcagcaggatgctggttttgccagcgtcaacggatttgatgttgcagcaatgcccaatcgtgttcgcgagtcgattagcttaactggccaattcgctgccgtggacgacatgttaacgggcagggaaaatctgcgcatgatcgcccgcctgcgccatctggcccagccacgtcaagtcgccgatgacctgctccagcgtttcgggctgaccgatgctgctgaccgtcgcgtctcc…	MSSIAVHVQGLHMAYNQLQVLKGVDFDVETGSIFALLGSNGAGKTTIIKILTTLLQQDAGFASVNGFDVAAMPNRVRESISLTGQFAAVDDMLTGRENLRMIARLRHLAQPRQVADDLLQRFGLTDAADRRVSTYSGGMRRRLDIAMSLVGNVPVLFLDEPTTGLDPEARIAVWTMIKTLAADGVTVFLTTQYLEEAEQLADRIAILHEGTIIANDTLAELKKRFPPAEVEYVEKQRSLEEIFLSMIGTKERS
1	311808	283188	284150	+	Transcriptional regulator, MarR family	atgaccgatattgacattcaagtgcttgatcttttggagagcaccggagatacgactgctggtcagcttgcacagctcctgggactgacaactggcacgtttacggcgattcttaatcgtttggagaaaaccggccttgtgcggcgggagcgcgaccccaacgatgggcggcgggtgattgtgcgccgtgcaactgacgcgcacgaccagaacggcaacagcgcgcttttcgctgcccttgagcaggcatggcacgaccttgttgtacactacgacgataatcagaaagcgctgctgctcgaattccttcaacgcagcaatgcgctggtgggcgatgatagcttgcgtgaaggatctaccgtcgacgagggcgtattttctgcgccgctggctgagctg…	MTDIDIQVLDLLESTGDTTAGQLAQLLGLTTGTFTAILNRLEKTGLVRRERDPNDGRRVIVRRATDAHDQNGNSALFAALEQAWHDLVVHYDDNQKALLLEFLQRSNALVGDDSLREGSTVDEGVFSAPLAELKQAQLLFPSGGVQLSVRSGNLDGALYQARFVGPLPDVKLADGVLTIRYPRRLWVPDTEKRSAEVILSTAIAWSIGIQSAGSDVTADLDNLDLLDLDLNGAGSVFRIGLPAPTRVVPIRLRGGGSEFSVRRPAGVAARLQRKGWGSGVIFDDQPVSDGRIQSLNYDSAVVRYDLEASGNGSMFTITTD
1	311808	284982	286013	+	tyrosine recombinase XerC	atgacgatcctcaccatcccggattcagatagctgtacccagtggtgtgcctattatctcggcatggttgtgcgccccctccgatcaacggccagtaccaccaagctgaccctccacctcgaacgcttccagcacttcttgctcacaagttatggccatgatcgcttgtcccggtgtgggcaacgcgatgtcattgcgtggcaacagtcgctcaaagcagcggggctggcggccacgacgattaataatcatctcgcatccctctccaccttcacgacctgggttcatgccgggtatccgcagatctttccgctcggcgatccggccaaagggattcgtgcgcttgcccttccacctcttgaaccacgaacccttgatgctgaccaggtgcgttcattg…	MTILTIPDSDSCTQWCAYYLGMVVRPLRSTASTTKLTLHLERFQHFLLTSYGHDRLSRCGQRDVIAWQQSLKAAGLAATTINNHLASLSTFTTWVHAGYPQIFPLGDPAKGIRALALPPLEPRTLDADQVRSLKNLCDRLPIYHQRHDGQPYATARPLRDRAIIFVLLSTGLRREELVNLDLDQVEPPDPTLLRLARKARLVRVKGKGQTERSVFLSADARHALAAYLTTERPRDAQAPTRALFLSAVELAARGIDGRLSPRAINLILEQIGRWHDADVMNPQRRIMPLRPHDLRHTFAFQLAQTTGADAYELERRLGHRSQRYIQRYTNPPDAIAAGYVETF
1	311808	286130	289174	+	Mobile element protein	atgacggcgattcatgacacagcctatccccgactccgaagctcccattcgctccaagagttaaccgatctgtataccccgacgcatgatgatcagacgattatgcgccgtgttgctcgtggttccggtccatcactcggattgctggtcatgctcaagacctttcagcggcttggctattttgtcccgctggcggatgtccccaccgatattgttcaccacatcgcacaatggatgcgacttcccgtcacggctgctgatttagctggctatgatgcgtcaggaacatgtcgccgccaccgccgtggaattcggaaggcgttacgggttcaaccctatggggcggcggcccgccattgcattgtccaaacgatggccactgccgtccaaaccaaagag…	MTAIHDTAYPRLRSSHSLQELTDLYTPTHDDQTIMRRVARGSGPSLGLLVMLKTFQRLGYFVPLADVPTDIVHHIAQWMRLPVTAADLAGYDASGTCRRHRRGIRKALRVQPYGAAARHCIVQTMATAVQTKEAPADLINSAIEELIRQHYELPVFETLKRAARRVRAIIHRSFFQQVTAVLGSEAAGIMDTLFVVTPPAGRTPWDQLKDEPKSPTLKHLREWLDRLDWLRQWHQGAAVIPILPAVKIHQFAAEAKTLDAARMREMESHKRRALAVSLVITQTARTRDDIATMLIKRMQRIHRDGKAALADYRVDHEAQTDHLITTLRDVVVAYRTPGADPERFAAIDAVLNDQSDLVLAQCEAHIDHTTNSYLPFLWQFYRSHRAALFRVLRTLTFTA…
1	311808	289423	289692	+	hypothetical protein	atggctattcaaataactgaacatccctatgtcgtgactgatgatcggatcttacgcggcgaacccattatcaagggaacccgcaccccaattcgggcgattgtcgaatcgtggcggatgggcatggctcccgaagaaattcgccaggggatgccgcacctcaccctcgcccaaatctttgatgcgctcagttattatagtgatcatcacgagcagattaacacctatattgaacgcaatcggattccggatcagctgcttgatgcgtga	MAIQITEHPYVVTDDRILRGEPIIKGTRTPIRAIVESWRMGMAPEEIRQGMPHLTLAQIFDALSYYSDHHEQINTYIERNRIPDQLLDA
1	311808	289704	290051	+	hypothetical protein	gtgagcgatctctttctccatctctatcttgatgaagatgtccatgtgctcattgccgatctcattcgcgcacgcgggtttgccgcaaccacgacccgcgatgcggccctcttaacgctggctgatagtgaccaattgacctatgcggccagccagggaatgaccctcgtgacccataatcgcgatgattttgagcagctggcggaagccttctttaccgctggccaaccccatgcagggattattattgccgtgcgccgcccgccctatgagatcgcgcggcgcttgctggtcgtgttgaacgatgttccgcgcgatgagatgatcaaccaactccgctatatctaa	MSDLFLHLYLDEDVHVLIADLIRARGFAATTTRDAALLTLADSDQLTYAASQGMTLVTHNRDDFEQLAEAFFTAGQPHAGIIIAVRRPPYEIARRLLVVLNDVPRDEMINQLRYI
1	311808	290275	295026	+	Predicted cell-wall-anchored protein SasA (LPXTG motif)	atgagtagcgcgtttgtatcattccatcttacgattgccgccccccacggggatcgctatcccgtgaccgcccgtacccaagcggggcatgaggtcagcgaagcgctgctgctgccgcttgatgatccgaccctgaccgtttaccagacagcgctcgattatcacacaccgattgacgaattggtggtgatcgcggttggccaactgctctactgcaccctgtttcaaggaacgattgccgaagcctttgccacggctcgcacccacgccgatcagcacaacgcggcgttgcgcatccagctggccattgatacggatacgcgcctgagtgcggctgccgccctgccctgggagttgatggccaccgctgcgggccgtcccctcatgctggaacattcg…	MSSAFVSFHLTIAAPHGDRYPVTARTQAGHEVSEALLLPLDDPTLTVYQTALDYHTPIDELVVIAVGQLLYCTLFQGTIAEAFATARTHADQHNAALRIQLAIDTDTRLSAAAALPWELMATAAGRPLMLEHSLVRTFPWNDPIPDLRIPHGERIRLAVTSALPAELANHPIAAEAEVAAIRAAIAHSARPIDLIEVPHLTRERLTDLLTNQRPHIVHHIGHGSIQRGMGYLEIERADQSRDRLSAREFSTMLHQSGVQLVVLNACHTSSAGESLLTNFAPIFITDRIPAVIGMQTAILNRTGHCFANAFYATLGTSGSIDQALITARKVIHADGHEHGAWGFPTLYSRVPHGQLWQTKDADHTSHSSAPTVIQNTLGSVHVSQSNVLIGNQIIGDVYQ…
1	311808	295370	295164	-	hypothetical protein	atgcagctctatgaacttccatggccaccacgcgcgctgattgatcgggtggttgtcgcctttggctggagttgcctgagtattggggtttttggctggctcatcctgcggggcaagcagacgcggtggcgggaattggtcgtctatggggtgttgctgctcctgaatggagcactcgtcgctacctttggccgcctgtttgagtaa	MQLYELPWPPRALIDRVVVAFGWSCLSIGVFGWLILRGKQTRWRELVVYGVLLLLNGALVATFGRLFE
1	311808	296230	296385	+	hypothetical protein	atgatacccgagcgtgagtcccttggcagcggtgcggttgcgcgatcccgaccttcaggcgaagccgatggtctgtacattgatgccacggcgaatcctgtgagctttgaaaatgctgcgcggctgctgttggccaacgacagtattgtgatgtag	MIPERESLGSGAVARSRPSGEADGLYIDATANPVSFENAARLLLANDSIVM
1	311808	296431	296580	+	hypothetical protein	gtgggaggagcacttgggaatttcccaagtgctcgctttatgctcgtttcattatcgtttgatgctcgttccatgctcgcttcattgcgggcatggacgcggctcaccgagcggcctcacggggttatttggtgggccgacacgctttaa	MGGALGNFPSARFMLVSLSFDARSMLASLRAWTRLTERPHGVIWWADTL
1	311808	299709	296782	-	hypothetical protein	atgcgtgaccaccccttggttgcccagccgagtacccgccacgcgatcctgatcggggtcaatgcgggccatcccagcttggcgttggactctttgaccgcccctgaacacggcgacgtgccaaaacttgctgctgtgcttcgcagtccggcatgccagtttaccgttgaagaatggtgtggggcacaagcgcaacgggatgcactccgcaccaccattatgcaggccatgaccacgttcactgcggcagataccttgctcatctatttcagtggccacggctatgtggtcaccacccccgctggcgcggatgatgtggtgttggtgactcccgatgtcgatgaacgcgtcattgtgcagcagcccgacgcctgtctgagcatcgactggttaaagacg…	MRDHPLVAQPSTRHAILIGVNAGHPSLALDSLTAPEHGDVPKLAAVLRSPACQFTVEEWCGAQAQRDALRTTIMQAMTTFTAADTLLIYFSGHGYVVTTPAGADDVVLVTPDVDERVIVQQPDACLSIDWLKTLLRSGRYAVGHVILIVDCCYSGLLGTTLEEPRVEAPAHRQMLASTHDLTVAREWNQVSLYTYHLINGLKGARHDRDGFVTLSLLHAYLTDRMKDSPQSPQWTGAPEPQLSGWDKTSRWFLAWYDPIPHALAVLRDLPLDRLPPPRADLPETSRVPFTASPSFVGREPELQALAAAVGTNQPAVVVPAVATGLGGIGKTSLVTEFVYRYGWYFRGGVFWLNCADPDQIASQIAGFALVLDIDTRDIPLDEQVQRVLNAWQSPMPRLL…
1	311808	301112	300213	-	hypothetical protein	atgaccgtacctcctgatccacagccatcgctcaccgcgttaaagaacctcctgctgggggtgggtggggttattccactggtggttgccccgctctggttcgttggtcgccagtttagttttggctactatgaagccttagtcattccgcgcagtgaattaacatggacgctgtgggactatggcgaatttggctgggttgccgttacacgggcattgttgctcctgttgttcagcctcgggatgtggctggtgctggtacgctcgccacgacgcggaatggtcattatcgtgctggggttgtttgctggcgggatgactggaggaatcgcatggctgctcggattaaggggatggtggccattggtgcttggctgcaccacggggagtctgggtgcg…	MTVPPDPQPSLTALKNLLLGVGGVIPLVVAPLWFVGRQFSFGYYEALVIPRSELTWTLWDYGEFGWVAVTRALLLLLFSLGMWLVLVRSPRRGMVIIVLGLFAGGMTGGIAWLLGLRGWWPLVLGCTTGSLGATRSLWERGSQSLPATMRMPLFDGVSLLIVAMVIVLGTADMAFRAGQHQAYTDFRDTPLVADIILTKPLFGTTPVLPLSPTLGLYAYPQVVVVTINSDQYFVATALTPDCLPQTVHMVKLADIHSVAYQQASLATLPCGHGHTPITATLPLVLTSPMSHTVPLSRSP
1	311808	301821	302816	+	hypothetical protein	atggcttatactgtctgggggtcatttgattactttcgcagcaactatgtagacctcggttctaagaacacacaaacagctcgttcaagtagggattatttgcaaggacaaataaaaacccttgatggaacatatcccggatttcctaaattactaggcacttttatggggtttggatcatttgcgagaagaacaaaaattttacccctagatgacatagatttttttgtaataatcaaaagtagtaatactacagaatctcttaggccagaaggtcatgtatggttgtatattgaagatacttcatcacctctttatcaatatagagatgactttggctatgtaaattcaacaaagattttacataaaattagggatggtctatctaccgttagtatt…	MAYTVWGSFDYFRSNYVDLGSKNTQTARSSRDYLQGQIKTLDGTYPGFPKLLGTFMGFGSFARRTKILPLDDIDFFVIIKSSNTTESLRPEGHVWLYIEDTSSPLYQYRDDFGYVNSTKILHKIRDGLSTVSIYGKADLKKNMQAVTLKLSSYSWNFDIVPAVEVHNLSGKITHYLIPSGHGEWIRTDPRRDAEFVTTVNKSHSSLFLPTMRLLKYWNKRVHKPTLSSYYFETLVLNIFQYASSITSYQSAIKYFFDNLSTRLLFPCPDPKGLGSNLDETVSLETKMKINSAAIDDANNARLAMYHEGQNNHQEAISYWQKIFGLEFPAYG
1	311808	302809	303660	+	hypothetical protein	atggataatgcgtcaaatcaattaaagcatgaccccagggccattagtagatacctttttgagcgatcaaaactttggttttccatatcaatgacattaaaggcaagtatactgatagtagcctctatcgctatatttactactaacttttttgcattagtagcgccatatactgtttatatattttctatatgttctgaattatgcatttggagatcagatactattaaaggtatagctgatggactgttgagaaaattggatatgcgagactctctcggatggtctttacgggcacaagatataagagatatcgtaattcgattgccaaagaaaattagagagtctttgcctaatgagagaagtggagaacagtactttgaaaataataatccttac…	MDNASNQLKHDPRAISRYLFERSKLWFSISMTLKASILIVASIAIFTTNFFALVAPYTVYIFSICSELCIWRSDTIKGIADGLLRKLDMRDSLGWSLRAQDIRDIVIRLPKKIRESLPNERSGEQYFENNNPYGIEKTIANIQETSWWSKQIANSAWVFTLVISCILLIISIILLIVSIQLTLKSAILSNISRVVTATITSVFTSGLFKLTVSYYRFSQKSAQIENQAIHLMQNSSTEIQIVKLFHEYQVARATAPLLPSWIWKLRNQELTQMWHDYMDKKKI
1	311808	304855	306582	+	Putative type IIS restriction /modification enzyme, N-terminal half	atgcagtattcattcgaattacctctccctaatagagaagcaatagatattttcagctccgtaaataatgagcctcttttagaagactttactgatcgtggtgcagtctatacacgctctgaggtgatagatctcatccttaatattgcagaatatacggttgataaaccattatggtcatataggatattagagccatcctgtggtgaaggtgatttcttagaggtcattgtggataggctcttatctgtctatgctccttatttgtcccacaaaactgatccagagattattcatgatcttaaaagtacaattcttgcatttgatattcatttaccgagcctccaatatacaataaaacgattaagtcgtatttttcatgcgcataacgtatcgata…	MQYSFELPLPNREAIDIFSSVNNEPLLEDFTDRGAVYTRSEVIDLILNIAEYTVDKPLWSYRILEPSCGEGDFLEVIVDRLLSVYAPYLSHKTDPEIIHDLKSTILAFDIHLPSLQYTIKRLSRIFHAHNVSINVTNQLLSVWLHHGDFLLEDIPPVFTHVIGNPPYIRHESIASHLIKQYRSRYNTMTDRADIYIPFIEKGLQCLVPGGTIAIICSDRWTKNRYGEKLRNLITTKYHLDIYIDMSKVNPFQQTVAAYPAITLIRNAKPSKTRVAYCPSLDDITIQKLSNAFNQNGTPTNASFIHETVQLPGGTYPWMLNNSSQLPLIKRLERTFPLIEETGCSVRIGVATGADKIFIQPYDNFPIEDDRKLPIVKPQDIVSNAIQWHGLGVLNPFNDD…
1	311808	306595	307359	+	Type II restriction enzyme PaeR7I (EC 3.1.21.4)	atgacccttgatttagcaaattatcacctaaaagcgcaaaatgccatcaagattttttggcagaacagggatagtgcacgcatacagcacactacattaggaggaatggatcggggagaacgcagtgccgtaacacaaggaaagaatttggatggttttattgatttgatcagtgacatcgtaaccctgaatgggttaccagcgacatcgatttatcgtaatcgtggcattacgacattaccaggctactttcgtccaacaaaagcatgggatctcctgattatccatgaagaacgattagtcgccgctttggaatttaaaagtcatattggcccatcgttcgggaataattttaataaccgtgttgaagaagcattaggcagtgcgattgacttatgg…	MTLDLANYHLKAQNAIKIFWQNRDSARIQHTTLGGMDRGERSAVTQGKNLDGFIDLISDIVTLNGLPATSIYRNRGITTLPGYFRPTKAWDLLIIHEERLVAALEFKSHIGPSFGNNFNNRVEEALGSAIDLWTAYREGALGSIQRPFIGWLMLLEDCPESQQPRKERTKLRHFTVLPEFQGKSYAERYSIFCQKLVQERLYTTATLLTSPRTALHTGEYTTLSEISDLTTFVSTLAGYIAAEAARYKNKTDLI
1	311808	307558	309498	+	FOG: TPR repeat	atgtcgcggctctcgatgatgtatgcctgtcagcgcaatcaagctcttgtgctgagggcgcaaggagatctggtcgcgtccttgcgcattcttcaaagtttggaagaccctattaaacaaagcggcgataagcttgaacaggcggaatactggcaatcgattgcccatatccagtccgatctccatcattatggacaggcgatgtacttttttgcccaagcacaacaccaatttcaacaattgggtaaccaagctgcagtggccgagtgcttgttggaacaagcttggttaaacattatgcacttatcgtctagtgcgattagcgagcagagtaatcagtctcggctcgagaaggccgagactgcgttgcagcaggccgctaccgaactcaggaaccgt…	MSRLSMMYACQRNQALVLRAQGDLVASLRILQSLEDPIKQSGDKLEQAEYWQSIAHIQSDLHHYGQAMYFFAQAQHQFQQLGNQAAVAECLLEQAWLNIMHLSSSAISEQSNQSRLEKAETALQQAATELRNRPFHYWRVLYAQGKCAALQNRKIGALNLYKQASGIIALLRQEILNIHVSSAIFHQAQRLYTDAIQLAMQQYDSQTLFLLIEQQRSLNLYHHLQQNQQTGKGFSGRLPEDLQRQVQALLQDEGSSEAIESALQSFTEALLHASAIAPRIDRIIALQSDIDSVRSILGKWYPNGWLSVSYAFCDDQLLIMALDQHTIECVTVAFDANLKAMIDEVCLSEYRLYTYADLAYIDRPECGPWSRLSTLAIRLLPPYIQGKLHPNLRLLISPA…
1	311808	310079	310819	+	Response regulator, LuxR family	atggaattgcgaagagcttttgtagctgatgacgatctgctatttggcgatggtttaataagtatgctcgatcggcttggatatacaaccaagcggactatatctataaacgatgccatagcaacgattaacgcagagtcggaagcctatgatctggcgtttgttgacttgctaatgccaatggattccctgagcatacaacaggataaagatgcaccccatgggacgaggatcatcactcatctaaaggaacactcgccaacgaccggaatagttgttgtgacatcgtatcgctggctgttcaaaaatgtgatgagtctgtgggccaaaagactggggggcattattggggtggaaaaaggctcgtcgattgcgatctatcggcaagccatcgatgcg…	MELRRAFVADDDLLFGDGLISMLDRLGYTTKRTISINDAIATINAESEAYDLAFVDLLMPMDSLSIQQDKDAPHGTRIITHLKEHSPTTGIVVVTSYRWLFKNVMSLWAKRLGGIIGVEKGSSIAIYRQAIDAARQGKTQLFSKDLDEPLAGAQDIFLSLLDPNLVPRILEVAGSLDILGSGEKKVAQLMAWRPEHIAKSLVFSVETVTTYKRNIYSKLDLYDTNEGRETLIFLASVYQSLGSEAP
1	311808	310816	311703	+	Probable two-component sensor, near polyamine transporter	atgaaagcattcagattggtgggtgcacttgggttatgcatggccgtgctgctcgcaatggtcattagtgtgcgtagcagcctcaactctctcgatcagcctgcgattgagattgtctacctttggtcagcagctaaaagttgcactgaagtccatgtgctaactccagcatcttggattcccatagcagagggtatcctgcagccaggcgattgtattgtgagtgttgccggtgagtcgattgactcgccggcgatgattgctaaactcaaaccattagtcgacttgccgcttggatcacgcatggtgccagtcagaattcagcgcgaaggtcaggctccattcaacgaacttgtccccgcgatcaaaatgacatactaccgcatcttccaaatttat…	MKAFRLVGALGLCMAVLLAMVISVRSSLNSLDQPAIEIVYLWSAAKSCTEVHVLTPASWIPIAEGILQPGDCIVSVAGESIDSPAMIAKLKPLVDLPLGSRMVPVRIQREGQAPFNELVPAIKMTYYRIFQIYFTLFITAMILWILGLIIFLTNHRLEQNVIFAQALWCIALCVLGSMHRLPTMGQYFTLLTVLIPMPLVGALLFHLAWVFPVPTSRKLVKYSLYPLAFYSAWIHTQVIMHIGSGLPWVPLLARRAGLINGFLIFSGFVMLLWRWRYFLYRQSVQAHLNGMCQAR
2	210401	471	1394	+	hygromycin-B-phosphotransferase	atgcagcttgatccacgtttacagcaagcaatcgaagccgattcgggctttcagctcgaatacatcagctttatcggcgctggttggtttgcccaagcttatcaatttgaacaccaaaatcaaacctatgtcgtgcgcatcagtaagcactaccaagattttttaaaagatgcctacgccgcccagcactggggccaacatttaccaattccgccaatccttgcgcatcagcaatttgctgacggctgggtctatgccattagcccatacatcgctggccaaaccatctcagcgcttgaaccacaacagctcagccaaatccagccgcacctgtttcaaacaatgcaccaactgcatcaacaagaccttggctcaagcactggttggggtttagccaac…	MQLDPRLQQAIEADSGFQLEYISFIGAGWFAQAYQFEHQNQTYVVRISKHYQDFLKDAYAAQHWGQHLPIPPILAHQQFADGWVYAISPYIAGQTISALEPQQLSQIQPHLFQTMHQLHQQDLGSSTGWGLANAQGQGRYQTGAEEILDIGNYKFDYNWREWYERQDQTGSLLRQGYRVMERLLSTITTERYLMHRDFGFDNVICQPQAIVAVLDWAEFGYGDWVYDLAQQSCNAQTKNYLHAWLPFAQQYDIIPDNLENRLHCYWLHMNLTDLIMSQLRNDWAWHRDIVPELTWLIENPVRVRLNS
2	210401	1391	2836	+	hypothetical protein	atgaacattaccacgcatcaagaattaattggctggcatcgctatctcgaacaactagggccgcgcctaaccggtagcgaagctcatcagcgctttatcgaatttttggccagcgaattaactgccctcggctgcgaagtccagcgcgatcgctattttttcactcgatgggaagcccaaggttggggcttggcactacaaaactccaatggcagcgaaacagcaattgccacaagtttttattacccctattccggctgcacgcctgacgaaggcattgttggcgaattggttgattgtggcaaaagcccaggtaattttcaacaagcagctggcaaaatcgccttggtcgaagttgcagttccagccttgccaaccatgctgtttattaacccaacc…	MNITTHQELIGWHRYLEQLGPRLTGSEAHQRFIEFLASELTALGCEVQRDRYFFTRWEAQGWGLALQNSNGSETAIATSFYYPYSGCTPDEGIVGELVDCGKSPGNFQQAAGKIALVEVAVPALPTMLFINPTKAALASTTQLPKTLRNPTLGSFLGGPDLQAAKKAGVKGVICMWSNISPANAEAQYLPFTSIYQACPALWVDHITGQQLKQAAAQGQQIRFTLQATLTEQCPTESLYVVLHGQTSNESILVNTHTDGPNAPEENGALGLLALVRWFKNQRLERNLIFIFATGHFQLPQLGKHGQATSTWLAEHPELWNGQQFRAVAGVTLEHLGCTEWHDNRAFNSYQPTTQPEIELTYTTSPMLEQLYYTALLQRTKQRVLTIMPINDIYFGEGEP…
2	210401	3232	2936	-	hypothetical protein	atgctagtgtatgtattggttactttagcggttgtgagtggcgcatttttgcttgggcgctatcaaattctcaaacgcgatgaacatattgaagattgggctgtgcagcaaaaatatcaaattgtcgcgatcaaacgcccatggctgagccttggcccctatttgtggcgcacaggcgaaaatgatcaggtgtataaagttgaattacgcgatcaagctggcgaaaatatgagtggctggttgcgctatcgcggctttttatttggcaattatgaaattgatttggaatttgaataa	MLVYVLVTLAVVSGAFLLGRYQILKRDEHIEDWAVQQKYQIVAIKRPWLSLGPYLWRTGENDQVYKVELRDQAGENMSGWLRYRGFLFGNYEIDLEFE
2	210401	3333	3668	+	hypothetical protein	atgccaaaatatccaacaactcccgatggacgctattttgtggtcaatcagcgcttatggcgttgtagcaacccaaatctagcacccgcagaacgccaaaatttagtcaatcaattgatgcatgctcgccgcgccgttggccaagccaagcgccaacaaaaccaagatgctgaacgcacagctcgcgccgaggttcagcgttgtaaagtggcgctcggcgaacgtggcccagtttggtgggccgaccaagcaccagactataatcggcgcttggtcaaaaacacgccctattgggaatggtatcaaacttacgcatcgggacgaacatcaagttga	MPKYPTTPDGRYFVVNQRLWRCSNPNLAPAERQNLVNQLMHARRAVGQAKRQQNQDAERTARAEVQRCKVALGERGPVWWADQAPDYNRRLVKNTPYWEWYQTYASGRTSS
2	210401	3952	3641	-	hypothetical protein	atggattcaatatttccgtttttagtatttgtcggtttggttgggctaaccataacgttccttgtatttgagcataagcgctcggttactttaattcagcaatgggcgaatgccaacggctatcgcattatcgcgcttgaacaacgctggctgcggcgggggccatttttttggcgttctggcaagaatcaaacagtgttctatgttgatgtaattgatccgcaaggcatggcgcgcgctttgtggatacgttgtggtggctggtttatgggtttgttttccgatcaacttgatgttcgtcccgatgcgtaa	MDSIFPFLVFVGLVGLTITFLVFEHKRSVTLIQQWANANGYRIIALEQRWLRRGPFFWRSGKNQTVFYVDVIDPQGMARALWIRCGGWFMGLFSDQLDVRPDA
2	210401	4032	4523	+	hypothetical protein	atgaacaatgagctatttttacgccgtaaatggacattcaaagcccataattcgcaagtagtgatgattaaacgcccagtcgaatcgagcgaacatgtgattatgaaggcattaatttgggcgttgtatttgcccaactatcctgaggcccgggttgaaaccccaattggcctgcgctataagcccgatgtgattgcgctggataaccatgggttgccgctgttttggggcgaggctggccacgtgggcatggataaattggaaaccttgctcaaacgctatcgccaaacccattttgtgtttgctaaatgggccagcaacgtagaaccattaacgcagctgattggcgaattaaccagcaaaattaaacgctcagcgcccatcgatctgctttcaatt…	MNNELFLRRKWTFKAHNSQVVMIKRPVESSEHVIMKALIWALYLPNYPEARVETPIGLRYKPDVIALDNHGLPLFWGEAGHVGMDKLETLLKRYRQTHFVFAKWASNVEPLTQLIGELTSKIKRSAPIDLLSIPVDSGERFFAADGTITVEHSQIKYVQLTPP
2	210401	5007	4495	-	Shikimate kinase I (EC 2.7.1.71)	atggcgcagcatcgcaatgtaattttaattggcatgcctggctcaggcaaaagtacgctggggattttactggccaaagcgttggtctttgattttatcgatactgatgtggtgattcaaacccgccaacatggccgcttgattgagattctcgaacggcttggccctgagcaattttgcgcggtcgaaaatcaatattgtgccgagctagagcttgatcaatatgtcgtggcaactggcggcagcgtaatttacagccccgatgccatggccaatttccagcggcttggcacgattgtttatctggcgattgaatttgctgaactactgccgcgcatcagcgatatggattcgcgggggattgtgatgcagccaggccaaacatttgccgatttatac…	MAQHRNVILIGMPGSGKSTLGILLAKALVFDFIDTDVVIQTRQHGRLIEILERLGPEQFCAVENQYCAELELDQYVVATGGSVIYSPDAMANFQRLGTIVYLAIEFAELLPRISDMDSRGIVMQPGQTFADLYAERVPLYQQFANITVQCTRDDHEHTVSQIMAALAAHT
2	210401	6638	5346	-	Isocitrate lyase (EC 4.1.3.1)	atgaacaccacgaacggtatctcaacaacagaactggaacggggttgggcaacggacgcacgttggcaggggattcagcgcgattatacagcagaagatgttgtgcgtttgcgcggttcagtcattattgagcaaacgttggctcgcatgggtgctgaacgcttgtgggatctcttacacagcgaagattacgtgcatgcgttgggtgcgctgactggcaatcaagccatgcaaatggttaaagctggcttgaaagcaatttacttgagtggctggcaggttgccgccgatgccaatatggccggccaaatgtatcccgatcaaagcttgtatcccgcgaatagcgtgcctcaagtggtcaaacggatcaaccaaaccttgcaacgctgcgaccaaatt…	MNTTNGISTTELERGWATDARWQGIQRDYTAEDVVRLRGSVIIEQTLARMGAERLWDLLHSEDYVHALGALTGNQAMQMVKAGLKAIYLSGWQVAADANMAGQMYPDQSLYPANSVPQVVKRINQTLQRCDQIYHSEAKDGTYWFAPIIADAEAGFGGPLNAFEMMKAMIEAGAAGVHFEDQLSSEKKCGHLGGKVLIPTSHFIRTLQAARLAADVMDVPTLVVARTDANGAYLLTSDVDPRDREFCTGERTSEGFFCIRGGIDSAIARGLAYAPYADLIWCETSTPDLEEARKFAEAIHAQYPGKLLAYNCSPSFNWKRNLDDATIAKFQSELGAMGYKFQFITLAGFHALNYSMFDLATGYRDQGMSAYVQLQQAEFNRESEGYTAVKHQREVGTGY…
2	210401	8400	6808	-	Malate synthase (EC 2.3.3.9)	atgactgatcggcaacatggcgtgaaaatcaacgcccccatcacccccgctgcggcggaattgttgacggaaccagctctccactttttagcagctttgcatcgcagctttgaccaaactcgccgtgacttattgcacggacgagtggaacgccaaagccaacttgatgcaggcgaacgccctgattttctcgctgaaactgccaatattcgtaatagcgactggcaaattgccccaattcctgatgaaattcgcaatcggcgggttgaaatcactgggccaatcgatcgcaaaatgatcatcaatgcgctcaactctggagccaacgtcttcatggccgactgtgaagatgccacgactccaagctgggataatttggtcagcggtcaattgaatttg…	MTDRQHGVKINAPITPAAAELLTEPALHFLAALHRSFDQTRRDLLHGRVERQSQLDAGERPDFLAETANIRNSDWQIAPIPDEIRNRRVEITGPIDRKMIINALNSGANVFMADCEDATTPSWDNLVSGQLNLRDAVNRTISFTNEAGKAYRLNDHVAVLFVRPRGWHLLEKHVTVDGEPMAGGLFDFGLYLFHNAKTLLARGSAPYFYLPKLESHREARLWNDVFVFAQKQLGLPHGSIKATVLIETILAAFEMDEILYELRDHSAGLNCGRWDYIFSCIKKFAKLEHFVLADRAFVTMTSRFMRSYSLLAIKTCHRRGAHAMGGMAAQIPIKHDAQANAEALGKVQADKEREARDGHDGTWVAHPGLVPLAKAAFDALMPEANQIGKQLEVEITAED…
2	210401	10550	8865	-	drug resistance transporter, EmrB/QacA subfamily	atggaaacggcaattaagcaaacggcttcagcagcagccgaatttgaacagccacgctataccaagcgcgaaaccttgctcacgatgttgagcgtgctcttggtgatgctgttggcctcacttgatcaaacaatcgttggcacggcgatgcccaaagtcatcaccgaattgcacgggtttgatcgctatacctgggttacaacggcctatctgttggcttcaacggttatggtgccaatttatggcaagctttcagatatgtttgggcgtaagccgctctttatctttggcttaattgtctttttgattggctctggcttgtgtggcgcggcccaaagtatgaaccaattgattatttttcgtggcttgcaaggcttaggtgcagccgccttaatgccg…	METAIKQTASAAAEFEQPRYTKRETLLTMLSVLLVMLLASLDQTIVGTAMPKVITELHGFDRYTWVTTAYLLASTVMVPIYGKLSDMFGRKPLFIFGLIVFLIGSGLCGAAQSMNQLIIFRGLQGLGAAALMPIALAIVGDLFTPRERARWQGITGGVFGISAILGPTAGGWLTEHVSWRWIFYVNLPLGIIALLTLIFLMPTLGRKAQRVKIDYIGSILLVVGTVPLLLGFTWAGSKYAWLSTQVLSMFGLSIVFLGAFIAYEAWLERNNGQPIIEPSLFKNSIFRISVLITIISNMALFGNIFFLPLFVQGVIGTSITNSGLIMTPLMLTAIICSVVAGQIVAATGKYKIIAIVGMAISVLGGFMLLQLDLNSTNTNVAIDMVILGLGMGAGMSLYT…
2	210401	11207	10563	-	regulatory protein, TetR	atgccaagccctgagaaaccgaccaagcctgccgtgtcgttgaaagagcgccaacgcgaagaacgggcgcgcctgattttagaggcagcccaaaccattttgttggagcgtggctatcacgaaacctcgattgacgatattgcgggccaagttggcattgccaaaggcacggtctatttgcactttcccagcaaagaagatttgatgattgccttggtggaacggcaattacaaaactttgtgcaggtaatcgaagaagtggctgccagcactagcagcgcccgcgaacgcttggaagcgattttgcaacgtacctacgatccaagcgaagcgcgacgcatgcagatttttctcgaagtgtttggcagtgcggatatgcgttcgcgcttcgccgaaaaa…	MPSPEKPTKPAVSLKERQREERARLILEAAQTILLERGYHETSIDDIAGQVGIAKGTVYLHFPSKEDLMIALVERQLQNFVQVIEEVAASTSSARERLEAILQRTYDPSEARRMQIFLEVFGSADMRSRFAEKHERTQPIIDHARSLLRAIIEQGKAQGEFDQHISTKVMIVMYLNLLSPRNYHHLTTDQTVAFEELLPQIIQIFFHGISRKQA
2	210401	12862	11384	-	hypothetical protein	atgagtactgatgttattaatttaatttttggcatgaaactgcgtcaagcccgcctcgaagccaatttaagtctgaccgaatttgctgcacgagccgagttatcgccatcgtatgtgaccgagatggagaagggtcgcaaatatcctaagcccgataaaattgttaaaatggcccatgtgctgggcaaagcctacgacgaattagtctcgattaagctgaatcctgcgttggcttatcttgaaaatatgctctcgtcgccgttgttacgccattttcccttcgaggaatttgagcttgaccctaatgaattagttggcttgtttaccaaagctcccgataaagcgagcgccttgctgcacgccatttgggaaattgcgcgccaatacgatatgaaggat…	MSTDVINLIFGMKLRQARLEANLSLTEFAARAELSPSYVTEMEKGRKYPKPDKIVKMAHVLGKAYDELVSIKLNPALAYLENMLSSPLLRHFPFEEFELDPNELVGLFTKAPDKASALLHAIWEIARQYDMKDEHFFRAALRSYQEIHENYFPEIEEEAEAFAAKYQLNLFPLGIEQLKQILQQQFGYRVDETTLADHELLSHYRAVYIDTPRKTLLINSNLYELQRKFILARELGYAALGLNERSVTSTPDQVLSFRQVSNDFKASYFGGALLMPRQPMIADISTLFNQSTWSAEPLLAMLNHYDVTPEMLLYRFSEVIPAAFGISLHFLRFHNVEGSYKLIKRINMNRLLLPSGIGLHEHYCRRWLASRLLINLSEQPGPQQQPLVDVQISQFLESQ…
2	210401	13067	14077	+	hypothetical protein	atgacagagcaacagcaagcaattcagttcgccaatccaccgaaaatcgacggttttcaagctcgtttttttcgtgatgatgctgatttcgccccaatggccgagattttcaccagcgcttcgaacgccttggccgaacgcaatatcatcaccgcagaggatattgaacgccaatatcgcaacacacccaatgctgatctgcacaaagatttgatcattatggaagttgatcagcaaccgattggctatgcctttacgcggtggtacgatgaaactgctggcaaccgaattttacgcgccattgcccatattcggcccgaatggcttaatcggggcattggtcgggcgattctcccctaccaagagcagcgattacgcgaaattcatgccgaaaatcct…	MTEQQQAIQFANPPKIDGFQARFFRDDADFAPMAEIFTSASNALAERNIITAEDIERQYRNTPNADLHKDLIIMEVDQQPIGYAFTRWYDETAGNRILRAIAHIRPEWLNRGIGRAILPYQEQRLREIHAENPTSNIPFFQTYGFDRNPYSAKLYQQFGYQPARHSFSMKRDLSQPIGSQTLPAGIEVRPSIPELYRQIWLADAEAFRDHWGFSEPTELDFQRWVQSPFFQPELWQVAWQGDEVVGMVLNYIDHNENSEYNLKRGYTEGISVRRPWRKQGVASGLINRSLAIFRDMGMTEAALGVDSENPTGALRVYQQCGFEVEYVSTTYRKPLA
2	210401	15905	14169	-	serine/threonine protein kinase	atgcaagcatttaagatctttacccaaggcagtttgattcagcaacgctatcaagtgcacgagattatcgggcgtggtggctcagggattgtttataaagcgctggataaaactattcgacgttgggtagcgattaagcaaattgtgtacgaggacgcaaattatgcgcgctttattcctgaagctcggattttaggcgggctcaatcatgctggtttgccgcaggtctttgattgtttcgttgaacaagcaatgttctttgtggtgatggagttgatcgaaggcgatacccttgctgacttggttacccgtcaaggtgcaccacttggcctagaacaggcactgcaatggatcaacgatttaggcatgattatcgaatatttgcatcagcaaaagccg…	MQAFKIFTQGSLIQQRYQVHEIIGRGGSGIVYKALDKTIRRWVAIKQIVYEDANYARFIPEARILGGLNHAGLPQVFDCFVEQAMFFVVMELIEGDTLADLVTRQGAPLGLEQALQWINDLGMIIEYLHQQKPPIIHRDIKPQNIKITASGNLVLLDFGLAQGSSQVTANSTIDEVVNGFSPNYAALEQRNGGQVDQRSDLYALAATFYYGLAGVAPVDSLERAVAVAAGVTDPLIPLATHQPTIPGHIDQAFEQALALNPALRPASIGDFKRQLLASPLVLPRQRRWPVGLALRLIVLIGLLVIAYTIIDLNRIASNQSTELEQALPSTPRALASLDQDAATPTTPKPTMLPASQLVDPTILQTQAAQLRAEAAQWTQIFSDTFELNRNNWSLTTTID…
2	210401	16567	15917	-	hypothetical protein	atgacaatcaccagattggccttggccaaactccttgcaactgatagtgcgattactccgcaaagttgttttctctttgatcaaccatgcacaattggtcgaatggttgataatacagtgcatatcgataaacgtaacgtttcgcgttatcatgccgaaatttattttgctgctgagcacttttggttgcttgatcgcgcaagtcggaacggaacatttgttaatgattataagattgagccaaatcagccttatcgattaaacaataatgatagcattggctttggtactttgcggcgcttattgatatttatgtgtgataatgcaaccactgaagtagaatctcaggctgaatatacattattatttgcagaacaacatttgcagttctaccttaat…	MTITRLALAKLLATDSAITPQSCFLFDQPCTIGRMVDNTVHIDKRNVSRYHAEIYFAAEHFWLLDRASRNGTFVNDYKIEPNQPYRLNNNDSIGFGTLRRLLIFMCDNATTEVESQAEYTLLFAEQHLQFYLNQTPVPIRAGTMKFKLLKYLYDQRGRICSLEACVRAYQPPDYRYQPNLDNPNLHTHMSQLRMLLADIYPGEIIMTYPNLGYKLL
2	210401	16691	16906	+	hypothetical protein	atgcccaagccagcaacccaacttaccgccagcgaacagcgcattatgcacattctgattcaaggcaaaaccaacaaagcaatcgcccacatgctccacaccaccgaaggcacgattgaaagtagcctgcatcgaatttatggcaaactcaacgttgataatcgcgtcagtgcgacgctggcctatctcgcacttgaacctaccgcccgaagctag	MPKPATQLTASEQRIMHILIQGKTNKAIAHMLHTTEGTIESSLHRIYGKLNVDNRVSATLAYLALEPTARS
2	210401	18091	17105	-	hypothetical protein	atggattatcgctatcaagcctatacctttgccgaattgttatgcatcttctttgaacgcagccggagcgagattatcaatcaaaatagccttgcgcaaaaggttggtatgtcggtgccaactctgagtaattggtttaccggcaagcatacgccgcgcttcaaagatcaggtattacgcttagctacagcgttgggcttgactgcgctagaggccgatttgctgctgtgttcggtcaaggaagaatggaatacctatggcacagcgcatgatgtgttgcagaaatatgcgattgtgcgctatcgcgaggagctggtttcgcgggtcgatgcagttgatgatcttgatgtttcgctggcgacggtacaagcaacatggcagcttgtgatgcacgatacg…	MDYRYQAYTFAELLCIFFERSRSEIINQNSLAQKVGMSVPTLSNWFTGKHTPRFKDQVLRLATALGLTALEADLLLCSVKEEWNTYGTAHDVLQKYAIVRYREELVSRVDAVDDLDVSLATVQATWQLVMHDTFISNSQHWGLGYKDDGVCRVERTMINGNYQLTLHNYFHNDVFTGGDSHCFAPPSYYLSVYAQRIAGGSENDGFALIFEEISDASHAIFRIRDQLQIASVISTRNGGDYFQIHLDRTNAPMIRPAEFNQLGLLVIGRKHTFFINNVLVGSAEIERLPQARLDLGIISQSPTPVICRFQDFRLYTPPNSFAANEHSA
2	210401	18294	18515	+	hypothetical protein	atgaatagccttagtgcgcgtgaatgtgatgtgttgaaattggttgatcaaggctgtagtgatgcagaaattgctcaacatttggatatttcaatttggactgtgcgcactcatctgcgcaatagcgcgagcaaacttggggttaaatcgcgccaacaagcagtctatgctgcccgtaatctgcaagtgatcaaaccagcggcgcagggcaaaaatcgctaa	MNSLSARECDVLKLVDQGCSDAEIAQHLDISIWTVRTHLRNSASKLGVKSRQQAVYAARNLQVIKPAAQGKNR
2	210401	18776	19000	+	hypothetical protein	atgagcaagcaagcagttcaactcacggccaacgagcagcggattatgcaaattctgattcaaggcaaaaccaacaaagcaatcgcccatttgctgcacaccaccgaaggcacaattgaaaccagcctgcatcgaatttatgtcaaattgaatgttgataatcgcgtcagtgccaccctagcctatcttgcgattgaacccattgagcatactagggatgcctag	MSKQAVQLTANEQRIMQILIQGKTNKAIAHLLHTTEGTIETSLHRIYVKLNVDNRVSATLAYLAIEPIEHTRDA
2	210401	19101	20795	+	Putative multicopper oxidases	atgcataggcagcactggcggcttttatcaattgtaggcttactactcagtgttggtatctggatgaaaccagtcacagcagctacaacagcaaattcaaatcgcttggttgagccatcgatgggttttgagttcgcgaatctcgatcagtgggttccgagcatttttgccgagaatggcccacagaaagatgcacaggtagtgcaacgaagtattggttttgtgcatcacacgaccccttctttgctagcaatcgtgagcacctttgcgaatcctaaagggctgaacagcagcgattgggctacgcgctatgactatcaacgaactaatgcggagtatcagattgaagcaattaagtggcaagaccatgatgcacagttggtcagcgagcagcaactc…	MHRQHWRLLSIVGLLLSVGIWMKPVTAATTANSNRLVEPSMGFEFANLDQWVPSIFAENGPQKDAQVVQRSIGFVHHTTPSLLAIVSTFANPKGLNSSDWATRYDYQRTNAEYQIEAIKWQDHDAQLVSEQQLSRQSTGTPSHLRLIVAVDQQIMVFEYIGYSVKRAEFLAWLEDITLIQAQKFQPSPLSNDVKTAFTQANQPLTISVQNCCGISDPEYNPFPCNSSAGNGNCTWWVRYRRTGNNIANLYSCTGNANTWDECAASYYPQLLSNVPSVKSAAVWMGANDNHVAFVEQVNGPVNITMSQMNWGGPCPQSTITQSSLNKKFIRHPDAPQPEPVKRWFLRNDLSTGNSHLAFDYGLKSDKAIVGDWDGDGDDTPGVVRGTKWYLSNSYGEPYT…
2	210401	22094	20919	-	Cystathionine beta-lyase, Bsu PatB (EC 4.4.1.8)	atgattgctgcggatttttttgatcaggtgattgatcgagttaacaccaattcggtaaagtgggatatgcgcgagcaataccttggcggcgctgatgtgttgccattgtgggttgctgatatggattttcgctcgccgccagcggttacagcggccttaatcgagcgtgctcaacacccaatttatggctatgctgctcgtcctgagcgcatgttcaaggcaattcaacactggaaccagacccgtcataactgggaaattccgcaagaacagctggtgattaatcctggggttgtgtttgcgctgaatgtggcagtgcgcgcttttacccaagcaggcgatgggattgtggttcagccgccagtgtatgcaccgttttatggggcgattactgataat…	MIAADFFDQVIDRVNTNSVKWDMREQYLGGADVLPLWVADMDFRSPPAVTAALIERAQHPIYGYAARPERMFKAIQHWNQTRHNWEIPQEQLVINPGVVFALNVAVRAFTQAGDGIVVQPPVYAPFYGAITDNGRTIIENRLLEVDGRYQIDFADLDAKLAQAKMLVLCSPHNPVGRVWNADELNRIADLCLQHNVMIVSDEIHCDLTLFAEFTPLGRLRPDLADLLITLAAPSKTFNLPGLTTSYGVIANEEQRKRYEEEKGRSGYHVGTVFGDIGLTVAYEAGAEWLDSLREYLRENYRLIEQTFAEHPQVRVTPLEGTYLAWLDFRVTGWSEDELTERFRTQAKVGPEKGGLYGEAGLGFWRVNFATPRSVLAEGLRRMQLALEEQRS
2	210401	22093	22221	+	hypothetical protein	atgcatgcttcctcacggccacaaacaagcttcttcagcaccagaaccatgcaacaactcggcgctgagccgctcaacggttctgttggcagtaattgtactaccaatttgggcctgatttcaggctaa	MHASSRPQTSFFSTRTMQQLGAEPLNGSVGSNCTTNLGLISG
2	210401	23064	22237	-	RsbR, positive regulator of sigma-B	atgcaactcattcttgaccatattcaagcgcaccttgaccagtatgttaaaaccgcgactgatcgggtatttaatgccaaaattaatctctatcgcagttttagctatgagcaattagaaacctcaattcgctatgcctacctggcgtttgtggctgatctgaacaatggcacggtcgagtcaatgcccaattttttgatgcgcataggcccgcaacgtgctgaacaaggcgcatcggtcgaagatattttgtttggcatcaatatgggtgtcgaggtgattagcaaagatctgagccaaagcttcgaggcgaatcccgctgcgttgctgtggtggatgcaacgcatgcatgcgattgtctatactggcgcaatgaaactctccgatacgattcttaaa…	MQLILDHIQAHLDQYVKTATDRVFNAKINLYRSFSYEQLETSIRYAYLAFVADLNNGTVESMPNFLMRIGPQRAEQGASVEDILFGINMGVEVISKDLSQSFEANPAALLWWMQRMHAIVYTGAMKLSDTILKTREQHIRDQASQIAEISTPIIPLSQGVLVVPLIGTLGEQRASRITEALLNRISEEQASTVLIDVTGVPVVDTQVAHHLIQSAQAAKLVGAEVLLVGIRPEMAQTLVQLGVNLQGVRTQGTLQAGVEYAFERQKQQAAKAYRR
2	210401	23319	25949	+	probable proteinase	atgacacttgcaaccaatgttcatcggctgcccaatggcttgaccgtgattacccgcgaagtccataccgcgccaatcgccaccaactggatttggtataaagttggcggacgcaacgaacgggtgggaatttcgggcatttcgcactggtgtgagcatatgttgttcaaaggcacgccctcgatgcccaaaggtgccttcgatgcgacaattgcccgcaatggcggtactttcaatggctttacttggatcgactacaccgcctattatgaaacattgccagccgatcgcttgaaattgggcttgcaaatcgaagctgatcgcatggtcaattcatcgtttgatcctgatgaggtcgcttccgagcgcacggtgattatctccgaacgcgagggcaac…	MTLATNVHRLPNGLTVITREVHTAPIATNWIWYKVGGRNERVGISGISHWCEHMLFKGTPSMPKGAFDATIARNGGTFNGFTWIDYTAYYETLPADRLKLGLQIEADRMVNSSFDPDEVASERTVIISEREGNENSPSFWLDEELRSTAFKVHPYRNGVIGWKSDLRAMTREDLYTHYKTFYAPNNAVLVVVGAFKTDEVLKQIEELYGRIPQGLPLPEVRGEEPEQQGERRVHVSRPGPNSMIQVAFHAPPATSPDWAALTVLDAVLTGGKSPSFTGGGAQTNRSARLYRALVEGELATGAYSSFMATLDPFLFEVGATVRPDRTVEQVEQALYGEIEKLQQTPISTEELHKIQRQVRAQQAYSLERISNQAMVLGMWQTLDSYERADSSLEEIAAVT…
2	210401	27216	26098	-	Cystathionine gamma-synthase (EC 2.5.1.48)	atggctcattcatcagacatcaaaccagaatcgtggctggtttcagcggggcgtggttcgcagccaggcgattcgctgaatgtgccgcttgttccagcctcgaactttctgattggcagtggccgcgaatactcgcgcgacgatggcacgccaacgtgggaggcacttgaagctgtcgttggtggcttagaaggtggtaaagcgctagcgtttgcttcgggcatggcggcaattgcggcagtatttgatcaactggcggttggcgcgctggtggtattgcctgatgattgttatcaaggcgttgctgggctggccatggctggagctgaacgcgggcgttggtcgctgcagcgcattgcagttgatgatactgctacgtgggttgctgcgtgtgctact…	MAHSSDIKPESWLVSAGRGSQPGDSLNVPLVPASNFLIGSGREYSRDDGTPTWEALEAVVGGLEGGKALAFASGMAAIAAVFDQLAVGALVVLPDDCYQGVAGLAMAGAERGRWSLQRIAVDDTATWVAACATADLIWLESPSNPLLTVADLAVICAAQRKASAIVAVDNTFATPLNQQPLKFGATVALQSATKFIGGHSDLLAGVATTNDLAFWHALKKSRELTGATPGTLEAFLAVRGARTLAVRLQRSQQSAMLLAERLEGHSQVMRVRYPGLASHPTHATAKRVLKGFGTIISFDLVGGAEVADEVCKQVQLIQHATSLGAVESTMERRAAIPGQEHLPPSLLRLSVGIEDVEDLWTDLAAAIEAATS
2	210401	27365	27907	+	Transcriptional regulator, PadR family	atggaatatgtaattttaggattattgctgctcaagccgcgcagcagctacgaaatcaagaaaattctggaggaaacgatctcgctgttttatagtgcaagttttggcagcatcaacagcgcactcgaaaaactgatcgctaagcaagcagttaccgtggaagaacagattgaagctggtcgattcaaaaaaatctacagcctcacgcccgtggggaaaattgccttcgagcaatggctggcaagtgccattccccaagagaaagtcaaagaaccagccttgacgcgcttgttttttatgggctttctcacgccaagcgagcggctgcggctggtgcgcgaacatctcacaagtttgcaaatcgtgcatgcccagctcaatagcttgctgcgcgagcgc…	MEYVILGLLLLKPRSSYEIKKILEETISLFYSASFGSINSALEKLIAKQAVTVEEQIEAGRFKKIYSLTPVGKIAFEQWLASAIPQEKVKEPALTRLFFMGFLTPSERLRLVREHLTSLQIVHAQLNSLLREREQTNVDPHQQAIADFQWLTLEYGVAYYNFSINWYQQLLTKLEETSHE
2	210401	27900	28703	+	Beta-ketoadipate enol-lactone hydrolase (EC 3.1.1.24)	atgagtgaagagctacacgccaaaataatgtcattgcacaattttgatttgcactactacaccctaggcaatcccagtaacccaagtttggtgttgattcacccagcgtttggcgatcatcaatgttttgtccagcagattgaaattttcgccaaacaatattatgttatcttaatcgatctaccaggccatggccgttcgcagccaaaccaaagcttgattggaatcgagcgcactccagaatatgtggcggcgattttgcaggcagaaaaccagcagcaaacccatgtgttgggggtttcgcttggctcactcatcgcgcaagaattttgctatcgctatcccgccttggtcaaaagcctgattgtggttggtggctacagcatttttggcgatcaa…	MSEELHAKIMSLHNFDLHYYTLGNPSNPSLVLIHPAFGDHQCFVQQIEIFAKQYYVILIDLPGHGRSQPNQSLIGIERTPEYVAAILQAENQQQTHVLGVSLGSLIAQEFCYRYPALVKSLIVVGGYSIFGDQRAVMRAQRKEMLKWVFLVIFSMERFRRYVAKTSVLYPAGQTLFYQRMQHFSRSSFRLMSKLNQLMHPNQAAPKQPLLILVGEHDQAIIVQAGREWQQRQPSAEQHVLPNAGHCANMDNPELFNQRVLDFLHQAQ
2	210401	28778	30154	+	Wax synthase-like protein	atgcaaacattaatctggtggatgtactggccaagctgttggattggcattgttgcgagtgcgtggtatcttcccaatcgctggcgctctggtgtgggttggggcatcttgggggctggtggagcattcagtttatggctagcagcagatttggccgcgtggcaacggctactaaccagcaccgctggattgattttattgctcaaagcgagggtgcttttgcagctcccccgccaagaattgcggcgttattcgcgcttaggcttaggtttgtttatgacaatctggccgggcatgaatccagcaccatttcgccaacgccgccaaattcagcgtgaacttggccccacaattattcaaggttgggttggggtaatggctggcagttgtggattggtg…	MQTLIWWMYWPSCWIGIVASAWYLPNRWRSGVGWGILGAGGAFSLWLAADLAAWQRLLTSTAGLILLLKARVLLQLPRQELRRYSRLGLGLFMTIWPGMNPAPFRQRRQIQRELGPTIIQGWVGVMAGSCGLVLSAYLLPWLGQESASWMFLLSILGLGHFGLAHWLNAGLWYWGWPVAALFRQPLRSRSLRDFWSVRWNTAFVEMNKQLFLRPLARFGPTSMVLGIFLLSGIFHELGLSYPAQAGWGQPMAYFGLHAGLMWLERKFNLAQRWPQWLLRCWTWLAIVGPLPWLFHGQFRQALIVPALHWGQQRLHSQTLDWYLSWGLSLAAVAHAVILIASFQVPKRLNWHNDLAQLTPFNRKIMWTYGGFIVLCIIVFGCLLAWLKSDILQGQPAALG…
2	210401	32952	30619	-	Outer membrane autotransporter barrel	atgcgcttgatctcggttcgttggttgctgctgttcagcattctcggtttgtttgggcttggctatttaaccccgaccaaagcccaaattgctcctcccgtttccaattctcgtgttgctgcaaacccaaatatgtttaattggaatacgtttcagccgattcctttggctcgttttgaggctggcggggcaatcgttggcgatagcttgtatgtgattggcgggttttacaccaaccaagtgcaggccaccgatacagtttttgcctataacatcactaccaatcaatggcgaatttgcgcaaatattcccgaagcgatcacccatgcgccagttgttgccgatggggatttaatttatgtgcttggtggctatattggcgattcgccaggcggcagc…	MRLISVRWLLLFSILGLFGLGYLTPTKAQIAPPVSNSRVAANPNMFNWNTFQPIPLARFEAGGAIVGDSLYVIGGFYTNQVQATDTVFAYNITTNQWRICANIPEAITHAPVVADGDLIYVLGGYIGDSPGGSTQHVWVYNTITNAWSRGPDLPADRGAAGATKLGREIHFFGGAHRRDRQLEEWDSDQHFVLNLDTHVWRTAAPMPNARNHLGAATLNGYIYAIGGQYLAAESTSSQVEVDRYDPSSDSWTRVADLPKGRGHITSSVFEVDGRIMVVGGSVNGGDYGLASADVMLYDPNDNVWMKLTSIPGVRKTPVGAAYGNKILVTTGGYVPNPEMWIGQLEDHWELARTLPISLGEASGGIIGNKMYLVGESNGATAAFDLGANSWNAGLAQRPY…
2	210401	33148	33759	+	hypothetical protein	atgcaaccatataccgatcacgataccgaacgcgcgcgccaaattgaggccgcccaagctcaatatccgatctatcaaaccaatcaacaagcgccaagcaacaaacttttagatcaactgactgcccagcgcgattcgcgcggtattgcagcaattggcttgatcgtgtttggggttttatggtttctagcgcgtttgatgggcggcactgattttgggatcgattccgattcatttattgcaggcatgattttatttacgattgccagctgtttctttttctttgcctttgccaaacgcctgtttgggctgtttattcccgcagcaattctgactggacttgcggttgggattccctttgccgagctaactaatgggatatcggttgtttggggcttg…	MQPYTDHDTERARQIEAAQAQYPIYQTNQQAPSNKLLDQLTAQRDSRGIAAIGLIVFGVLWFLARLMGGTDFGIDSDSFIAGMILFTIASCFFFFAFAKRLFGLFIPAAILTGLAVGIPFAELTNGISVVWGLALSFGSIGLLGKPLFRTNGFWGFIPASILFVVGTIIAITTLPGFLSLGMVWVPIVLIGAGLYLGWGRSRI
2	210401	33874	34590	+	Membrane-associated phospholipid phosphatase (EC 3.1.3.27)	atgcaacaatcgcaaaccaacaacacatgggaacctgatgtttccgaaactgcaatcggcggcttgcgcgcaattctgatttctaccgccgccactgctggcttgattgccattttttggtggctttcaggctttattaataatgacattaaccaatttgatcttgatggcttggctggtgggttttggttgcgcagccatgagccctatctcacgccaattttttatctggcaacctggattggcacgctctatggcttaagtttccaaaccctcatcgtcggttattggctttatcggcgcaagccagcagcatggcgcagccgcttgagcttaatcgtgttagccctgcttggcgcggcaatttggatgacggtgctcaaacagggcttcgagcgg…	MQQSQTNNTWEPDVSETAIGGLRAILISTAATAGLIAIFWWLSGFINNDINQFDLDGLAGGFWLRSHEPYLTPIFYLATWIGTLYGLSFQTLIVGYWLYRRKPAAWRSRLSLIVLALLGAAIWMTVLKQGFERPRPSIFEPAYQISTYSFPSGHAMAAAAWYGSLAIALSYDQRQQRRWGMLSALAAMAVLIGISRVVFAVHYPTDISAGWIGGIAWLACLRAVWHGISWQRQRRRAN
2	210401	36155	34587	-	Beta-carotene ketolase (EC 1.14.-.-)	atggatagctacgataatgtggtgattggcagcggacacaatgccctgattgcggcagcctatttggcgcgagcaggcaaatcggtgttggtgctcgaaaacaacgatcgcattggtggccttgtccgcacagaagaactaaccttgcctggcttcaagcacgatgtctattcctcggcccacccgctttttacgaccagccaagcctatgctgagcttggcgctgatttaaccgcgcgcggtttgcgctacatcaacaccgatattccaactggtgtatcgtttagcgatggccgcaccgcgattttgcctcaagccttcgaggctgtgttggctgaggctgagcgcttagcaacgggcgatggcgcaatctttggtcaaatgcttggtgcattcaat…	MDSYDNVVIGSGHNALIAAAYLARAGKSVLVLENNDRIGGLVRTEELTLPGFKHDVYSSAHPLFTTSQAYAELGADLTARGLRYINTDIPTGVSFSDGRTAILPQAFEAVLAEAERLATGDGAIFGQMLGAFNPYVDDVFRLFAMDLQAPAAQTIIQRLLHGEAGYSPFSKLLFETARHVVSPFQSPVMQAMLAPWVMHLGRNPDEIGSGLWVYLIVLATMGAGMATPEGGSEQLAVALGRLISDHGGVIRTQTAATKIVLDNGKASEVHTNTGEAFKVREHVIASVNPDQLYLRLLADTPQLDHVLQQAKNYRYGRGCVQIHLALSEPPRWPDARFNRIGQPHLTDGLNQCTLAVAQAMAGLLPSNPTFTVDCPTNLDPSRAPAGKAIMRVQVLEVPC…
2	210401	36322	38547	+	putative secreted protein	atgttcttaaatggacgcttttctgctcgtgctggatcacgcttggccttattggcatgtttgctgctcagcccaatgctgtttttgagcaagcctcaaagcacatttgccgcaaccaacctagccttgggcaaaacggcgcttgcctcaagcagcgaaaatgcggccacagcagccaactttgctgtcgatggcaatgtagatactcgttggagtagcagttttgccgatggccaatggttgcgggtcgatcttggcagcgtgcaaagcttcaatcggattgttttgcggtgggaagcagcctacgccaccagctaccgcatccaaatttccaatgatgctgccacgtggacgacaatccaaaccattacaaacagcgatggcaatcttgacgatcta…	MFLNGRFSARAGSRLALLACLLLSPMLFLSKPQSTFAATNLALGKTALASSSENAATAANFAVDGNVDTRWSSSFADGQWLRVDLGSVQSFNRIVLRWEAAYATSYRIQISNDAATWTTIQTITNSDGNLDDLSISGTGRYLRVEGITRATAYGISLFEFEVYGAANSSNLALNTITLASSSENMATAANFAVDGNVDTRWSSSFADGQWLRVDLGSVQSFNRIVLRWEAAYASSYRIQSSNDAATWTTIQTISNSDGNLDDLSITGTGRYLRVEGITRATQYGISLFEVEVYSGSIQPTVQPTAQPTAQPTSIPNSCPTSSNIALNKPAYAWFYESKTSTPAQAVDGNATTTRWSHLWYPSGPANAWLYVDLGSTNATINRVRILWEAAYAADYQIQI…
2	210401	38636	39001	+	DSBH domain containing protein	atgccgtcagtgattaatctgcttgagaaatttggtcatttcaacgattattggaatccacgtgtaatcggcgagctgaacggccaacaagttaaattggcaaaacttcaaggagctttcgagtggcatcatcacgagtatgaagatgaattatttttcgtggtgcaaggccgcttgcgcatgcaactgcgtgatggtgatcaagtgctgaatcaaggcgacatgttgattgtaccgcgtggggttgagcattgtcccgtagctgaaaccgaggaagtttggttgatgatgtttgagccagcaaccacgcttaacactggcaatttgaataacgagcgcacccgcagcaaactcgaacaaatttag	MPSVINLLEKFGHFNDYWNPRVIGELNGQQVKLAKLQGAFEWHHHEYEDELFFVVQGRLRMQLRDGDQVLNQGDMLIVPRGVEHCPVAETEEVWLMMFEPATTLNTGNLNNERTRSKLEQI
2	210401	39380	39057	-	hypothetical protein	atgggttatacctgttggttggcttggaaaggcaaagagcttaatcgctgggctaatgtggcgattattagcatgcaactggtgattatgattcaagcactgctggggattaaattgcttgatcaagggcttggtgtcgtacaattatatattcattatgtaggcgggctagcaccacttttcttttgctcgctgttttattggattccgattgcgcgcccgcagctcaaaacccgttttgcagcagcagtcacagttggctcctttttgtttgtaattatgacgtttacaattggccaagcctacgtgcgcggtacaatttaa	MGYTCWLAWKGKELNRWANVAIISMQLVIMIQALLGIKLLDQGLGVVQLYIHYVGGLAPLFFCSLFYWIPIARPQLKTRFAAAVTVGSFLFVIMTFTIGQAYVRGTI
2	210401	43875	39583	-	Calcium-binding acidic-repeat protein precursor (ARP)	atgaatttcttccggtctcagcgcaattatgggcggcttttactcgccttcatcgtcgttcttaatcttggtatggcacgctctgcagcagctgctggagagactccctacgctaatgcggttgattcgagtacgagtggtgtgattgttaatggcaataatgcggttggcgcaccaaacggtactacaacaactgtgattgggttggtcggcttaaatcttactctcgatatgggtgcaaacgaagaaggcactggcgaccttgtggtctattacgctggcttaggggtacaaatagctccaacagttcagttcctcaatagtagccgccaagtgatatcctcagctcccttaaactttgtaggtttatcaattggttcgatttattcaaccactgta…	MNFFRSQRNYGRLLLAFIVVLNLGMARSAAAAGETPYANAVDSSTSGVIVNGNNAVGAPNGTTTTVIGLVGLNLTLDMGANEEGTGDLVVYYAGLGVQIAPTVQFLNSSRQVISSAPLNFVGLSIGSIYSTTVTYANKPTPYRYVRFTSLLTAYQIDAVATKSFRPHSDNDGVNDSDEIANGTNPLDPDSDDDGLNDGQEIVNGTNPNNPDTDGDGMPDGWEVTYTLNPKDATGANGAAGDPDSDGSTNLQEYQKSTNPKNPDTDGDGLNDGAETTAGTNPNNPDSDADGLPDGWEVTYTLNPLSATGANGAAGDPDNDGSTNLQEYQKGTNPKNADTDGDGLNDGAETALGTNPNNADSDTDGLPDGWEVTNSLNPLNASGNQGGSGDPDADGSTNLQ…
2	210401	44013	43897	-	hypothetical protein	gtgctgcattacctaatcggtacgattgatttttatcgaatgcagcgattaaccactgtgatgcagctggtaggccaatttactcagttcttcagcattcttgaacgcgacatgtag	MLHYLIGTIDFYRMQRLTTVMQLVGQFTQFFSILERDM
2	210401	44475	46376	+	Endo-1,4-beta-xylanase A precursor (EC 3.2.1.8)	atgtcacagaaacaccgttcgtttcgcaccaggctggcaatgcttagcggtctcgtagcgctggttctagccagccaacctgcaagcaccaagccaaccgccgccgccgcaacttgtgaggttacctacacaatttcgaatcaatgggagactggctttactgccaatgtcagtgttaagaatcttggaatcggtctcaataattggcaactaggctgggattttgctggcaatcagacgattacgaatctttggaatggcacgcttagccaaactgggcctagtgtgagcgtggcgaatcctgcatgggccgctagtttgccaagcaatggtactgcaagctttggcttccaagcgagttacagtggcagcaatttgctaccaacagcgtttaagctc…	MSQKHRSFRTRLAMLSGLVALVLASQPASTKPTAAAATCEVTYTISNQWETGFTANVSVKNLGIGLNNWQLGWDFAGNQTITNLWNGTLSQTGPSVSVANPAWAASLPSNGTASFGFQASYSGSNLLPTAFKLNGVNCGGDQPNPTPTNTLAPTTRPATSTPTTPPNTSIPTLTGTPRPTNTTIPTSIATATSTPRPTNTAIPTSIATATSTPIGNSNTDDWLHTNGNQIVDSAGRPVWLTGVNWFGFNATERVFHGLWSANLTTMLQSIAQRGLNIIRVPISTELILEWKAGIFKAPNVNTYANPELEGLTSLQIFDRFVLLSKQFGIKVMIDVHSAEADNAGHYAPLWYKGTITSEQFYQAWEWITDRYKNDDTVIAMDIKNEPHGTAHDNQTSGQF…
2	210401	46585	46433	-	hypothetical protein	atgcgcagcttgcaccattatttatttacaggaggccactcatggcaacgaacgaacccacccaatcaagcaacgactgctgctcagcagaagaacaagcaacctgctgctcaggcgattgctgcgattgttgctagttttttattgacataa	MRSLHHYLFTGGHSWQRTNPPNQATTAAQQKNKQPAAQAIAAIVASFLLT
2	210401	47194	46643	-	RNA polymerase sigma factor SigZ	atgaatcagcctgatttgcaccagctttggttgaactcagccgagcagctacgccgatttttagccgcacgtttggctgattccactgcggtcgaagatttgttgcaagatatttttctggctgcctatctcaaacgcgagcaacttcacgatcctgagcggagtcgggcttggctgtggcaaattgcccgccgcaaacttatcgatcgctatcgcagccgccgcgaaaccagcgagcttgatgagaccttggcagctgaacagcaacaagcaccaccaattttagctggctttgaccagtgtatgcagcaaatgttggcccgtttgcctgcccaagatcgcttggttttgcaacgcacagcctttgaaggcatcagtcaacaggccttgagcatcgaa…	MNQPDLHQLWLNSAEQLRRFLAARLADSTAVEDLLQDIFLAAYLKREQLHDPERSRAWLWQIARRKLIDRYRSRRETSELDETLAAEQQQAPPILAGFDQCMQQMLARLPAQDRLVLQRTAFEGISQQALSIELGLSFSGTKSRVQRARQKLRQLFEQCCAVERDADGHVLGCYSQQQSIQLV
2	210401	48285	47191	-	Putative monooxygenase	atgcttaatcaaacgattgtgatcggcgcaggccaggctggtttagctgctggctattggctgcaacaagccaaattaccgtttcaaattctcgaggcccagccgctggttggtggctcgtggccagcctattatgatagtttgaagctcttttcccctgctcgtttttcgagtttgccgggccttgattttcctgcgcctgctgatagttatcctgatcgcgctgcggtggtggcctatttgcgccgctatgctgagcattttaagttgccaattcaaaccaatacgccaattcgcactatcgaacgccagcagaatggttttcgcctgctagcaaacgatggtcgggtttttcaagctggccagattattgcagcaagcggagcattttcgcggcct…	MLNQTIVIGAGQAGLAAGYWLQQAKLPFQILEAQPLVGGSWPAYYDSLKLFSPARFSSLPGLDFPAPADSYPDRAAVVAYLRRYAEHFKLPIQTNTPIRTIERQQNGFRLLANDGRVFQAGQIIAASGAFSRPFIPQLPDQALFQGQILHSASYRDPNALLGKRVIVVGAGNSAIQIAIELAEVANVTLATRQPIRFQAQTIAGRDLHWWWWLTGFDRLALNSRLGRWIQQRTEGIVLDTGLYSRKINQNQPQRRAMFERFTETGIVWADGQPEQVDVVLFATGYRPALGYLQNLNALDQAGLPLHKAGVSTTVDNLYYVGLEQQYNFASATLRGVGADAARVVRQLQAQINQPVRCCRWAVWQ
2	210401	49504	48278	-	putative membrane protein	atgcggcaaagcccattttatggctggtggattgtgagcacgctgggatttactgaaatgacttcgtggggcgtgatttattacgcatttagcgtgcttttggctccgatgcagcaggagttgggttggccgcaggctcattttactggcggattttcgttagcgttgtttatttcagggattgttgcgctgccaataggccgctggctcgatcgccatggcgcacgcggtttgatgacgcttggctcgtgtttggcaacggttttagttgtggcatgggctaacgtccaatcgctcgtagcttggtatcttatttgggctggcttgggggtggcgatggcggcaattttatatgagccagcgtttgccgtcgttgcgacatggtttcagcgtaaacgc…	MRQSPFYGWWIVSTLGFTEMTSWGVIYYAFSVLLAPMQQELGWPQAHFTGGFSLALFISGIVALPIGRWLDRHGARGLMTLGSCLATVLVVAWANVQSLVAWYLIWAGLGVAMAAILYEPAFAVVATWFQRKRQHALTILTVGGGLASVVYVPLTTHLLSTMAWREVLLWLAGGLAILTIPLHGLVLRAKPADLGLLPDGAPHSVAATAPTPPIQASMSLGKAVRVGAFWWLALAFGLTTMATFTLGVHLISAINAQGYAPEIQALAVAVLGGSQIPSRILIGSVGRRLPQVQLAWMLCLLQSLAFAIFLLVPSVMGLMLFACLFGAGSGALTPTRAALVADVFGTAQYASISGALSLLTTTARALAPVLASFLVALLHSYQPLFGLLLLMCLISAAAI…
2	210401	50854	49550	-	probable secreted protein	atggattttgcagcgttaccagtggcagtaattgggtcggggccggttggtttagcagcagcagcgcatttggtggcgcgcaatcaaacaccgattatttttgaagccggccatcgcgtggctgattcggtgcaaacttggggccatgtgcgcctattctcgccttgggaattcaaccttgatccgctggctgaaacgctgttgcgtgccactggttggcaagcacccgatttaagccaatttccaactggagctgaattggtgcgcgattatttagcgccattggcgcaactaccccaaattgcaccgcaactccgactcaatagcaaggttgtgtcaatcacgcgcttgggtttggataaattgaaaaatgcagggcgcgcaacgactccatttgta…	MDFAALPVAVIGSGPVGLAAAAHLVARNQTPIIFEAGHRVADSVQTWGHVRLFSPWEFNLDPLAETLLRATGWQAPDLSQFPTGAELVRDYLAPLAQLPQIAPQLRLNSKVVSITRLGLDKLKNAGRATTPFVLTVETAGTTQQIHAKAVIDASGTYRSPNPLGAAGVPALGEASAATHIYYGIPDILGSERARYANRAVAVVGSGHSAFNALLDLATLAEQAPATTITWIMRREQLDAALYGGGANDQLVQRGVLGAQVEQLLASGRLKVVTGFRIDTISQTSQQLNLHAAERQLNGFDQVIATTGFRPDLTMLSEVRLELDSAVESPRVLAPLIDPNEHSCGTVRPHGAEELRHPEPNFYIVGMKSYGRAPTFLMRTGYEQVRSVVAAIVGDWQAAR…
2	210401	51131	51481	+	hypothetical protein	atgaaaatctatctttcgctcaactcactaccagagcttgacggctaccctaagccccaaaaacgcctgctctggaaacaagcgctaaaagcaaatcgtaaaaacaaaagggtttggcttggctacgctgtgctctttgtcgggatcattactgcgatagtgctttttccaaagctagatagcctttggatgggcatgctgttgggtgcaatcactggtggaattatcggcttaatcagtaattccattattattgctgcactgcgcccaactttagctcactatcgccgtgagcttgaacatgctactgtgcaaaatgatcatgattattttgtgccacatgctttttaa	MKIYLSLNSLPELDGYPKPQKRLLWKQALKANRKNKRVWLGYAVLFVGIITAIVLFPKLDSLWMGMLLGAITGGIIGLISNSIIIAALRPTLAHYRRELEHATVQNDHDYFVPHAF
2	210401	51516	51881	+	hypothetical protein	atgaaaatctatctttcaacgacctcagtacccgaacttcaggcttatcctaaaaatcaacatcgtttattaattaagcaggcaactaaagaaaatatgctgaatccactattatggtttgggtatggcatactgattctcagcctgttgattgtgatgccagcggcaagtatcttcatggttttttatatgcagctagtatttccattgtcatttctaattagcattcttattggtggaactattggatttgtaagtgtccaaattctctatgctgcactgcgcccaactttagcccgctatcgccgtgagcttgagcaggctactgcacaaaatgattatgattacttcgtgccccatgcttaa	MKIYLSTTSVPELQAYPKNQHRLLIKQATKENMLNPLLWFGYGILILSLLIVMPAASIFMVFYMQLVFPLSFLISILIGGTIGFVSVQILYAALRPTLARYRRELEQATAQNDYDYFVPHA
2	210401	51911	52264	+	hypothetical protein	atgaaaatttattggtcgaataatgcagttcctgaattgcaagggcttgataaacatacacagcttgatttgcgctatcgggcaattaaagctaatcgttataatctacgcttatggttgggttttctagccatatttgcgggctgtatggaaatattcgcaataattacatttaatattcctttttcattattatcaccaattcttcaattttcgctaacaattttatttacattttgctttaatcaatatattattcgattaattcgaccacatttacgtttatatcgcacagaattagataaaccacgctcaaacgatgataacgattattttgtaccacctgcattatag	MKIYWSNNAVPELQGLDKHTQLDLRYRAIKANRYNLRLWLGFLAIFAGCMEIFAIITFNIPFSLLSPILQFSLTILFTFCFNQYIIRLIRPHLRLYRTELDKPRSNDDNDYFVPPAL
2	210401	53163	52345	-	Trehalose-6-phosphate phosphatase (EC 3.1.3.12)	ttgctctcgacgacgcttaaacaacgcctgcaaccaattatcgccgtcgagcgtttgggattgatcaccgatattgatgggacgatcagcaggattgcgccaacgcccgatggtgcgacggttgatcccttatgcagagccgccttaagccagttagcggagcatctgcccttggtggcggctgtttccggtcgagcggcccgcgatgttcagcgtatgttgcaactgccagctatgcgctatatcggcaatcatggcttggaagtttggggccaagatggcggtgtgcttgtgcctgccgcccaaccgtttagcgctgcggtgcgcgagtttgtggtggcgatggagcgctatgccttgcccgaaggcgttgtgcttgaatccaagggcatcactgca…	MLSTTLKQRLQPIIAVERLGLITDIDGTISRIAPTPDGATVDPLCRAALSQLAEHLPLVAAVSGRAARDVQRMLQLPAMRYIGNHGLEVWGQDGGVLVPAAQPFSAAVREFVVAMERYALPEGVVLESKGITATLHYRLATDQAAAEAWLRKVLGELASAHNLIITEGLMIFEVRPPVSWHKGSAVGWLIEEQKLEAAIFFGDDLTDVDGFRAIAAARERGCQAVAIGVINPESHPSVAETADICIDGVGSTAEVLQWILEQRLVQVQATNS
2	210401	54790	53144	-	Trehalose synthase (EC 5.4.99.16)	atgcagaacgattggtataaagatgcaatcttttacgaattgcatgtacgagcttttcaagatagtaatggcgatggtaatggcgattttcgtggcctaatttcgcgcttggattatttgcaaagtttaggggtcgattgtttatggttattgccgttctatccatcgcctggcaaagatgatggctatgatgtggccgattattgtaatgtgcatcctagttatggcacgatggaagatgtggttacatttttcgaagcagcccattcgcgtggcttgcgggttatgattgaccttgtagttaatcatacttcggatcaacatccatggttccaagctgctcgccaaccagattcgccgtatcgcgattattatgtgtggagcgataacaatcaactg…	MQNDWYKDAIFYELHVRAFQDSNGDGNGDFRGLISRLDYLQSLGVDCLWLLPFYPSPGKDDGYDVADYCNVHPSYGTMEDVVTFFEAAHSRGLRVMIDLVVNHTSDQHPWFQAARQPDSPYRDYYVWSDNNQLYRDARIIFTDTERSNWAWDDASESYYWHRFFSHQPDLNYENPAVLEEMFNIMRFWLDRGVDGFRIDAVPYLIERDGTNCENLPETHAILRKMREFVDQNYPNCVLLAEANQWPDDVRHYFGDDDEFHMAFNFPVMPRMFMAIRKEDSTPIIDIVRQTPKIPDNCQWATFLRNHDELTLEMVTDEERDYMYREYAADPRMKINIGIRRRLAPLMDNARRRMELMNSMLLSLPGSPIIYYGDEIGMGDNIYLGDRNGVRTPMQWNGDR…
2	210401	56276	54807	-	Alpha,alpha-trehalose-phosphate synthase [UDP-forming] (EC 2.4.1.15)	atgcaagaattaccgaatcgtctgatgattgtttctaatcgcctgccgattacaatcgctgagcaacccaatggcacgccgatgctcaaacctgcctctggtggcttggtcactgcacttgacccaatcttgcgtcaagcccgcgggacatggatcggctggtcgggaaccaatgatgctgatcagacggttgatcaattgctcgaagatgctaccaattcaattggctatcatatgcacgcgattcacttgagccaagaagaacaggagaagttttatttgggcttttccaatgaaattatttggcccttgtttcacgatttacaatcgcgctgtaatttcgacccaagttattggaatacctatgagcaagtgaatcgtaaatatgctgaaactatc…	MQELPNRLMIVSNRLPITIAEQPNGTPMLKPASGGLVTALDPILRQARGTWIGWSGTNDADQTVDQLLEDATNSIGYHMHAIHLSQEEQEKFYLGFSNEIIWPLFHDLQSRCNFDPSYWNTYEQVNRKYAETIAQHYRDDNYIWVQDYQLINVACELRQLGIDAHIGFFLHIPFPHIDIFLKLPWREQILNGLLEYDLLGFQTNRDLNNFLICVESLLPDAEIDRSGEYPLISHADRNPTKVGFFPISIDPHEFRAAAHTQDVDSLYGQIRESFPARKLILGVDRLDYTKGIPERLQAFSTLLETYPELQQTISLTQVVVPSREDINEYAELKQTIQQLVSDINGKYTKIGWVPIHYIYRSLPRDELLAYYRAAHAALITPLKDGMNLVAKEYAVCGPD…
2	210401	57195	56614	-	HDIG domain protein	atggtcaatagttatgctgccgccgaagcattgctggctgaatgggtccaaagcgaaagtttgcgcaaacactgccttgcggtttctacctccatgcgtcatatggcgcaacgtcaacaggctgatgccgagctttgggcaactgtaggcctgattcacgacctcgattatgagcgttttcccaatgctgcccaatctcctacagccgaacatccctccgaagcagtgcgggtgctccgtgaactcgggtggagcgaggagatttgtcgcgctattttatcacatgccgattattgccatgttgagcgcaacacgcccatggaaaaaacgctttatgcggtcgatgagctctcaggttttgtcaccgccgtggccttagtgcggcccgataagagcgtg…	MVNSYAAAEALLAEWVQSESLRKHCLAVSTSMRHMAQRQQADAELWATVGLIHDLDYERFPNAAQSPTAEHPSEAVRVLRELGWSEEICRAILSHADYCHVERNTPMEKTLYAVDELSGFVTAVALVRPDKSVHSVEVSSVKKKMKDKAFARAVNREDIIRGAQELDVPLETLIEEVITALRGNAVALGLNGI
2	210401	57636	57385	-	hypothetical protein	atggctgcgcccattgaccgcgcacaaattctggaggccttgcgcaccgccgatacgacgattagttgttatctcgatcttgagtcgggtagtgtaatcagcattgatgacactgcttccgacgctgataccgaagcaaagcgcaacgatattatggaaggctatggcgaacgttttcgctatatctcaggtggtcagaccggcgctgatgatgctgcggttcaagcatggcttgatggcgaaggcttataa	MAAPIDRAQILEALRTADTTISCYLDLESGSVISIDDTASDADTEAKRNDIMEGYGERFRYISGGQTGADDAAVQAWLDGEGL
2	210401	57790	58995	+	Trehalase (EC 3.2.1.28)	atgcgacagcctgcaatcacgcagtacatcgatacttattgggacaaacttgttcgtcaacagccggaagatcgaaaaaccctaattggcttgccccatacgtttatggtgccaacccacgacccaacttttcaagaaatgttttattgggatagtttctttattgccttgggcttgggtggcacgcgctacgaagcagcgattgtgggcatggttgaaaatatggcctatctctatcagcgttttggggtaattcccaatgccagccgctattattttctttcgcgcagccaaccaccgtttttcactcaattgatttggctggcctaccagagcaaacaggctgctggcgatgcagattgtgcaacctggctgcaaaccatgatggccttggccgag…	MRQPAITQYIDTYWDKLVRQQPEDRKTLIGLPHTFMVPTHDPTFQEMFYWDSFFIALGLGGTRYEAAIVGMVENMAYLYQRFGVIPNASRYYFLSRSQPPFFTQLIWLAYQSKQAAGDADCATWLQTMMALAEQEHASVWLATAHPHQRQVHRGLSRYFDINYLDTLACCESGWDHSTRCNGQWMSHLPVDLNSILYLRECDFAQAARLRGDQAAAEQWEERAAERAETMHAVFWDAASGFFYDYNYLNEERDLENPSLAGFYPLWAGWASADQAAQVVEQWLPQFMRSGGLVTTLKTHSSYQWASPNGWAPLQWIVVEGLLRYGYQQQAREVMQAWCSLNETVFERTNAMWEKYNVVDPAGEVEGGKYGSLPGFGWSNAVYLDFKRRVEQTTIERWQL…
2	210401	60452	59121	-	Acetylornithine deacetylase/Succinyl-diaminopimelate desuccinylase and related deacylases	gtggttgctcccctatccactctcgatgacctaattttgcattatgtccgtgccttggtagccttaccaagtgttactggcgacgaaccggccttagaacacgctgcgccgccgattgctgatcttttgcgtggccttggttttcaggttagcgttcacccgacagaaggtgcgccgattattttagcccatcgggctggcaaaagcgctcaacgcttgctcttttttaatcactacgatgtgatgccaactggcgtttggcgtgattggtttcatgagccgtttaccttggccgagcgcgaaggcctattgtacgggcgtggtgttgccagcgataaaggcaatttagcggcacggattgcagcagtggcccatattttggccgaaactggcgagcta…	MVAPLSTLDDLILHYVRALVALPSVTGDEPALEHAAPPIADLLRGLGFQVSVHPTEGAPIILAHRAGKSAQRLLFFNHYDVMPTGVWRDWFHEPFTLAEREGLLYGRGVASDKGNLAARIAAVAHILAETGELPVGITFLIEGDGLSGSPSLANLIADQANNLTADLVMGYGGTLDHARLPYLYAGVRGRLLVRLRAEGAKIPIGADMATSVPNPAWRLIWAVNKIKNDGEEVTIDGFYDAVVPPSREANKLTRGLQLDEATRLKAWGMPQFLFGMSGAGLARAETFNPTCNVADLTVDTGHSPAPTIPASAEVLLDFSLVPEQRPTEVVRLLREHLNSADFHDVHLEIVKGAYPPAMNALSTPLLNTLATAVEQVYGATPQVVPLAPFSVPLHFFTAG…
2	210401	60716	61378	+	hypothetical protein	atgatcgagcttaaattagccaatcgccaccaacttgcgacaaccagtacgcagattcagattcgcccactgcattcatttgctgaattcaagcaggtcttggatttgcgctatcgcggctatggccattttgctacgcctgcgcaagcgcttgatgcactcgacatggctgagcatagtttaattttggtggcagagttggccaagcgcgggattgttggcacgttgcggctgctcgatggcaggcgtggcccaattgagcttgagcaatttgtgccaattaacccgcttccccagctgcatcagcgctcgtttgtggaagcaacgcgctttacgattcgccattgtcgtgaattattgacagttaaattacttttatgtaaagcattatggatgtat…	MIELKLANRHQLATTSTQIQIRPLHSFAEFKQVLDLRYRGYGHFATPAQALDALDMAEHSLILVAELAKRGIVGTLRLLDGRRGPIELEQFVPINPLPQLHQRSFVEATRFTIRHCRELLTVKLLLCKALWMYSLQQGHEYLVISSTQRLRAFYRMLLFEDLGAAGVYRHPTLGQSEHRTFILPVQTALERYRAVQHPLYEFMQQPQPNISLAPNNTRYN
2	210401	61410	61634	+	hypothetical protein	atgattctttcgggaacccgaccagcggtcattcatagcgtccaagcggttagcttgcatggcagcgttttttatgatgtgatgtttgcccacgatgagcaacctgagcgtttgatcaaagcgcggcttggtagcgaagtgatgtatgccaacccacaagttggcgatttggtaacgattagctacctgatgaatatgccaacccaagttagcaaacgcgactag	MILSGTRPAVIHSVQAVSLHGSVFYDVMFAHDEQPERLIKARLGSEVMYANPQVGDLVTISYLMNMPTQVSKRD
2	210401	62305	61715	-	Sulfur carrier protein adenylyltransferase ThiF	atggaattagcatttattctcactgttgaagatgttaaacagtatcttcaagctggcaacgagctggtgttgcttgatgtgcgcactgccgccgaatttgaaagcctgcatattgctggcagcctgcatgtggcgcttgatcagcttgcgcagcaaagtcaacagctgagcgcaaccctcaaagccccagtcgttctagtctgccgcagtggtcagcgttcgcagcaagcagcgaatatattacagcacgtcgatgtgccgagcctgcatattcttgatggtggcattcaagcgtggctggccgctggcgaaacggttaagcgtggtcgtcaacgctgggcgttggagcgccaagtgcgtggcgtagctggcgggattgtcttaaccagtatgcttggc…	MELAFILTVEDVKQYLQAGNELVLLDVRTAAEFESLHIAGSLHVALDQLAQQSQQLSATLKAPVVLVCRSGQRSQQAANILQHVDVPSLHILDGGIQAWLAAGETVKRGRQRWALERQVRGVAGGIVLTSMLGSLVWPRLRWVAAGIGAGLTFSALTDTCAMGTLLSKLPYNRLPTAAPQAVADGDLREHNGLVNG
2	210401	62637	64274	+	Multidrug resistance protein B	atggcagcgacagcgcaaaattcagagcaatcaccaaaaggtgggcttgactacaaatggaaggtattaatttcggtgatattcggaatcttcatggtgattctggatacgactgtcgtcaacgtggcatttcgcacggtgcagcaagatctcggggccacgatcaacgaagctcaatggattttgagcatttatgtgttgatgttgggaattagcacgccaatttcgggctacatggccgatcgttttggcctcaaacgcacctatgtgattgggctttcgatctttgtgtttggctcgtttttgtgtggggttgcgccaacgattgaaaccctcgtgattgcgcgggcaattcaggggcttggcggtggtttatcgactccgcttggcacggcattc…	MAATAQNSEQSPKGGLDYKWKVLISVIFGIFMVILDTTVVNVAFRTVQQDLGATINEAQWILSIYVLMLGISTPISGYMADRFGLKRTYVIGLSIFVFGSFLCGVAPTIETLVIARAIQGLGGGLSTPLGTAFIYGAFPPNERGKALGVFGIAMVLGPALGPILGGLLVDNDLWRWIFFINVPIGILGVSLAVRWLKPTPPTGKPKLDVLGLITSTVGFGAVLYAATIAAEQGWDSGNVTLWFIIGGISLVLFGLIELFVAKEPLLDLRLFKKPTFAMANLVGWVSVLALFGAEFLLPLYLQVLRGRTALETGFILLPLAVAAGFATPTAGRLYDKIGPRPLIVTGYAILILNTWQLSQLQADTSIGWIMFLLALRGLALGMTVQTTFVTALSDVDLPK…
2	210401	64451	65296	+	Glutamine ABC transporter, periplasmic glutamine-binding protein (TC 3.A.1.3.2)	atgaaacgcctcaatcttgtggctctgttgagcctgctgttggttgtgctgggagcgtgtggctcggaagcagcaaccccaacgacagcaccaacgactggttcaagcactggttcaacgaccgctcccgcaactggcaaaatcgatcttgctggccgcgaagtaaccatcgccgtcgaaaacttgtacccaccattcaactatatcaacccccaaacgggcaaaggcgaaggctgggattacgacgcgtggaatgcgatttgtgccgaattgaactgtaaaccagtttacaaagaagcctcatgggaaggcatgatccaagcggtcagcaatggtcaattcgatgctgctgccgatgggattacaattaccccagaccgagccaaagaagtggccttc…	MKRLNLVALLSLLLVVLGACGSEAATPTTAPTTGSSTGSTTAPATGKIDLAGREVTIAVENLYPPFNYINPQTGKGEGWDYDAWNAICAELNCKPVYKEASWEGMIQAVSNGQFDAAADGITITPDRAKEVAFSDGYIKISQRLLVRSDETRFASMDEFAKTEFRLGTQTGTSNYETAKGLLPEARIQGFETFPFAVAALINGDVDAVIMDETAGQGYVGNNSEQLKLVGDPIKSDELGFIFPKNSDLVAPVNAALKTLRENGKLAELEKKYFSADFKLPE
2	210401	65379	66182	+	Glutamine transport system permease protein GlnP (TC 3.A.1.3.2)	atggctgctgaccttccgccttcaacctcgctgaaacctccaaccaaaaaacgctttaattggcgcacatttccttggtggctggtcgcaattggtctgatcatcgcctacatgggctttcggattatcagtgaccctgtatatacccggatcttcgaaacgattctgaccggacttggcgcaacgctgatggtcacagttatttcatttatttgtgcattaatcttaggtttattgcttgggctagggcgggtttcgcgtaacgtactcatccgcaatctctcaattggctacatcgaatttattcgcggtgtgcccattttggtgctgatttttacgatttcatttgcaatcgtgcctgccttatccaatggacttgggttgaatgccagtaatgtt…	MAADLPPSTSLKPPTKKRFNWRTFPWWLVAIGLIIAYMGFRIISDPVYTRIFETILTGLGATLMVTVISFICALILGLLLGLGRVSRNVLIRNLSIGYIEFIRGVPILVLIFTISFAIVPALSNGLGLNASNVSLTVRAIIALVLIYAAYIAEIFRAGIESISRGQMEAARSLGLTHGQAMRYVILPQAFRNVLPALGNDLIAILKDSSLVSVLGVREITQVSRLSVSSSFKYEETYFILTAFYLTMTLVLSLLLQWLQRKMSSNVH
2	210401	66172	66960	+	Glutamine transport ATP-binding protein GlnQ (TC 3.A.1.3.2)	atgtccactaaacttgccactgccaaccaaccaatgatcagtatcagcaatgttagcaagttttttggcgattttcgagccttagacgatgtgagcctcacggttgatcgcggcgaggtgttgatgattgttgggccttctggctcaggcaaatcgaccttattacgctgtatcaactatctcgaagtacctgatgctggcgagattattatcgatggcaagcatgtcacgcctaaagaaatcgatggcaagtttgtcaggctcaaagaacggggattaaacgcaattcgtgccgaagtgggcatggtatttcagcgcttcgagttgtttccgcatctcacggtattggaaaatatttgcttggcgcagcaaaaagtgcgcaaaagctcacgcagcgaa…	MSTKLATANQPMISISNVSKFFGDFRALDDVSLTVDRGEVLMIVGPSGSGKSTLLRCINYLEVPDAGEIIIDGKHVTPKEIDGKFVRLKERGLNAIRAEVGMVFQRFELFPHLTVLENICLAQQKVRKSSRSESEKVARGLLEKVGIPEQANKYPPKLSGGQQQRVAIARSLAMQPKVILFDEPTSALDPEMINEVLDVMLTLASEGMTMVVVSHEMGFARKAAHQVVFMDGGTIVEQGTPDQVFGAPQHERTKLFLSRILH
2	210401	67265	66957	-	hypothetical protein	atgctctatctggcttgcgcggtctattgtggtaccttggcgcttggtgcaagtgtgcaatatttgcacttgcgcttggggcgttggcgttggctgcatcatgcgcttttttttgccacatggctcagcactggtgcagccgtagcgtgggcgtggtggtatcaacaggaacgttggtggctggcaagtttaattctgccaattctggccttatttccctttcggcgcgctagctcgcgttggcatcgttggctgggaattagcggcttgggtgtgtgggccatgattttggccttagctagcgtttag	MLYLACAVYCGTLALGASVQYLHLRLGRWRWLHHALFFATWLSTGAAVAWAWWYQQERWWLASLILPILALFPFRRASSRWHRWLGISGLGVWAMILALASV
2	210401	67732	67265	-	hypothetical protein	ttggtgatcggttcgttggcgctgcatgtttggaccattagcacgctgtttcaggtgcgctcaaccgctagccaacaactaagccaattgcaaactgcgcttgatgaagcacgtcgtgagccattggtctatcaagtgccgatcaatcaaactgtgccgatcaagcttgatgtgccgatcaatcaatcgctggatattccaatcaatacctcagttaaaatcaaagatacgattgaattgccagttgatactggctttggctcgttgacgatccctgtgccaattgatgtgacgataccagtttcgaccaacgtgccgattaccttcaaccaaaccgtagcaatttcgaccagcgtggcggtcgatttgaatgtgccaattacgattgacctcaaccaa…	MVIGSLALHVWTISTLFQVRSTASQQLSQLQTALDEARREPLVYQVPINQTVPIKLDVPINQSLDIPINTSVKIKDTIELPVDTGFGSLTIPVPIDVTIPVSTNVPITFNQTVAISTSVAVDLNVPITIDLNQAPFNGYLDRLQKALADVAEQLK
2	210401	67906	67775	-	hypothetical protein	atgatcgtgttggcacaagctgtagcccaagatataccgctgtgggctatgattctggcgcttggcgcaggcaatctggtgggaattttgggcatttggtggtggcggcgacgttctgccaccagaaagtag	MIVLAQAVAQDIPLWAMILALGAGNLVGILGIWWWRRRSATRK
2	210401	69003	67903	-	Aminopeptidase YpdF (MP-, MA-, MS-, AP-, NP- specific)	atgagtggtgtgcgaattcgacggttggccagcgctgcccgcccacaagggatggattatgtggtgctgatgcctggagctaatttacactattttactggtttgagcttgcatttgagcgagcgtttggccttggcgttaatcgctgccgatgcccaaagcatcaatattgtgttgccagccttggagcaaccgcgtgctttagacgaatatagcggcgagattgcggtgcgttggtttccatggagcgatgatgaaggcccgatgaatgccttgcgcaacgctgccgctggcttgattggtcgcacggttggcgtagaatacacgacgatgcgcgtgatggaattgcgagccttagaagaagttgctggaatccatagcattgatgccagcgcggcg…	MSGVRIRRLASAARPQGMDYVVLMPGANLHYFTGLSLHLSERLALALIAADAQSINIVLPALEQPRALDEYSGEIAVRWFPWSDDEGPMNALRNAAAGLIGRTVGVEYTTMRVMELRALEEVAGIHSIDASAAIASLRMQKGSDEIELMREAVRIVEAGLKTAIEAIQPGRTEREIARIWEEAMQAAGGEGPSFATIVASGPNSANPHHTTGERQIQTGDLVILDGGALYRGYCSDITRTVSVGEPTEQQRMLYDTVLAANRAACAGAKPGMSGAQVDRLARQVVEDAELGRYFIHRTGHGLGMEIHEPPYIASTNKVALPIGTVFTVEPGTYVAGIGGVRIEDDVLLTANGAECLTNFPRELIVK
2	210401	69920	69060	-	2-heptaprenyl-1,4-naphthoquinone methyltransferase (EC 2.1.1.163)	atggcagcagagcatgcatttggcaatgaagctgcgcttggcgatgatgaattaccagcgtatgcccccatgttgcaagcatttcatcgagcgtgtgcagtttcgttggttgcaattgtcgattcgttgccgctgaatgaaggcatgatggtgctggatctcggcagtggcgatggattttattcagctttacttgcccaacgggttggcacaagtggcagggttgttgctgccgatgcgtcgcccgcctatttgcatttggcccaaaacgcaattggtgcaacaaaggttgcccagcgcgtcagctttgagcaagttgatattcgtcagttgccatggtctgatgattattttgatctcatttggtgtgcacatagtttgtatagcttgcccgagccg…	MAAEHAFGNEAALGDDELPAYAPMLQAFHRACAVSLVAIVDSLPLNEGMMVLDLGSGDGFYSALLAQRVGTSGRVVAADASPAYLHLAQNAIGATKVAQRVSFEQVDIRQLPWSDDYFDLIWCAHSLYSLPEPQAAIAELTRVTKPGGWVAILENDTMHHHVLPWPPEIELAIRNAQLADIADEPIKLQKYELGRNLLGYFTDAGLSECAMRSYTIDHQYPLSVDEQTFMHQYLIDLLHHVEAELEPTMLAQVETLIDPTNPASMFNQPSFYSNHLELLALGRKPA
2	210401	71628	70063	-	Chitinase (EC 3.2.1.14)	atgaatgtgatccatcgtcgttttcggttcctagcctttatcttaattcccgttcttgttatgctgatgggtttgagtcagcaaaaagttcaagctgctgccccagcctgggatggcaacaatcacgcctatgcgattggcaatcgggtaagttatgctggtggcgaatatgaatgtattcaagcccacacctcattgcccaattggaatccggttgatgtgccagcgttgtggcgtgcggtttcaccaagcaatccaaccgcaactcccaataatccaaccgcaaccccacggccagcaacggcaacgccgcgacctgcgaccgcaacgccgcgaccaggcactgcaaccccaacgccgaacaacccaaccgcaaccccacgcccagcaacggcaacg…	MNVIHRRFRFLAFILIPVLVMLMGLSQQKVQAAAPAWDGNNHAYAIGNRVSYAGGEYECIQAHTSLPNWNPVDVPALWRAVSPSNPTATPNNPTATPRPATATPRPATATPRPGTATPTPNNPTATPRPATATPVLPTATTTPGGGKRIIGYFAEWGVYGRNYHVRNIKTSGSAAKLTHINYAFGNVVNSRCQLGDTYADYDRAYSAAESVDGVADTWDTGVLRGSFGQLRKLKAEFPHLKVMISLGGWTWSAGFSDAALPANRAAFVKSCVDLFIKDSRWAGVFDGIDIDWEYPGSCGNTCNFRPEDTQNFTALLSEFRSQLNAVRPGLLLTIAAPADPAKIAKIQVGQIHQYLDFINIMTYDLHGAWEANTNFQSNLYSIAGDPGPIYSVDAGVNAW…
2	210401	72139	72023	-	hypothetical protein	ttggctgattcgttgattaattcgatgcttgaattgcagaaggtgattgtttacggcgatgctgctctcagtgcgcttgattatagcatagctcacttcagcccaagcccaatttaa	MADSLINSMLELQKVIVYGDAALSALDYSIAHFSPSPI
2	210401	72238	72684	+	hypothetical protein	atgttagccaatgtgtgtctggtggagagtacccgggttctacaaattatggccaaaacccaatttcgcggcgcagagcaattgttaactcaattcaatttatcaactgcaattagcatttgcagcaccagttttcagctattgcaatggcttgaatatcaaccgcaaagctatgcgcgcttgattttaattgatcaacgcttggctgacggcataggcattgccgagctaatgccacaaattcgttcggagcatttcaagcatcgggccttggccgatgatgccaaaattattggctggagccgcgatgaacaagcccaagaattgttctatcgggcgggacttgatggctttatttccaaaaatcgccaatcgcatcaattgattcgcgatattgtg…	MLANVCLVESTRVLQIMAKTQFRGAEQLLTQFNLSTAISICSTSFQLLQWLEYQPQSYARLILIDQRLADGIGIAELMPQIRSEHFKHRALADDAKIIGWSRDEQAQELFYRAGLDGFISKNRQSHQLIRDIVTVFANQTEQPWLQLT
2	210401	74539	72725	-	Lipid A export ATP-binding/permease protein MsbA	atggccaaacgtgaattttcggttgaacatgaatatagctacccacggagtagcccaattcgctggattatagcgcatgtttggcgctattggtttttagcctgtgtagtgttaatctgttttcttggctcgtgggtaacctactcgcaagcgcgagtcgtaatcggcgatgttgcgggcttgtttaatgtatccttcgatgctgacggcttgcctctacccttcgacgctgcgctattattaagaatgtcgctgattattttggcccttttggttgctgatggcttttgtttgtggttcggcagtttggctggcgaaactattgctgctcgcttcgaggccgatgcccgcgaagaattgtataccagtttgttgggcaaaagccaagcctaccacgat…	MAKREFSVEHEYSYPRSSPIRWIIAHVWRYWFLACVVLICFLGSWVTYSQARVVIGDVAGLFNVSFDADGLPLPFDAALLLRMSLIILALLVADGFCLWFGSLAGETIAARFEADAREELYTSLLGKSQAYHDRQRVGDLMARATDDTSQLASMIVPGSTMIFESILGIVVPLAYVGFIKVELLLIPLGFVACYIIAVRRYVRRLNPVIAEQREQFGKLNAGLEETISGIEVVKASAREGFERLKYRRHARGFRDLFVQQGRIEARYIPLLLFGITFGLTFLHSMILFNQSRIKIEDIIAVMSLIGLLRFPTFISLFAFTLVQTGIASAGRILNVIKEETELDENVTGHQATIEGELRFENVQFGYEAQPILHDVSFSVKPGQTVAIVGQTGSGKSALT…
2	210401	74704	75660	+	FIG00718769: hypothetical protein	atgcgtcgtctgattggagtattagcgatcggcatgattgtgcttggagcttggccacaagcaagttttgcccataacctatgttttgagcaaacaggcttttgcttgcaagagccatttagcgattattgggatgccaatggtggcctaccagtttttggctatccgcttgcagcagctgccgatgaggttaatcgtgatacaggccaaacctatcatactcaatggcttgagcgcaaacgcttcgaagtgcacccagaaaacgctggcacaccctatgaaattctgcttgggctgcttggcaaaacccgcctcgagcaacttgggcgggcaattgagccaacagtcgaggccaaggatggctgtctgtggttcaaagaaactgggcacaatgtttgt…	MRRLIGVLAIGMIVLGAWPQASFAHNLCFEQTGFCLQEPFSDYWDANGGLPVFGYPLAAAADEVNRDTGQTYHTQWLERKRFEVHPENAGTPYEILLGLLGKTRLEQLGRAIEPTVEAKDGCLWFKETGHNVCDQAQGIGFKSYWQSHGLNINGLSAYERSLQLFGLPLSEANVETNANGDTVITQWFERARFEWHPNNSAEFKVLLGLLGKEVSTYSAPEPNPSNTPMPTNTPTATPTAHPITLTPTETPLPPQVKDSDGDGIPDHRDECPRDAGVPSRNGCPYTPTSLPTPEPTSSPQPPPPTPRPPIPAPILPNP
2	210401	76157	76765	+	hypothetical protein	atgggttatggctatggctatgcaccaccaccgccaccacgccgccgccgcggttgtctgtttggttgtttaacaacgctgactgtgttggtttttttggttttgggtggcttgttgggagtctatttctatttacgccccatgctcagcgagcaagcaggcaacaccttgggcggccaactcgaacagcaaattgatcgcaagctcgatgagcaacttggcggccccaacagcgaaattcctgctggttttcaaggcactgtccaagtgactgatagcgaaatcaaccagtttttgcaggccaatcccaatgaaattagcccattggatagtgcgacggtacgctttacaccaggccgtttgggcgcaactgttggcgcgtatggcataactggcaca…	MGYGYGYAPPPPPRRRRGCLFGCLTTLTVLVFLVLGGLLGVYFYLRPMLSEQAGNTLGGQLEQQIDRKLDEQLGGPNSEIPAGFQGTVQVTDSEINQFLQANPNEISPLDSATVRFTPGRLGATVGAYGITGTATAGVQVTTDGRVDVVDAQIDGALGFLLDPEQLSQTLEAKLNNQLAANGQRITAIEVSDGVLTATVEAQ
2	210401	76942	77166	+	hypothetical protein	atggtggaatacttaattgcctatgccccggttcagggcgacgctccctgtgctgccgaagctcgtgaatggtcggatcgggcggcgatggaagccgaactccaagctgagggctggcacttgatcgaaagcgctgaatatcgcgctgcaatgctcaaattagtctatcaacgcgatttggcgcaacgcccagaagccccgcgccatctcatgccgtgttggtaa	MVEYLIAYAPVQGDAPCAAEAREWSDRAAMEAELQAEGWHLIESAEYRAAMLKLVYQRDLAQRPEAPRHLMPCW
2	210401	77280	79094	+	Threonyl-tRNA synthetase (EC 6.1.1.3)	atggcaccagttaacccagataatgatccactgtatcgcttgcgtcactcgacggcgcacgtgttggcccaagctgtacttgaaattttccctgagggcaaaattgcaatcggcccgccagttgaaaatggcttttattacgattttgatttgccacggccattaacgccagatgatctcaaagacatcgaggccaagatgcgcaaaatcatcaaggccaaacatcgctttgcctatcgtgaagtttcggcagatgaagcccgcgaattgttcaaagaccagccctacaagctcgaattgatcgctggtttggcaaagggcgaagatgaatatggcgaaaaagccgccgccgccgacacgatcatctcgacctacaaacatgattcgtttgaagattta…	MAPVNPDNDPLYRLRHSTAHVLAQAVLEIFPEGKIAIGPPVENGFYYDFDLPRPLTPDDLKDIEAKMRKIIKAKHRFAYREVSADEARELFKDQPYKLELIAGLAKGEDEYGEKAAAADTIISTYKHDSFEDLCKGPHVESLSEIPANGFKLLRVSGAYWRGDEKRPMLQRIYGTVWPSKEELDHYLWQQEEAKKRDHRKLGRELGLFTFSQKVGAGLPLWLPKGAILRDVLERFLRQAQIDRGYLPVVTPHMGKIDLYKTSGHWYTYRDGIFPPMSEIANDDPENPEGEIYLLKPMNCPHHIEIYASEPRSYRDLPLRLAEFGTVYRYEHSGELTGLLRVRSFTVDDSHLFVTPDQLEAEFLKVVDLILFVFGTMGLKDFQARVGLREVGNPKYIGSD…
2	210401	80886	79684	-	ABC transport protein, ATP-binding subunit	atgattcactcaattacctttcgccgctggaaaagctttttagatacaaccctctacctcgaccaaattatggtcttaattggcatgaatgcgagcggcaaatcaaatgtgcttgatgctttgagtttattaaaagccttagcagatggcgaagaattagaaaaagctctcagtaatttaaggggtggagcagaatttgcaccattgtatgggcgcgattcctttgaattagaagttgagtttcatcagaatgaaactgataaaattgaaaaggaatttacatataaaataagaattaatattatgaataatattcaaattacagccgaaaaaattaaattaaaagaaagtggaattgaatttgatacaaaacctattttattcgagaataataagcta…	MIHSITFRRWKSFLDTTLYLDQIMVLIGMNASGKSNVLDALSLLKALADGEELEKALSNLRGGAEFAPLYGRDSFELEVEFHQNETDKIEKEFTYKIRINIMNNIQITAEKIKLKESGIEFDTKPILFENNKLQIIKDGEFEIKIPSNISIINKTLIYFFSEEVSKYIKYINNVFTNILNLDVIPKNINHFAEISDLLENDGSNLAGVLAALDDAKRQKIEQQLTEYLTRLPENDVGKVWVEKIGLLGRNAMLYCEETWPNGQTFNIDSRRMSDGTLRFLAILTALLTRPEGSNLIIEEVDNGLHPSRAKLLLEMLREIAVKRQIDVLVTTHNPALLDAMTPDYIGFITVAHRNPQGYSELTLLDNVDALPKLLASGGVGYLATTGKLDQAIEDTQEQGE
2	210401	84476	81000	-	probable secreted peptidase	gtgaatcgtttccttccacgttgggctgtaattttcagcttactcaccttggtgattagcttatttgcacagccagtcgctacaacagcgcaaaaagttccagtaacggttgatacaaatcctataaccagcgatggtgttgctgaagctgtgtcagcttcgccacgtttgattgtagagttggaatcacctgctttggctgcttggagcaaaagcaccaacaaggctcgtaccgccaaccaacgtttagatcttaaggctgctgatgccaaggcctatctggcgcaattagaggctgaacaaaacctctttgtggcagatatgagcaaagcattgccaggctcaaaggttgcaaccttcgtcgatgaatttggtgctaaagacgaactgcgttatagc…	MNRFLPRWAVIFSLLTLVISLFAQPVATTAQKVPVTVDTNPITSDGVAEAVSASPRLIVELESPALAAWSKSTNKARTANQRLDLKAADAKAYLAQLEAEQNLFVADMSKALPGSKVATFVDEFGAKDELRYSVVFNGMTVNVGDAKRDDARKILASLPNVKAVHLDLPQQADLHLSNTLIGSPALWNSAEIGGRSNAGAGIKVASMDGGVHKDAPMFSGVGYSYPDGYPANGVGLTQNNNGKIIASRAYFRDWDGPANGDQNPWPGTNGTPHGVHTAGIAAGDVVTATFSGLSLPSMSGVAPKAWIMSYRVFYASVNGIGSFYNAEGIEALEDIVADEADVVNNSWGGGPGSLGGEFDALDTALINTSNAGIFVSMSAGNAGPNKGTSDHPSDEYIVV…
2	210401	85679	84747	-	Oxidoreductase	atgcaactacgtcaacttggtaagtcggaactgcgaattccacggattgtaattgggggcaatgtttttggctggacggttgatcgggcgcaaacctttcgtttgcttgatgcctttatcgatgcaggcttaaatgcaatcgatacggctgatgtctattcggcctgggttgagggcaatcagggtggcgaatcggaaacgctgattggtgaatggattaaacaacgccaacgccgcgacgatctgcttattttgagcaaagttggcgctggcaccggcttatcgaaggccaatattgctaaggcgattgatggctcattgcaacggctgcaaaccgagtatcttgatctctatcaagcccatgttgatgatgctgaaacgcctttggaagaaaccctg…	MQLRQLGKSELRIPRIVIGGNVFGWTVDRAQTFRLLDAFIDAGLNAIDTADVYSAWVEGNQGGESETLIGEWIKQRQRRDDLLILSKVGAGTGLSKANIAKAIDGSLQRLQTEYLDLYQAHVDDAETPLEETLSAFGELIQQGKVRAIGASNYSAERLQAALDISQQHNLPRYESLQPLYNLYDRDRYEGDLEAVCQQAALGVIPYSTLASGFLTGKYRSEADLGQSARGSGVRKYLNERGWALLKALDEVAAEVQATPGQVALAWQIARPSITAPIASATNLDQVNDLIKAAKLELTPAAVEYLNQAGQ
2	210401	87015	85840	-	Phosphopentomutase (EC 5.4.2.7)	atggatattaagcgcgtaacggtcattgttttggatggtgtgggcattggcgaagcgcctgatgctgctgaatatggcgatgttggcagccactcgctggccaatacggcggcagcagtcaatggcttaaacgtgccaaccatggccagttttgggcttggttgcgtcagcgaaatcaagggtgtcgcttgcccagcagaatttcagggtagctatggcaaaatgcaacccttatccaagggcaaggatacggtttctggccactgggagatgatgggcattgtcttggcaacgccatttccagtttatcccgatggctttcctgctgaaattatcgagccgtttaaacaacagattggccgcgatgtgcttggcaataaatcagcctcggggaccgaa…	MDIKRVTVIVLDGVGIGEAPDAAEYGDVGSHSLANTAAAVNGLNVPTMASFGLGCVSEIKGVACPAEFQGSYGKMQPLSKGKDTVSGHWEMMGIVLATPFPVYPDGFPAEIIEPFKQQIGRDVLGNKSASGTEILEELGMEHIRTGAPIVYTSADSVFQIAAHEDVIPPSELYAMCEAARVLLVGEHAVGRVIARPFIGDSPATFKRTARRHDYALTPETPTILDKLVAAGKSVYSVGKIDDIFGNRGISVSNHTVDNAASLDAIIEFLDADFEGLLFANLIEFDMIYGHRNDPVGYANALHAVDQRLPEIQAKLKDGDLVVITADHGVDPTTPGSNHSREYVPLLVFGPALAKPANLGTRQTLSDLAATLAEIFGLEAPLHGTSFLAELQ
2	210401	87139	87005	-	hypothetical protein	atggctcttggctattggctctcggaacattattgcggttggcaacaggtggttggcacagcacgggcaaccgatccccagcccctgactcccgacccctttacagcttataaggagcatttggatggatattaa	MALGYWLSEHYCGWQQVVGTARATDPQPLTPDPFTAYKEHLDGY
2	210401	87423	88430	+	Zinc ABC transporter, periplasmic-binding protein ZnuA	atgcggcgttggtcgatcacgagcttattattgttgctgatcttggcaagttgcggagccgaacaagctgccccaaccacgcaaggccaagcaggcaaactcaaagttgttagcacggtttcgccaattaccaacattatctacaatattggtggcgataaaattagcttaactggcatcgttcccgagggcgttaattcgcataccttcgagccagtgccttctgatgccaaaaccttggcccaagcagatctgatttttatcaatgggcttaatttagaggagccaacccataaattggccgaagccaacaagcaaccaagcgccgaaatcattttgctcggcgagcaaacgattacgccagagcaatatgtctacgatttctcgtttcccaaagag…	MRRWSITSLLLLLILASCGAEQAAPTTQGQAGKLKVVSTVSPITNIIYNIGGDKISLTGIVPEGVNSHTFEPVPSDAKTLAQADLIFINGLNLEEPTHKLAEANKQPSAEIILLGEQTITPEQYVYDFSFPKEAGSPNPHLWTHPLYGLRYAEIVRDNLVRRDPSNAEYYNANYAAFKTRIEAFDVAVKKTVESIPAENRKLLTYHDSWAYFAPHYGMTVIGAIQPADFSEPSAKDVANLITQLREQNVPAIFGSEVFPSPVLEQIGRETGVKYIDSLRDDDLPGEVGAANHSYLGLLTEDLRIMAENLGGDPSLIANFDTSNIPGSDSNVIQQQ
2	210401	88445	89311	+	Zinc ABC transporter, ATP-binding protein ZnuC	atgcagccaattattgagttacgcaatgtcgggttgcgctatgcagagcgcctcgtgctcgatcagattaatattcatctgcaccatggccaatttgcggcgctggttgggccaagcggtgctggcaaaaccagtttattgcgcttaattttaggcttgcatgctcccagccatggccagattttgacgcatggcaagcatccagtcgatggccaaatccccacgattgcctatgtgccacagcttgaaacggtcgattggaattttccggtgacggttgagcaggttgtggccatgggcttggtgcgccaagcgaatccgtggccgtggttgcgcaaaagcgagcgccaagcagtgcaaacagtgttggcccaactcgaaattgagcaactagccaaa…	MQPIIELRNVGLRYAERLVLDQINIHLHHGQFAALVGPSGAGKTSLLRLILGLHAPSHGQILTHGKHPVDGQIPTIAYVPQLETVDWNFPVTVEQVVAMGLVRQANPWPWLRKSERQAVQTVLAQLEIEQLAKQHIRNLSGGQQQRVFLARALVAKPAMLVLDEPTTGIDPRVAETILHLLAELNQQGMTILMTTHDLNAAAAHVPWIICMNQTIIAQGTPEAVFTPAVLEQTYHSEMVVVHHEGMLLIQQRPHGHSYRDLIPNPIIGEVLNPAMENTSEPAFRTAEL
2	210401	89280	90125	+	Manganese ABC transporter, inner membrane permease protein SitD	gtgaaccagcttttagaaccgctgagctttagcttttttcgctatggcattgttgccgcgctgctcatcggcagtttgtgcggcctgttgggcgtgtatattgtgttgcgcggcatgagctacattggccatggcttatcgcacgcaatttttggcggcgcagtcgtttcgtttgtgctggcgtggaatttctatcttggggctggtttatggggttttgctgccgcagtgttaattaatcaaactgcacggcgcaccaaaattaatgccgatgcagcaattggcattgtgacaacagcaagttttgccattggcgtggccttaattagccgctaccgcaactttactcgctcgttcgatgctgccttgtttggcaatattctaggcgtaaccagtagc…	MNQLLEPLSFSFFRYGIVAALLIGSLCGLLGVYIVLRGMSYIGHGLSHAIFGGAVVSFVLAWNFYLGAGLWGFAAAVLINQTARRTKINADAAIGIVTTASFAIGVALISRYRNFTRSFDAALFGNILGVTSSDLWAIGGVCIMVGLVVFFSYKQLLFMTFNNDVAQVYGVRTNWLDTLFSLMLAATLIVSMKILGVTLIAAALVIPPITARLLTDSFHRMLAISTLIGGLTGCVGMYLSYFFDLASGATIVLTQTGCFMLALGIAALRKQLRSRMIHTHV
2	210401	90514	90122	-	Two-component response regulator	atggcaactattttagcaattgatgacagtggcttgatgcaagcgttttgggtgcgcattttgtcgcgctcgcagcatacggtagttacggtcagtagtggcgatgaaatgcgagctgcgcttaccacgctccatccccagttgattttcttagatctctcgtttcctggtgaaaacggctttgagctgttgcaacaactgcgtggctatccgcagtgccttgatattccggtgattgccgtcagtggctatgcaggtgaagacacgcgccaagcttgccgcgaagcaggttttaccgattttctggcgaaaccgttctcattggctgaattacggggcatcttgacgcgttatatcgagcatccgacccagttgcgtgccttggcgcgctaa	MATILAIDDSGLMQAFWVRILSRSQHTVVTVSSGDEMRAALTTLHPQLIFLDLSFPGENGFELLQQLRGYPQCLDIPVIAVSGYAGEDTRQACREAGFTDFLAKPFSLAELRGILTRYIEHPTQLRALAR
2	210401	91872	91129	-	Dihydroorotate dehydrogenase, catalytic subunit (EC 1.3.3.1)	atgccaattgatcttgcgccgcacaacccctatggcttgacgctcaccaacgctgtgcttgggcgctgtggtggctttggcgcgggcacggatcgcttggcaactatggctaatcttggggcaattattaccgatccgctgggaacccgtgatcaagcgttgcaactgctgccaactactggcggcgtgttgtatcgctcgtcaacgcgcacatggcggcgggcgcaacgcgatgcagcccattggcaaaccatcgatctgccagttttgctaacgctacagccgcgcaccctgcacgatttacaagaattattgcgtaatttgcaggaaggcgagtgggcggcggttgtgctcgatttggagcaaagtagcgaattgcagcaccttgcgcgctgggtc…	MPIDLAPHNPYGLTLTNAVLGRCGGFGAGTDRLATMANLGAIITDPLGTRDQALQLLPTTGGVLYRSSTRTWRRAQRDAAHWQTIDLPVLLTLQPRTLHDLQELLRNLQEGEWAAVVLDLEQSSELQHLARWVELVRNQWEAPLLMHVATDQISQLTTIPQAIDGIMLGSGPRAKHGTHYGRLLGPAIEPLLLWGVERLRELSDKSLICSAPSLASLPSLQALGVQAIVLDSLLWTTSTHDLAQMSF
2	210401	92188	91862	-	hypothetical protein	atggatggaattatgagcgcactggtcgtcattatcggggcaattggcttaattaccctgctgattatgcgcaccaaaacctatcgcgaacgcttgcgctttcaggcacgagcgatggatcgtcatgtgcgcacaaccaacattcgcgatgatgtgcgccaagatattttggatttgttgattcgcggcgatcgtttggcggcgattcaatatgcccatgaacaaacccacttggatcttttagaagcgcgcacgttggtcgatgatattgaaaaagccttgaaaaagcacgatcaaacccaaggaaccccaagcgatgccaattga	MDGIMSALVVIIGAIGLITLLIMRTKTYRERLRFQARAMDRHVRTTNIRDDVRQDILDLLIRGDRLAAIQYAHEQTHLDLLEARTLVDDIEKALKKHDQTQGTPSDAN
2	210401	92704	92207	-	Folate biosynthesis protein PTPS-III, catalyzes a reaction that bypasses dihydroneopterin aldolase (FolB)	atgagccaacgtatttatcgcttgcaagtaaccaaggatcagcttgggtttgcagcggcgcattttattaccatgcgcggcaaatgtgaacgcctgcatgggcataattatcgcgtaaccgtcgaggtcgaaggctttttgggtgaagataagtatgtggtagattttggcgtgttgaaaaaacatgccgctgaaattgcgcgcacgctcgatcatcgggtgttgttggccgctgagaatgcaaaaattgcctatagccaagacgagcagcacattacggtgcgctacgaagaaaaatattatgtttttccgttggccgaagtgattatgctgccaattgaaaacactacggctgagctattggcaagctatttttgtgccgaattaagcgagcgcttg…	MSQRIYRLQVTKDQLGFAAAHFITMRGKCERLHGHNYRVTVEVEGFLGEDKYVVDFGVLKKHAAEIARTLDHRVLLAAENAKIAYSQDEQHITVRYEEKYYVFPLAEVIMLPIENTTAELLASYFCAELSERLRHDGVNTLKMVGVWVSEGPGQQAFASLEWPQA
2	210401	93024	92701	-	hypothetical protein	atgaaatttaaaattcgccaacatccacgcatgaaagatatttgtgtcggtgacgaggtggtgtggaatccccaattgctgtatgccaacgtcgaggaaatttttccggcggcggtttgtgtcaatttagcaattctccgcactgagccaattcccaaattggagctgcgggcgcaactttggcgcgctgatgatattgaaaatctcagtgtttgtcgctgttgtggctcgcgggaaaatctggttactccgtgtcatacaggcgtaccgtttcggttgtgccaacattgttatacctgccacattgaggagtctctggcatga	MKFKIRQHPRMKDICVGDEVVWNPQLLYANVEEIFPAAVCVNLAILRTEPIPKLELRAQLWRADDIENLSVCRCCGSRENLVTPCHTGVPFRLCQHCYTCHIEESLA
2	210401	93584	93069	-	hypothetical protein	atgatttggctggcgatcatcttgggattgcttggcctgtggctgtggcgacgaagcaatgtagtgcgcgccagcacgggcctgccttggcgcacggtggtctatcacgatacgaatcggcgtgaattgagcaagcccttattttcggcccgttatcaattaactggcaagcccgattatgtgttggctgatggcaaggccttgattccggttgaggtcaagccacagcgccaagcaactagcccacgtcagggcgatattttgcagctggcggcgtattgtttgttgcttgaagaagcaactggcgttgccccgcgctatggtttgttgcgttacgcccagcataccttccaggtcgattggactgatcacctctatcaggcgttgatcgatacgctc…	MIWLAIILGLLGLWLWRRSNVVRASTGLPWRTVVYHDTNRRELSKPLFSARYQLTGKPDYVLADGKALIPVEVKPQRQATSPRQGDILQLAAYCLLLEEATGVAPRYGLLRYAQHTFQVDWTDHLYQALIDTLDMMRDDLTLTEVERSHDEPWRCNACGFGDRCTDALEYD
2	210401	93814	93581	-	hypothetical protein	atgccagagcataagccgattatccgcgccagcgagcttggcgaatatgatttttgtgccagagcttggtggctgcggcgtgaatgcggctggcaaggacgatttcctgaacgtttagctcaaggcgaagtggcgcatcaacgccatggccgagaccttcaacaaagccaatggttgcgcactgtagccattggtttgttgttgctagcagccttagccttggtattcgcatga	MPEHKPIIRASELGEYDFCARAWWLRRECGWQGRFPERLAQGEVAHQRHGRDLQQSQWLRTVAIGLLLLAALALVFA
2	210401	94916	93819	-	Intramembrane protease RasP/YluC, implicated in cell division based on FtsL cleavage	atggattttagcagtttggcgtggcttgcggttattcccgctttaggctttttagttgttgttcatgagctgggccactattgggttggccgcaaaatgggcattaagatcgaagaatttggcattgggttaccgccacgcgccaaagtgttgttcgtgcgcaagggcattccatttacgctcaactggctgccacttggcggttttgtgcgctttgctggcgaagaaggcggcttcgacgaccccgatagccttgcttctgcgccgccgcgccgccgaattccagtgatggctgcgggcgtgattgcgaatgtgattactgcaatcattatgtttgcaatcatttttgcaatttggggcttccccaaccttgataaagtgatggttgcttcaaccgac…	MDFSSLAWLAVIPALGFLVVVHELGHYWVGRKMGIKIEEFGIGLPPRAKVLFVRKGIPFTLNWLPLGGFVRFAGEEGGFDDPDSLASAPPRRRIPVMAAGVIANVITAIIMFAIIFAIWGFPNLDKVMVASTDEFASKAGFVVEDVFVSINGSPISADEQVRQLVETSDGKPVSVVVQRDGVEQTLSVTPQYSAEAQRYRFGVGLGNPRESVNIFQAIINGFTYSFRLLGEMFMGFAMLIGGLLGTNPAPEGGLAGPVGIARLTGQVARSGLRDYLNFTALLSLNLALINILPIPALDGSRIIFALIEAIRRKKIPPEREAVVHAIGMMMLLGLMLLVTVSDVRNIISGEPAITMPPTPTPIVRP
2	210401	95409	96566	+	Homogentisate 1,2-dioxygenase (EC 1.13.11.5)	atgcccttctaccacaaacttggcaacattccacacaagcgccatacccaatttcgcaagccagatggttcgttgtattcggaacagttgatgggaaccaagggatttagcggggtcgaagccctgttgtatcaccattacccaccaactgcgattctcaaagtcgaagatctcggttcaaccgcgattgagttggagccagatggagcgttgcgccatcgccacctcaaaacctttgcccacaaaccaggcggcgatcccattggtggccgacggatgttgttggtcaacaacgatgttcgcatgggaattgtccacccaaccgagcctcaaacctatttctatcgcaatggcgaaggcgatgaaatgctcttcgttcacgaaggcgagggcgtgctc…	MPFYHKLGNIPHKRHTQFRKPDGSLYSEQLMGTKGFSGVEALLYHHYPPTAILKVEDLGSTAIELEPDGALRHRHLKTFAHKPGGDPIGGRRMLLVNNDVRMGIVHPTEPQTYFYRNGEGDEMLFVHEGEGVLETIFGNIPYRRGDYLVIPIGTTYRVNTNGTPTKMLVLETVGEITTPNRYRNEHGQLLEHAPFCERDIRVPMELTPHDEKGEFAVHVRAHGRMTKHVLDHHPFDVVGWDGYLYPFAFNIEDFEPITGRVHQPPPVHQTFSGPNFVVCSFVPRMFDYHPEAIPAPYNHSNVESDEVLYYVEGNFMSRRGVDLGSITLHPSGMPHGPHPGTVEGSIGKAATEELAVMVDTFKPLYLTKEALSIEEPSYTYSWVNH
2	210401	96839	97648	+	Transcriptional regulator, TrmB family	atgcacgatgaatctctcattgatcaactcagtgatttaggcttaagtcgctatgaatcaacggcctatttggggctactcggtcggcaatcgttctcggcggcgcagctagcaacccataccagcattccgcgccagcggatctacgatgtgttgcaatcgttgtccagcaaaggccttgcccatgaacgcatggggccacgccgcacctttgtggcggttgcgccagaacaagccttgccagccttgcttgccgagcggaggagcgtgatggaacgcgaattggccgatgcccaaaccatcgctcaaagccttgtcgcaaccatgcaaccgatctataccgaaggcagcaacgaagataatccgctggattatattgatgtgttgcttgacccacgc…	MHDESLIDQLSDLGLSRYESTAYLGLLGRQSFSAAQLATHTSIPRQRIYDVLQSLSSKGLAHERMGPRRTFVAVAPEQALPALLAERRSVMERELADAQTIAQSLVATMQPIYTEGSNEDNPLDYIDVLLDPRQISARAWTLAQQADHEILACFKRPLVSSLEENVAEVREPRSRGVQYRALYELSALEDEQLRPVLAQFRSLGQELRFVPQLPIKMNLFDGRVALLSLQDPITGRPSITALCLNHPSLAQTLRVAFEAFWAQAQPYSE
2	210401	97683	98804	+	4-hydroxyphenylpyruvate dioxygenase (EC 1.13.11.27)	atgacgatggcagaacaagaaaccaccactacgactgatcctttagcgttacgtggcatcgattatgtcgagatgtatgttggtaatgcgcgtcaagcggcccattactatcggacggcctttgggtttacgccggttgcctatgcaggcttggaaactggcacccgcgaccgtgtttcgtttgtgatgcaacagcggaatattcgcttggtcttgactggcgcgctcaatccagattcgccaattgccgagcatgttaaattgcacggcgacggcgtaaaagatattgcgctcgaagttgaaaatgcgacttcggcgtttgaagcagccttggcccgtggcgcaaccgctgtgcttgagccaaccgtcttggaaagcaaatggggcaaagtcgtcaaa…	MTMAEQETTTTTDPLALRGIDYVEMYVGNARQAAHYYRTAFGFTPVAYAGLETGTRDRVSFVMQQRNIRLVLTGALNPDSPIAEHVKLHGDGVKDIALEVENATSAFEAALARGATAVLEPTVLESKWGKVVKATIRTYGDTVHTFVERDGYTGTFMPGYNKVKNPPKSESTGLAAVDHIVGNVELGKMDEWVNFYARILGFSQLQQFTDDDISTEYSALMSKVVQNGTGRIKFPINEPAEGRKKSQIDEYLDYYRGPGAQHIALITPDIIQTVKHLRDNGVEFLRTPDTYYSALAGRVGHIDEDYNTLQELGILVDRDDEGYLLQIFTKPVGDRPTVFYEIIQRKGSRGFGAGNFKALFEAIEREQAKRGNL
2	210401	99016	99255	+	hypothetical protein	atgcctcaatggatggatcagccaaccccacgtgagctagaaattgctgaaatgagcattattggctatagttgcgaagaaatcgcattccacttaagcattagtatcaccaccgtacgcacccatttgcgcaatatttacgccaaaatgcaagtttcaaatattcgcgcattaaccatatgtttatataaacttgagcgtcggagtggcttcgattggaaagttcaacggcatcagtga	MPQWMDQPTPRELEIAEMSIIGYSCEEIAFHLSISITTVRTHLRNIYAKMQVSNIRALTICLYKLERRSGFDWKVQRHQ
2	210401	100919	99324	-	LasA protease precursor	atgaaaaaacgcttcgtattagtgatcaccttgctcatgtgcctgctctttgccatgccaagctcgcttgctgcctccaatcagcagctaaatcaggttgatcaagcgtttgttaacgtttttgatgtatacactgatttaaattttggtggcggacattgttggtcaacgggagcagaatcaagtaatattcatgcaagttgtaatgatcaaatttcttcattgaaagtattggctggatggtcggttcgggtctatcgtgatcaaaatttaacaggtccaagccgttgttttattgaaaacgatccagttttgaccgataacacctatcaggatggaagtagcttaaatgattcgatgtcgtcatttgttgtaagtaatagcccagtttgtagccca…	MKKRFVLVITLLMCLLFAMPSSLAASNQQLNQVDQAFVNVFDVYTDLNFGGGHCWSTGAESSNIHASCNDQISSLKVLAGWSVRVYRDQNLTGPSRCFIENDPVLTDNTYQDGSSLNDSMSSFVVSNSPVCSPINPLEVFNDPSFQGQTCFSNGPERANFHAICDNAISSINVRPGWSIWLFRDPNQAGPSVCLNTTDTFLNDNLYSDGSVVNDSASSFTLYQKPGCGITPVPTPPPPSTEMPFFSQVDPAWRNANLGGCSAPCNKIGACGCTLTSAAMIFKHYGANTNPAILSQCMGNKACPFDWRVGANCSMGTARNPQNHGFSWAKLQQSVAVGPVMLGMRRGSNTHWVVVYKGSGTNAANYTINDPGYMGGSADLLHWNYANWTYERIVTYQRTT…
2	210401	101916	101152	-	3-oxoacyl-[acyl-carrier protein] reductase (EC 1.1.1.100)	atgcgtttacacgataaagttgtggtaattaccggagccgcctcggggatgggcttggcgatggccacccgttttgctgccgaaggagccaaattggtgctaggcgattggaatgctgaacggcttgaggcggcgcttgccagcattcaagccactggcgcggcggtggttggggcacaaggcaatattgccgatcaagcaactgccgcagccttggtcgatttagcgattagcagctatggccagattgatgtgctttgcaataatgctggcgtgatggattcgatgcaaggcatcgccgaggtttccgatgaaacatggcggcgagttttgggcatcaacctcgaaggccctatgtttaccagtcgccaagcgcttaactatatgttggagcgtggg…	MRLHDKVVVITGAASGMGLAMATRFAAEGAKLVLGDWNAERLEAALASIQATGAAVVGAQGNIADQATAAALVDLAISSYGQIDVLCNNAGVMDSMQGIAEVSDETWRRVLGINLEGPMFTSRQALNYMLERGSGAIVNVASTAGIHGGSAGAAYTASKHALVGLTRNTAWMYAKRNIRCNAICPGATKTNIVESMNRSSIDPTDAARVSEFTALAPAYLEPADIANLALFLASDESRHINGAIIPADAGWAAV
2	210401	103201	101963	-	putative cytochrome P450 hydroxylase	atgacccaacaacaagaccacatatatgccgatcaaacaacggcccaaatttttcaaccaagctcaattgaaaatccgtatccgttgtttgccgaaatgcgtgccaaagtagcagttttggccgttccatcgccgtatccatttatcaaagcagatgcatggctggtaacgcgctatgcagaagctgtgcaggtattaaaagataatcgctttacggtcgatgcgaccattctcaaccctgaggctggcgtatttggccaaaccgccgcagaaggagccgaagatcgcagctttttgggtgcaaaatcgatggttagcgctgatggagccgagcactcgcgtttgcgtagcttggtggccaaagcgtttacgccacgctacatcgaaaatttacgccca…	MTQQQDHIYADQTTAQIFQPSSIENPYPLFAEMRAKVAVLAVPSPYPFIKADAWLVTRYAEAVQVLKDNRFTVDATILNPEAGVFGQTAAEGAEDRSFLGAKSMVSADGAEHSRLRSLVAKAFTPRYIENLRPRIQELADELLDQVQAQGSMDLVHDYAYPLPINVISEMLGVPVDERDQMRLWSDALTSHSPESQGQLREFAMYVQKLIADKRRNPQDDLISKLVELEATGDALSESELLATAGLLIFAGHETTSNLLSIGSLMLLDHPEQRARLQAEPRLIPAAVEELLRFNGPIFSPAPRFALEDLELAGQSIRRGDLVLVALGSANHDESVFSNPEELDVARQISRQLAFGHGVHFCLGAPLARLEGEIAFTTLLQRMPNLRLAVPREQIAWRDN…
2	210401	103895	103239	-	regulatory protein, TetR	atggcagcgaatcaagcaagcgatcattctcattcggtggtacgtccgttgaaagaacggcagcgtgagcagcgcgaggccatgattttggcggctgcgcatgcggtttttcttgccaaaggttatcacgaagcttcgattgacgagattgcaggccaagttggcatctccaaaggcgcgatctatcaacattttgccagcaaagaggatttagttgaggccctgattgcccaacaaattagcgattttctggctatgctcgatcgcgtattacaagcgcctagctcggtttgcgcgcggcttgagcagattttggcccatgcctatgctggcttgaatagccaacacagcggggtgctgctcgaactgcatcatcggattggcctacccaccgctgtg…	MAANQASDHSHSVVRPLKERQREQREAMILAAAHAVFLAKGYHEASIDEIAGQVGISKGAIYQHFASKEDLVEALIAQQISDFLAMLDRVLQAPSSVCARLEQILAHAYAGLNSQHSGVLLELHHRIGLPTAVIEKRPQLQAQVAQATHRLSSLFEQGKANGELNPQMPTPIMVATFIGLLSLRGYEQLIASNQFSPADLIPHISQIFLRGIVATSGL
2	210401	106455	104905	-	Acetyl-coenzyme A carboxyl transferase alpha chain (EC 6.4.1.2) / Acetyl-coenzyme A carboxyl transferase beta chain (EC 6.4.1.2); Propionyl-CoA carboxylase beta chain (EC 6.4.1.3)	atgacgacaacagcagaaaaaatcgctgagttgcggcgacgacgtgaacaagcagcaaccaccgatcccaaagctgccgaaaagcaacatgcccgtggcaaattgactgctcgcgagcggatcgagcgtttgcttgaccctgattcgtttgttgaactcgatgctttggcggttcaccgctcgaccgcatttggcctagaaaacaagcggattcttggcgatggggtcattactggccatggcaccatcgatggtcgccaagtttgtgtattttcgcaagatttcacggtgcttggtggctcgttgggcgaagtgtttgccgaaaaaatcgtcaaagtgatggatttggcaatgcgcatgggcgtgccgctgattggcatcaacgatagcggcggcgct…	MTTTAEKIAELRRRREQAATTDPKAAEKQHARGKLTARERIERLLDPDSFVELDALAVHRSTAFGLENKRILGDGVITGHGTIDGRQVCVFSQDFTVLGGSLGEVFAEKIVKVMDLAMRMGVPLIGINDSGGARIQEGVVALGGYAEIFYRNVVASGVIPQLSIIAGPCAGGAVYSPAMTDFILMVKGSSQMFITGPDVIKTVTGEEVTQEQLGGAMTHNSKSGVAHFAADDEDECFEQLRTLLSFLPLNNMDDAPSIEPTDDPERMEDALQSIIPDQPKKPYDMKAVIELIVDDGFFFEVQPHFAPNLVIGFARLDGMSVGIVGNQPAALAGTLDIDSSVKGARFVRFCDAFNIPLITFVDVPGFLPGINQEYGGIIRHGAKLLYAYCEATVPKLTVI…
2	210401	107148	106531	-	Phosphoribosylglycinamide formyltransferase (EC 2.1.2.2)	atgcggcttgctgtgatggtctcgggcagtggctcgaatttacaagccttgatcgatgcccaaaaagctcagcacctcaacgccacgatcaatgtggtgatttgcgaccagcccaaagctcaagcaatcagccgcactttggccgcccgcattcccgtgatttgcgtgccattggccaaaaaagccaaccgcgagcaatgggccgagcaaattagccaattattggcggcctttacgcccgatttgattgtgatggctggctggatgaaggtaatgccagcttcgtttgttgagcgttggactcccaacatcatcaatcagcacccagctttgttgcccgacgacggcggcgaatgctacacgctcagcgatggccgccaaattccggcgattcgcggg…	MRLAVMVSGSGSNLQALIDAQKAQHLNATINVVICDQPKAQAISRTLAARIPVICVPLAKKANREQWAEQISQLLAAFTPDLIVMAGWMKVMPASFVERWTPNIINQHPALLPDDGGECYTLSDGRQIPAIRGAHAVRDALALGVPVTGCTVHQITPIVDVGPVLAQVEVAVLPDDDQASLHERIKQAERRILVEVINNLAQTVA
2	210401	108410	107148	-	Phosphoribosylamine--glycine ligase (EC 6.3.4.13)	atgcgagtattacttgttggagccggcggacgtgaacatgctttggcatggaaaatcgcccaatcgcctttatgcgaacacctgtggatcgtccctggtaatcccggcacggcaacgcttggtacaaatgtcgatttagccgcagacgatgctgcgggaattgtgggtttagcaacccgcgaacagatagatttagtggttgttgggccagaagcgcccttggtcgaaggcttgggcgaagtctgcgatgcggttgatttggcgatgtttgggccttcgtccgaggcggcgcaacttgagggcagcaaagccttcgccaaaatgattatgcttgaggctggcgtgccaaccgccgccgcccataccttcgatgatcccgccgccgcgattgcctttgtt…	MRVLLVGAGGREHALAWKIAQSPLCEHLWIVPGNPGTATLGTNVDLAADDAAGIVGLATREQIDLVVVGPEAPLVEGLGEVCDAVDLAMFGPSSEAAQLEGSKAFAKMIMLEAGVPTAAAHTFDDPAAAIAFVEAEQQAWVVKADGLAAGKGVIVPAAGDVAATISAIRELVATNAGNRLVLEEILTGPEVSLLALCDGERALPLIAAQDHKRIGDNDTGGNTGGMGAYAPAPILPYAEAQALVDVIFTPVLRTMAARNIPYRGVLYAGLMLTPNGVKVIEFNARFGDPETQALLPLLKSDLLELLHKVATSNLADVSIEWHDGAAVCVVLSAAGYPAKPRTGDVITGLDRLPSDVLAFQAGTATNAQGDLVTAGGRVLGITAVAPSLQEARDKAYAAS…
2	210401	110889	108490	-	Signal transduction response regulator / Disease resistance domain-containing protein	atgggaattccacgccatattccactcccagttacaccgctgcttggtcgcattcaggaaatggctcagcttgagcaacttttgcccgatcccacgattcgtttggttactttggccgggcctggtggcgcaggcaaaacccgcttagcgcttgaggcaggccgcaccgtctgtgagcagtttgccgatggcgcgttatttgtcagtttggcacacgtctacgatgttgatttagttttgccaaccctcgcccaagccttcaatattagtcgcttgggcaaccaatcgctcttggccagcgttggggcgtggttggccgaacaagaattattgttgattttagataatttggaacaggtgattgacgttacctcgttgttggtgcagttgttggccttg…	MGIPRHIPLPVTPLLGRIQEMAQLEQLLPDPTIRLVTLAGPGGAGKTRLALEAGRTVCEQFADGALFVSLAHVYDVDLVLPTLAQAFNISRLGNQSLLASVGAWLAEQELLLILDNLEQVIDVTSLLVQLLALAPKLTILATSREVLNVQGEYRLPVPPLSLPPSSQPMAIEQLSEFSATRLFIERAKAARPHIPLNANDAQSIATICQRLDGLPLAIELVAAYTKVFTPQELLNRFSYSLDVPVGGARDLPNRQQTLRQCIDWSYQRLTAEEQTVFCYLSVLVSSWTMAAVEQMCADQANVVATVLALVNKSLVVEQITHDGQTRFTMLQTIAEFAREQAVLREDFQTICQRHARYYLQMVAQAAPHLRDQQQAHWLRQLDAEQGNIYAALQWTLDHA…
2	210401	111390	113318	+	Lipid A export ATP-binding/permease protein MsbA	gtgcaagcacaaatgggaaaaccccaagcacagcgtggacagaaagctggcggtggatcgggggggcttgggcgtgcgatcgcctaccttggtgcccaacgtacatcggcaattctggcgtatgtggccttagcgctcgcaaccttggcccaattggcagtgccgcagttggtgcaaaacatgatcgacgcggtaaccgatggctcaattgcgcgcatcattttcaagcaagtgcctgagccaatgcaagctggcgcagcccaacaagctggcacaacgatcgagcaactacggcttgcccaaaccaatggtgaatcgttgttgattaatgccgctttgattattgtggccttcgcctttatccgtggcattttctcgtttgtgcaagcctatatggcc…	MQAQMGKPQAQRGQKAGGGSGGLGRAIAYLGAQRTSAILAYVALALATLAQLAVPQLVQNMIDAVTDGSIARIIFKQVPEPMQAGAAQQAGTTIEQLRLAQTNGESLLINAALIIVAFAFIRGIFSFVQAYMAEKTSQGVAFDLRNQIFARVQRLSFSYYDQNQTGQLMIRATDDVEKVRTFIAQGLILTAQALLLLVGALVILFFTNWQLALVVVPLLPVAMVMFMIFGKVSQPLFGVVQRKLSALNTVLQENLAGIKVVKAFTREPFEAKRFDVAATDLMAQQLRISRVFSFLFPVIFLVAQLGQAGILYFGGRQILGGTLDLGEYQKFSLYLVYVFFPLGQLGFIISLMAQAGASATRIFEILDAKSEITDKPEAKELPAIEGTVEFRNVTFRYFG…
2	210401	113323	115200	+	Lipid A export ATP-binding/permease protein MsbA	atgatgggtggattaggcggcccccgccacttattagaagccgaaaccgaaaaaccccaacggttgggcgcaactctggcgcggtttggccattactttcgcaaaaaatggtttggctttgctttggcaattgtgtttatcatcattggcacttgggcgcaggtagctacgcccgatttaattggccaatcgatcgattgctatttgttgcccaatccaagtgcttgctggttcgacacgattaccactgaaattagcagtgccgatcgcttgagcgggcttggcagtttggtgttgctgttgtgtggcatcttcatcggcgcatcgattttgcagggcatggcgttttatgccatgaactggtcgggccaacatgcattacgtcaaatgcgcgaagac…	MMGGLGGPRHLLEAETEKPQRLGATLARFGHYFRKKWFGFALAIVFIIIGTWAQVATPDLIGQSIDCYLLPNPSACWFDTITTEISSADRLSGLGSLVLLLCGIFIGASILQGMAFYAMNWSGQHALRQMREDLFAQIHRLSLGFYTRNEAGNIMSRITSDTDTIQQMLGFALLNVLGGILLIGWVAIKMMQENLQYALLSLSVVPFMAIATFYFSGQARKAFRKTRQQMGSVNAGLQESIAGAREVQAFNREEESIAQFVRTNAANRDANVRAATFTSALNPVLEALGYVAIAIVVVVGGLSVLRDKPLFGSSAISLGLVFAFLQYVQRFNQPIQQIAVMWTNVQNAIAGGERIFNLLDEMPDVTDKPDAREMPEIVGKVELIDAKAEYTKGQPVLRG…
2	210401	115880	115473	-	hypothetical protein	atgcaatacatcgatcagcaggagatgctacgttttgcgcaatggcttgtgcgacgtgaagatgggagccttgctgcgcttaccctgctcaaatcagtccagtccaaatcgccgctcatgggtgtccggcttagcgaggcaatgacggcagtgagcgaggagacccgcgtggcgttgcagcgagagttctcgacagaggagcgggcgatgctgcttggaataacgggcattgatccgaaggacattgcatggcggccactatctacagccgagcgccaacgcaaacgccatgaggcgctagatgatgcagcccaagcactaggttttaaaacgtggtcgcggttcgagacggcagtgatcaatggctcggccaaaattacagtccggatggggatgtcg…	MQYIDQQEMLRFAQWLVRREDGSLAALTLLKSVQSKSPLMGVRLSEAMTAVSEETRVALQREFSTEERAMLLGITGIDPKDIAWRPLSTAERQRKRHEALDDAAQALGFKTWSRFETAVINGSAKITVRMGMSRD
2	210401	116998	116384	-	Nucleoside 5-triphosphatase RdgB (dHAPTP, dITP, XTP-specific) (EC 3.6.1.15)	atgcaaaagctattaattggttccaataatgcccataaagttggcgagttacgggcaattttcagtggtttgccgttcgagttgttgactttggctgaggcaggcatcgattatgaggttgatgaaacaggcacgacctttgtggaaaatgcgcagctcaaggccgaaacctatgcccaaatgagtggtttgccgaccttggccgatgattctggcctcgaagtggcggcgctcgatggcaaacctggcatttacaccgcacgctgggccttgcccgaccaaaacaatccacatcgggcctatgcgcgggtgttggaagaactcaagggcaagccgtttcatgatcgcattgcgcgctttgtgtgtgtgattgcgattgcatggcccggccagccaacc…	MQKLLIGSNNAHKVGELRAIFSGLPFELLTLAEAGIDYEVDETGTTFVENAQLKAETYAQMSGLPTLADDSGLEVAALDGKPGIYTARWALPDQNNPHRAYARVLEELKGKPFHDRIARFVCVIAIAWPGQPTEVVEGILPGVIAEAPRGIGGFGYDPVFYLLDYDKHLAELDPEEKNRISHRGQACALARGVLERLAQIEQRA
2	210401	117804	117010	-	Predicted hydrolase	atgattgcaaccgatattgaccttaccctgcttgatgatcgcggccaattgcccccgaccaatatcgaggcgttggccttagccgctcgtcaagggattcgcgtggttttagccactgcccgtcgccgtgaagctgcccaagaaattgcccaccgtttgcatattccaaccgcgctggtttgccataatggcgcacgtgtttgggatgaacgtgggcgggagattgctcatcacacgattgatttagagttggctcagcgcattgccgccatggctgataagcgcagcctgccgattgtatttacgattgatgaaacgaattttgtcaccgcgcaagcagcgaatttagttggttcgcgcactgtatctacgcccgtttcgtcactcgaattaatcgtg…	MIATDIDLTLLDDRGQLPPTNIEALALAARQGIRVVLATARRREAAQEIAHRLHIPTALVCHNGARVWDERGREIAHHTIDLELAQRIAAMADKRSLPIVFTIDETNFVTAQAANLVGSRTVSTPVSSLELIVRLAPTRILCHGELATRAVDEILGRNSQLKQFRYLRSSGEVYSTVISHNDATKERALEHLCTTWGIQQSEVLAIGDADADVGMLRWAGVGVSLTGSMQQAIEAADWVAPSARFGGVAVAVHRYVLQHQNVRS
2	210401	119093	117861	-	Threonine dehydratase (EC 4.3.1.19)	atgccaacgattgatgacatttatgctgcggcccatgttttaggcccaattatcacccaaactccactcttgccagcagaacaactgagccaagaacttggcggccaaattatttacaaagctgaaaatacccaacgcgccgggtcattcaaagtgcgcggcgcgtataccaaaatcaattcgctgacggctgaggaaaaagcccacggcgtaattacccactcagcaggcaatcatgcccaaggcgtggccttggctgcccaattaaatgggatcaaagccaccgtggtcatgcccgagtttgcgccattggccaaaattacctcagcccaacgcatgggcgcagaagtgatattgcatggcgcatcgtttgatgatgctggcgcgcatgcccgtgaa…	MPTIDDIYAAAHVLGPIITQTPLLPAEQLSQELGGQIIYKAENTQRAGSFKVRGAYTKINSLTAEEKAHGVITHSAGNHAQGVALAAQLNGIKATVVMPEFAPLAKITSAQRMGAEVILHGASFDDAGAHARELQAKTGATYVHAFDDPFTIAGQGTLGLEIADILPDQGGTVVVPIGGGGMMAGIALALRSLRPNVRLIGVQAAGCPSMIASQQAGKPVAVPHAATICDGIAVKRPGELTLPIITQLVDDIVTVDDDAAARALVHVLQYSRMVVEGAGAVGVAALLEGAIRLRPNEPTLVVLSGGNIDGNFLARIIEQVLVKQGRYLRVRTSVPDRPGNLAPVVNAIAQAGANVIDINHRRAVWQLPLDRVGIEMILEVRDEAHGQSIIDMLETHGYH…
2	210401	119661	119221	-	acetyltransferase, GNAT family	atgcaaattatccaagcgggcttggatgaacttgagcgcattgtgccattatttgatggctatcgccaattttaccgtcaagccagcgatcgtgctgccgcgcgcgcttttttgcacgatcggctgagcaagagtgaatcgatcatctttttggcgcaaactcctgaagctggcttaggtttctgtcaactgtaccctagtttttcctcggtttcaatgcaacggctttggattttgaacgatctgtttgtggctgagtatgcgcggggccaaggtgtggcttcgggtttgctgaatgcagcgcgcgattgggcgattagcaccaagagcaaaggccttgtgctcgaaaccgaagttacgaatgtacaggcacaacgcctctacgagcagcatggctgg…	MQIIQAGLDELERIVPLFDGYRQFYRQASDRAAARAFLHDRLSKSESIIFLAQTPEAGLGFCQLYPSFSSVSMQRLWILNDLFVAEYARGQGVASGLLNAARDWAISTKSKGLVLETEVTNVQAQRLYEQHGWQKTVDEYFYSLSV
2	210401	119852	120322	+	hypothetical protein	atgaaaccattaatctttgaaattagcggagatattgaagccccagccgagacggtgtatcaaattattgccgattatcgcgatgggcatccgcatattgtgccaaaaaaatattttaaaagtctcaccgtcgagcaaggtggcattggcaaaggcacgatttttgtgaccgaaacagaggcttttgggcgcaaacagaccatgcgcatgcacgtaaccgagccaagcccaggcagcgttttggttgaaaccgattatgattcggggattattacaacctttacagtcacgcccaatggcgaagatcgctcgaaactgaccttgcacacccgcgccgaagctaaacctggcttgatgggattgatcgagcgactactatcgcccgggttgttgcgcaaa…	MKPLIFEISGDIEAPAETVYQIIADYRDGHPHIVPKKYFKSLTVEQGGIGKGTIFVTETEAFGRKQTMRMHVTEPSPGSVLVETDYDSGIITTFTVTPNGEDRSKLTLHTRAEAKPGLMGLIERLLSPGLLRKMYLAEFETFNQYLRSNQYRAQGK
2	210401	121489	120638	-	RNA polymerase sigma-70 factor	atgaaccaaatcgaattattcgagagctatcgcggctatgtattcggcatcgcctatcgcatgcttggcagcgtgatggatgcagaagattgtttgcaagaggtctttttgcgctggcaaagccatgccgaggccgtcgaaaacccacgggcttggctggcaaccgtggccacgcgttggtgtctcgatcagctgaacacggcgcgccatcaacgcgagcaatacattggcgaatggctgcccgagccattgattacgccagcgccaagcagcgagcttgagcaagcagaatcgctatcgacggcatttttggtgctgctagagcggctttcgccagcggagcgcgcagtttttttgctgcacaaagtttttggctacgaatatagcgaaattggcgaa…	MNQIELFESYRGYVFGIAYRMLGSVMDAEDCLQEVFLRWQSHAEAVENPRAWLATVATRWCLDQLNTARHQREQYIGEWLPEPLITPAPSSELEQAESLSTAFLVLLERLSPAERAVFLLHKVFGYEYSEIGEIVGKSAAACRQLGHRAAEHVAQARPRFKVEPSVQQRLSTQFLQSCATGDLNSLMSLLAEDVVLRSDGGGVVQAARNPIYGPSAVGRFLLGVLPKLPVNSIFEPRMINGQPGFVAMVDGHASGTLILDLLDQQIGGIYIMLNPHKLQHLSQ
2	210401	122793	121486	-	Phytoene dehydrogenase and related proteins	atgaatagccaaaaaccaatggttgtgatcggtggcggtttagcaggcctgacggcggccaattatctggcgcgagctggcaaacaggtgatcgtgttggagcgggccaaagaatttggtggccgtgcccgcaccaatcgcgaagagggctttgagctgaatttcggcccgcatgcgttgtatttgaagggtgctggcgcgcgggtcttgcgcgagttaaagctcatgccaactggctcgaagccggttgcgcccgatgtgctgtgggctgagcagcagctttatccaactaactcgattaaggcagcgctgaccacatcattgctcagccgccgcgctaaatggcaatttttgcgtacctttgccaaaatccaattcatcaaaccagccgattatgca…	MNSQKPMVVIGGGLAGLTAANYLARAGKQVIVLERAKEFGGRARTNREEGFELNFGPHALYLKGAGARVLRELKLMPTGSKPVAPDVLWAEQQLYPTNSIKAALTTSLLSRRAKWQFLRTFAKIQFIKPADYADRSFAQWIEQQADEPRTRQLLAMFGRLTTYGAANDLQSAAATLENIKTGLAGVLYVDHGWLTIVQALVDNARQLGVDLRTSQRVQAIQPNHAGVSIQLADGSSIQAEAVVLAVTPQAANELIGSNSQLFQRHYQRMQPVTAATLDLGLRQLPQPKRQFLLGVDQPYYAVAHSRYAKLAPQGQTMLHVMKYLDQRQANDPKQTRAELESLLDQYQAGWRDQLITSRFLPSITVSYDLPQTQFGGLAGRTPVVLADCPNIYLAGDWVG…
2	210401	124025	122865	-	hypothetical protein	atgcaagcaccagcaagtgtcatcaatcacgccaaaatccaacaaacctttgggcaagccagttttgagcaattagtccaagctacctatcaaggcgatcccttggctgatgaagtgattgctgaatttgcccacgctggtagtgctgcccgccacgccttgcaaacaggcttaactgatggacttgaacaaatcaacggcgattttccggcagttcgcgcctttttggctgccgccgaaaccttgcctgcctgggttgatgctgcgaagttggagcgtggcgcacaagcctattgctcgattggtgtgctttggctgaccttggcgcttggcccaggctcgttggtgcatacctacagcgcgccaacaatcgccgatctgttggtgcaaactggcgat…	MQAPASVINHAKIQQTFGQASFEQLVQATYQGDPLADEVIAEFAHAGSAARHALQTGLTDGLEQINGDFPAVRAFLAAAETLPAWVDAAKLERGAQAYCSIGVLWLTLALGPGSLVHTYSAPTIADLLVQTGDLEHMATKRIIETGTWGMAIAIPQALQRGGLGYVHSLQVRLLHAQIRHSLLKRNWDTTKTGLPINQLEMVRTWLDFTYVPFTALARFGIDFTSAELGDLYHLWRYIGYLLGIDPTIYQSVVDQASAAHLLDWVDSSMQPPNASSRRLTAAMIQAVSELVQPLINRSFKFSFALVTALTHHFHGRQLSRQLGIKRSWISALVPLVVLANRWQRRKLRRNPSAWQAQIQTTANDFHERVVNAELTAYQAKKAVENR
2	210401	125367	124096	-	Probable acyl-CoA dehydrogenase (EC 1.3.99.3)	atggcgattgattttaaattatcggaaagcattgatacccaacgccaaatgacgcagatggtggccgagcaaatgatgcggcctgtctcgcgccatttcgatgagcacgaacacgatattccatgggattacatcaatgcgatgtggccaattatgcgccaaaatcctatgtttggggtggtcgataagcccgaaacggcggtcgaccccagcaagcctaaaaagcccaaaactggcaacgtgcgcatggtgcatttgatcgaagcgctctcatggggcgatgctggtatctatttgaccacgccaggcggagccttgggtggcgctgccgttgccgccgctggcacaagcgagcaaaaaagccgtttcttggcccgcttcgccgatagcgaaactcca…	MAIDFKLSESIDTQRQMTQMVAEQMMRPVSRHFDEHEHDIPWDYINAMWPIMRQNPMFGVVDKPETAVDPSKPKKPKTGNVRMVHLIEALSWGDAGIYLTTPGGALGGAAVAAAGTSEQKSRFLARFADSETPVWGSMAMTEPQAGSDTSAIRTTAVRDGDSWILNGEKIYCTGGRLSLEESQGLVVVWATVDPKLGRAGMKAFVVEAGTPGMEVTKLEHKMGIRASDTAAVVFTDCRIPFDNVLGNPEIPKAEATAASADAPKGFKGAMKTFDATRPAVAASALGIARAALELLREQLTAAGVAIRDDVPVHEMSAVERDLLELEAQHKAAWLLTLKAAWMMDSGEANTVEASACKVKAGEAATVITQKAVELLGPLGYTRELLAEKWMRDAKINDIF…
2	210401	126712	125621	-	Butyryl-CoA dehydrogenase (EC 1.3.99.2)	atgatttccttctctccatctgaagaacaagccctgattgttgatacactcaaacgttttgccaaggatcgcctgcgctcgatttttcgcgaggccgatgaaaatggcgaattgccagccgacctgttgaacaagggctgggaattaggtttggtcggttcgtcgattcctgagcaatacggcggcttcggcgagttttcggcagtaaccggcgcattggcattggaagaattggcgtggggcgatttggcgagtgctttggccttgagcgcgcccgccagttttgcgtttgcagttttggctgctggcacggaagcccagcgcgaagcccttttaccgcaatttagtgaagaacgctttgtcaacgctacctcggccttgattgagccacgcctgcaa…	MISFSPSEEQALIVDTLKRFAKDRLRSIFREADENGELPADLLNKGWELGLVGSSIPEQYGGFGEFSAVTGALALEELAWGDLASALALSAPASFAFAVLAAGTEAQREALLPQFSEERFVNATSALIEPRLQFNPRKLQTTATRDGDGYVLNGVKSYVPLASSAEHFLIYAAEDGQTQAFIVPAKTAGLSVGEREKLMGVRALEVARVTLDNVNVAADAKLGGESGIDFGRVYARSQVALAALAIGVARGAYEYALDYARNRQTFGEAIGQRQSIAFMLAEMLVEIDGARLMVWEAAWKLDNNQDVTRDALMAKHNADKTVLMVCDRALQILGGHGYIREFPVELWLRNARGFTTFDGLAMV
2	210401	127348	126809	-	RIKEN cDNA 2610207I16 gene	atggcagacctcagcacgataactgttagtgattacattgcgaccgccctgccggaacaattggccagccaaagcagtggcttggaagatgcaacctatgcaattcaatatctggtcgacggaacggcctacgctgtgagctacagcggtggtcgcggcgaagttgtcactggcacggtcgaaaatcctttaatgacggtaacgcttgacgagccaacctggcgcggtgtgattaccgaagaaaccgcttcggcagatgcaatggttagcccagccaaaatgagccccagccggctcgaaaaattgcaaaatctcaaaggtaaattcaatcttgaattgaccaaagccgatggcagcgtggtctactcgaccaccaccttcaatggcgttgatacccca…	MADLSTITVSDYIATALPEQLASQSSGLEDATYAIQYLVDGTAYAVSYSGGRGEVVTGTVENPLMTVTLDEPTWRGVITEETASADAMVSPAKMSPSRLEKLQNLKGKFNLELTKADGSVVYSTTTFNGVDTPEVTLMMKAEDYAKILKGELNSQMAFMTGKLKFKGDMNFLMKLGTLM
2	210401	128656	127526	-	hypothetical protein	atgcactggagtggctggattatgctgcttgcggttgggctgagcggcggctggtggttatatcagcaatatcggcgtttgagtattgaagagcaaactcgctatgcagcacttgatcccgatcctgatcgggttgtgcgtgaaaatttggattatacggttggcgatactcatattttatatatttttgcgcaacaaaatcaggcaattaagctgattcaagcccaaaaatatgctgaggccgaggcaatttaccagcggattatgcattattatcagaaattcgatccagctaatcaagcaaatgtattagttgcttggcaacattatgcagttttgctgcttgaacaaggcgaaatcagcaaagccgaacatcatctcaacgatattttagccaaa…	MHWSGWIMLLAVGLSGGWWLYQQYRRLSIEEQTRYAALDPDPDRVVRENLDYTVGDTHILYIFAQQNQAIKLIQAQKYAEAEAIYQRIMHYYQKFDPANQANVLVAWQHYAVLLLEQGEISKAEHHLNDILAKQTALLGANHDNTLSTIQTLAQCMLASERYSEAESYYRQIIHSFDDLASANDLKGEVLFFSLVEFANFLVERKSTEALLQYQRLLELQKIYFADQPQFEYYLKERLAFTQYAVMDNPELAIEQYRNLLAEIISKYGKDNKYYLRTGHFCAVVLDETGQPAEACELLEQIYPHLNDHFATDDPFVYHVAFNYITSLSNNQQPEPALVLAEALIKELGEQDPPSPWLEHFQELQQQLLDQKAPTSA
2	210401	129170	128742	-	Osmotically inducible protein C	atggcagtacgttcagctgaagcaacatggactggctctttacgcgaaggcgctggctcggtcaaaactggcagtggcgcagtcgaaggcagctactcatttccttcacgctttgaagatggcactggcacgaaccccgaagaactgattgcagcagcgcatgctggttgttactcaatggccttgaccgctgatcttggtcgcggtggctacgaaccaaagagcgtgcacaccgttgctaaggtgcatctcgaacgcggcgaaggtggctttagcatcaccaaaatcgaattgcacaccgaagccgaagtgccaaacatcgatgcagcagcctttgctgaaatcgctgaaaaagccaaagtcaactgcccaatctcgaaagctttggcagcagtgcca…	MAVRSAEATWTGSLREGAGSVKTGSGAVEGSYSFPSRFEDGTGTNPEELIAAAHAGCYSMALTADLGRGGYEPKSVHTVAKVHLERGEGGFSITKIELHTEAEVPNIDAAAFAEIAEKAKVNCPISKALAAVPSIELNATLK
2	210401	129311	130081	+	Putative deoxyribonuclease YcfH	atgttaattgatacccatacccacgttcatagcgatcaatttaatgatgatcgggcggctgtctttgagcgtgctcaagcagctggcgtaacccgtatgatcaatattggctacgatttgccctcatcgcgcgccagcgttgccttggcccagagcaatcccatggtgtgggccagcgtcggaattcagccccactatgcgttgaacactggcgaagctgaattagctcaaattcgcgagctattggctcagccacgggtcgtagctttgggcgaaattggcctcgattattaccatgatcgcgcgccgcacgctgttcaagaacagctgtttcgtcagcaactggctatggctcgcgagcttgattttccagtggtcatccacagtcgcgatgcagtg…	MLIDTHTHVHSDQFNDDRAAVFERAQAAGVTRMINIGYDLPSSRASVALAQSNPMVWASVGIQPHYALNTGEAELAQIRELLAQPRVVALGEIGLDYYHDRAPHAVQEQLFRQQLAMARELDFPVVIHSRDAVDNTVRVLDSAARGQTGVMHSFSGDWAYAEACLDVGFYLSFSGPVTFKKAVELQDVVQRAPLDRILIETDAPYLTPHPYRGKRNEPSYVAYVAEAIARLRGLSLDEVATITTANAERLFKRLLA
2	210401	130168	132570	+	FIG001454: Transglutaminase-like enzymes, putative cysteine proteases	atgctgcaacgagttcgcgctttttttcaaccaagctatggtttgctcacttggacgttagccagcattatggccttgctggtcgtgaccaatgtggttgaatcggaatgggtcgaaggctttgaacgcatgcggattgtggcgcttggcgggttggtggtggcagcattatttgcccgttggcaagccttgccctcgtttattgcccatgtgctgagcttttttatgggcttggcatgggcaatccgctttgtgccacttgatccacgcctcgaaggccaagttgatcgctggacggatctgctgattcgggggattgcagcaattcgcgcagccaaaactggcgaacggatcgaagattattatctcttttcgctggctgggttacttttggcctgg…	MLQRVRAFFQPSYGLLTWTLASIMALLVVTNVVESEWVEGFERMRIVALGGLVVAALFARWQALPSFIAHVLSFFMGLAWAIRFVPLDPRLEGQVDRWTDLLIRGIAAIRAAKTGERIEDYYLFSLAGLLLAWIFAYSTIWLLLRWRWNWRLVMLNGGLLMANLTYAVPKPIASFWLFLLIALLFVVTQTYAQRQNAWDAGFLEQQEWLSLRYLWAGVLACFSLVLMAALMPANITNAQLRIFGENLSRPIDFFLPDNGAIRADRGPQGVGNVVVPNGNGANFSNNTVQLGGARSATNEVVLEVKAPSAEYWRSNAWDLYDGKGWQNTTGDIAWQVRRTSTRREALTPINPDDTLTQIDTNGREPFTQTIKLMQTRGDQQLPAATSPLTWSVPVLVQHT…
2	210401	132795	133181	+	Response regulator domain	atgaccaaacgcattttaattgccgaagatgatacagcgattgccatgaccttgatcattggcctccgcagcatccctgacgttgaagttgttcgggcctatcatggcgaggaagcgctgaatttatggctgcaagagccagccgatattctgctgactgaccatcatatgcgtgaaatgtctggtttggatctgattcgggcgctacgttcgcaaggcgcaacccaaccaatgttgatgattactgcctatgatagtgtcaaattgcaacgcgaagcccgcgaggctggagtaaccgagatgattgccaagcctttttttattgatcaattgatcgataaagtgtcggagaagttgctcgatgtaacggtggttaaccaagcctaa	MTKRILIAEDDTAIAMTLIIGLRSIPDVEVVRAYHGEEALNLWLQEPADILLTDHHMREMSGLDLIRALRSQGATQPMLMITAYDSVKLQREAREAGVTEMIAKPFFIDQLIDKVSEKLLDVTVVNQA
2	210401	135418	133265	-	hypothetical protein	atgcaaaccaaacgatcgttggttgctattgggctcgccttggctatcgctttgttgagtgtgtttgcggccaatggcctcagctcatcaagcgctgcctcatcgtcggatgggctttggcaagacgttgctgaacaacggattacgctcaaaggccagcgcgaaattgtgccgctggtgtatcgtacggtcggcctcgatttggctggcttgggcaaacgcctagcacaagcgccgctcgaaagcgcggttaaggttcagcaatcagcatttttgctaaatttacccttgcccaacggcgaatttcgccaatttcgcgtggtcgaatcgccaattatggagccagctttagctgccaaatttcctgaattgcgcacctacttggcgcaaggctacgac…	MQTKRSLVAIGLALAIALLSVFAANGLSSSSAASSSDGLWQDVAEQRITLKGQREIVPLVYRTVGLDLAGLGKRLAQAPLESAVKVQQSAFLLNLPLPNGEFRQFRVVESPIMEPALAAKFPELRTYLAQGYDDPEMVARLDLTPAGFHGLILAPEGRYFIDPYSRNDTANYIVYDSRNFVADPAKLASKGQLDYVGETPITNPFPERFAIGETLRTYRLAMAATGEYTVFHGGSVNQAMAAIVTSVNRVNSVYERDLSVRMVLVANNNLIVYTNGNTDPYMNDDGFEMLGENQSNLSTVIGNANYDIGHVFSTGGGGVAELGSVCVSSVKAQGVTGSSAPIGDPFDIDYVAHEIGHQFGGNHTFNSTLDACGDGNREGPAAYEPGSGSTIMAYAGICG…
2	210401	135871	135530	-	hypothetical protein	atgggcttatttaacacattacatttgccagcaccatgtttgggttgtggggtcgaaattccgctggtgttgcaatttaagtatgcagaaaattggcagcacgcgtataaaattaatgaccaattgcgttggaatagtcgccatcctcgctataatgatggcaagccaggatcggcgcatgttgttatttcagcaatttccgaagattgcccagtttgcaagcatgacggcgatgattatctgattcatgtgtataacgatgtgctgatcagcatcgaacctgatgatcagcgctataactttttcgatgctaagagcgatttcttagttttagagcaatga	MGLFNTLHLPAPCLGCGVEIPLVLQFKYAENWQHAYKINDQLRWNSRHPRYNDGKPGSAHVVISAISEDCPVCKHDGDDYLIHVYNDVLISIEPDDQRYNFFDAKSDFLVLEQ
2	210401	135924	136148	+	hypothetical protein	atgtatcaaacgccatttgatccaattccccaattaaaacgtgaccaacagcgtttcttttggtcgcgttggcttggaacgatcattatgagcattctgttcttcggttggttattgggtggcttaggcttaatcattgctttagtgattagtattgttagtggcagaatactatggaaatacagcatgagccaacttgaaaagcagaaacatagtcaaccctaa	MYQTPFDPIPQLKRDQQRFFWSRWLGTIIMSILFFGWLLGGLGLIIALVISIVSGRILWKYSMSQLEKQKHSQP
2	210401	136601	136224	-	hypothetical protein	atgaataccaaacgctcaatcattttggtgctggcacttgcgttgggaattatctacggaactgtggttgaaatgacgcttgatccattgggcgattatgtccgctggatgctgttttgtggttttgtaacgctatctgctgccgttcctgttaaaacgttttatcgttttattgttggaatgctgagtgggatcatcgggatgtgggcaatgtacggatttgcctataatcaaggcgaattaggtgctggagctgatgttttgttctatgctggtttattttcttggagtttatttggggttcaatttggcattgttgccgcagtcttagcatcaggattatggtttttaagtagctatagattaaaaaaaacctag	MNTKRSIILVLALALGIIYGTVVEMTLDPLGDYVRWMLFCGFVTLSAAVPVKTFYRFIVGMLSGIIGMWAMYGFAYNQGELGAGADVLFYAGLFSWSLFGVQFGIVAAVLASGLWFLSSYRLKKT
2	210401	136744	138132	+	hypothetical protein	atgctgcgcagattaacatggcgctggttgggtatgctaagtttggcattgggtttgttgattcaacagccaatttcggcccaaacccgcaaccagcaacgagccaatttgagcgtgacggtcaccagccctgatggcaagccattgagcaatgccatagtttcggtagcaagcttaggcctaacaaccaccaccaacgaaacaggcagtgcgcattttaccgtatcaaccaacgctagccaagcgattgaggttgcggtcgaggcgcagggctatcgtgcttggcacttacgcaatgcgcagttgattccaaatgatacgctgttggttgctgcgccgctttcactggcagataaaaccgttgatcaacaagctgaaattatcgatgttcaaccacac…	MLRRLTWRWLGMLSLALGLLIQQPISAQTRNQQRANLSVTVTSPDGKPLSNAIVSVASLGLTTTTNETGSAHFTVSTNASQAIEVAVEAQGYRAWHLRNAQLIPNDTLLVAAPLSLADKTVDQQAEIIDVQPHRLSNNAAQEPSLNDAELNHVLAGTNTTPPATIRVYRVSLGRVDTVNFKTYVKHVLPNEWVAGWRTESLRSGAMASKTYAWYRTMYPKYPGKGYDTKDTTADQVYNPNVSYASTNAAVDDTWNYRLIKNNAIFQSQYCAGSYNGSRTSGQCSQNHGWTVGLYMSQWGSKYLADNGSTWRSILTFYYDNVAIGTISGGTTPSLPAWPTLRNGSSGNDVKAAQYLLRSHGHSLTADGDFGAGTEQAVRSFQSANGLTADGVVGAQTFAK…
2	210401	138296	138964	+	Translin family protein	gtgagtattgaaacaacgaccctcattagcgagttggaagcgattcatgcgacccgcgaaatcgcgctcaaatctgctcgcgaactcattcgtcaatgcgcaaacacaattcgggcagtccaccgccatgaatgggctgtggccgaaccacttttagcagaaacggcggcagcagcccaaagcttgcgcgaacgcctccaaccgtatccggcattgctctatgctggctatacccaagatgccttcaaagaatatgctgaagctgccttgaccttggctttggtgcgcggcgaaagcttgcccagccatcaggccttgggcgttgaggcagcagcctacttaaatggtttagccgaggctgccagcgaactgcgtcgctatattctcgatggcctgcgc…	MSIETTTLISELEAIHATREIALKSARELIRQCANTIRAVHRHEWAVAEPLLAETAAAAQSLRERLQPYPALLYAGYTQDAFKEYAEAALTLALVRGESLPSHQALGVEAAAYLNGLAEAASELRRYILDGLRHGKVDSGERLLDQMDEIYSFLVTVDFPDAVTSGLRRTTDALRAVLERTRGDLTSAVRQEQLVAALARFEHHMGMPPAAIQESTPDETDS
2	210401	138948	140243	+	5-Enolpyruvylshikimate-3-phosphate synthase (EC 2.5.1.19)	atgaaacagacagttagtcatgccaagcgtctacgtggcgcattcagcgtacctggcgataagtcgatctcgcatcgctcggtgttgtttaatgccttggccgagggcaacgccgagattaccggcttcttgccaggcgctgattgtctttcatcgatcgcctgtttgcgccaaatgggcgttgaaatcgaacataccgacgataaagtgcgggtgtttgggcgcggtttgcgtggcctgcgcgagccaagcgatgttttagattgtggtaattcgggcacaaccctgcgcttgcttgctgggttgcttgctggccagccatttttgagcgtgctgactggcgatgcctcgctgcgttcacggcctcaacgccgaattaccgacccattacgtcaactt…	MKQTVSHAKRLRGAFSVPGDKSISHRSVLFNALAEGNAEITGFLPGADCLSSIACLRQMGVEIEHTDDKVRVFGRGLRGLREPSDVLDCGNSGTTLRLLAGLLAGQPFLSVLTGDASLRSRPQRRITDPLRQLGANLDGRDNGNRAPLVIRGTTIHGGNYELPIASAQVKSALLLAGLTGDAPMRLTGKIVSRDHTERMLIAMGIDLTVKDDEIVLYPPSHPVFPYPLSLHVPGDPSSATFWWVAAAIHPDAEITTLGVGLNPSRTGALDVLKAMGANITISNERNEGAEPVGDVTVRGGGLRGTRIDGDLIPRLIDEIPVLAVAAACAVGETVVADAEELRAKETDRVATVVSELSAMGASLEATPDGMVIAGGGELHGATVQSHGDHRIAMALAVAG…
2	210401	140275	141129	+	Glucose 1-dehydrogenase (EC 1.1.1.47)	atgtttcgttcagatctgctcaaagacaaggtaatcatcatcactggcgggggttcgggcttggggcgttcaatgggtgagcgcttcctagagttgggcgcaaaattggcgattaccagccgcaacgctgaaaaattgaccaatgctgccaacgaaatgatggccgaaaaaggcggcgaagtctttaccgttagctgcgatgtgcgcgacccagaagctgttgaacagatgatcgatagcgtgtggaatcactttggcacggttgatattttggtcaacaatgctgctggcaacttcatcagccctaccgagaagctttcgcaccgcgccgttgatgcagtgttagggattgtattgcatggcacgttctactgcactttggctttaggcaaaaaatgg…	MFRSDLLKDKVIIITGGGSGLGRSMGERFLELGAKLAITSRNAEKLTNAANEMMAEKGGEVFTVSCDVRDPEAVEQMIDSVWNHFGTVDILVNNAAGNFISPTEKLSHRAVDAVLGIVLHGTFYCTLALGKKWIEAGRGGQCLNIVTTYAWTGSGFVVPSAAAKAGVLGMTRSLAVEWARYGIRMNAIAPGPFPTQGAWERLAPTPELAEQALNRVPLRRVGEHSELANLAAYMLADEAGYINGECITIDGGEWLYGAGQFSGLDRLPNEMWDMLSKMTKKSGS
2	210401	141818	142213	+	hypothetical protein	atgagtagtaacgatgcgtctcgcccaacaccaccaccacgccagccagatgatggcttgattcgccgcccacggcctaacgatcgcgataatgcctttaatttggcgctcgaagatttgcgccgccaagtgcagttgctctacgaaagcatcggcgcattggccgaacactataatgaaaccggcggcgacccacgccgcgcccgcgattgccgcgattgcagccattttcgggttggcttgcacgttccatgcgtgatgggcgttgatccgcataccgcgccatatttggccgtgcgttgtcccaaattcgaagaaacgagcgagaatcgtaagctgatcaatcgtgatgaagctggctttaatgcagcggtacggcgtgctcgcgaaggctaa	MSSNDASRPTPPPRQPDDGLIRRPRPNDRDNAFNLALEDLRRQVQLLYESIGALAEHYNETGGDPRRARDCRDCSHFRVGLHVPCVMGVDPHTAPYLAVRCPKFEETSENRKLINRDEAGFNAAVRRAREG
2	210401	142318	142833	+	RNA polymerase ECF-type sigma factor	atgacgcaagcagcaaacgattcagcaattatcaaattattacaacgtggcgaccatgcaacatggcgcatgctggctgagcaatggtcgggcgaactttataatctggcgtgggctgcggtctatcaagcaccactcgcccaaaacttggtcaataatgtctgggcaaccgccattcgcacgatcaatagcgtcgatcagcggcttgggctacgcttatggctcttcaccctcacctgccatgtgctgctcgattattggcgtgattatggccatcagccccaatcgaatagcctaattcgcgaacttcagcgcttgccggaggctatgcatttggcggtgttattgcatctgcgccacaacctaaccgctgccatgattggcgaaattctaggccgt…	MTQAANDSAIIKLLQRGDHATWRMLAEQWSGELYNLAWAAVYQAPLAQNLVNNVWATAIRTINSVDQRLGLRLWLFTLTCHVLLDYWRDYGHQPQSNSLIRELQRLPEAMHLAVLLHLRHNLTAAMIGEILGRTQRATEQLLQQGLQRLNHQLAAVEGLYETNQAAASGSD
2	210401	142796	143875	+	Mucin-2 precursor (Intestinal mucin-2)	atgaaaccaaccaagcagcagcttcaggaagcgattaatcaggccctgccagagcaacaactcagccaaagccaacaacacgccattaaccaaacgcttgagcaacaacttgagcaattgaagccaagccaaccaagcgccaagcggcgtaaagcagccaaaaccaagcggcgcttgtggcaatggcaatggagtcggcctcagatttttgccttattcgtcgccagcgcaattttattttttgttggttatgccacgctcgccagctctacgccaagcgtgccgcacaacgctagtgtgcaaattttcgatggcacagcagtgatcaataatatacgcactggtgctgaacgccgcttgaatgctggcgatgtaactattttagagccaggcgatacg…	MKPTKQQLQEAINQALPEQQLSQSQQHAINQTLEQQLEQLKPSQPSAKRRKAAKTKRRLWQWQWSRPQIFALFVASAILFFVGYATLASSTPSVPHNASVQIFDGTAVINNIRTGAERRLNAGDVTILEPGDTIQTESATALITYFDGQTTALQANARMTLETMDDANAGQQIRLKVWFGRTLNGVKRLLGPNDLFEVETPSSAASVRGTEFTVESRSNTTTFYATDKGNVQVAMDGQSVFVRAGEQLLAEQSKPLVVQPQISPTPTPTNTPTPTPTATPTNTPTNTSTPTATATATPTNTPTSTPTATPQLYVTQAGDTINGIAQRFGITPDALINANPSIRDRNEIPVGLTLIIPQP
2	210401	143886	145679	+	Adenylate cyclase (EC 4.6.1.1)	gtgctaagttcgcaacaagttcgccgaggattatggtttagtgcaacagggctggcatgcttgctggccctgttgttgagtgatacatggacatggcgcagacagcttgatcgttcagcagccgatttgttggtgcgccaattggccacccatagcccgcaaccagcgattgtgattgtcgcgatcgatgaccaagcgctgagcaacgacaccggctttggtcggctcaccgagtgggatcgcagcatctacgcccaattattagccaaagtcaaaggcgcacgggtaattgtgtttgatatgctgtttaccggagccaatcctgctggcgatcacgcctttgctgaagccctagagccattagaacacccaattttggcggtttcgcgcgatagcaaa…	MLSSQQVRRGLWFSATGLACLLALLLSDTWTWRRQLDRSAADLLVRQLATHSPQPAIVIVAIDDQALSNDTGFGRLTEWDRSIYAQLLAKVKGARVIVFDMLFTGANPAGDHAFAEALEPLEHPILAVSRDSKTKQMIQPAQPLQTGRVVLAHSDIIADSDGVVRRIQTHYDQPELYPAIALASAQAWWHLPTGLNIEPTATTLANGVTIPVNNASFMLNYAGPSQTYPQVSLLAVLNGAVDPALFNDKIVLIGSTAAALGDRYTTPTSPLMDGVEIHANAIGTILHANALREQSPAGRRGILSGLVIALTLIAMIRRPWLLFSAMVIGTSVMVISAVSGLQQQLIRIDLASPLLAIGVTGLVMLLVQNNLQRQDHTQVLDLFAKRTPPSVLNELLKAA…
2	210401	145686	146519	+	hypothetical protein	atgcaaggattcaaccgtttattgatcacaattattgcgctcgctttggccgttttggcaatcacgattgcgctgttgccattgcaaagttttgatctggccttgcgtttgttccaatatttgcgtgctcaagcgttaatttatagtcaaacgacgcgcattgtggctggaattgtgggcttgctcatgcttggtttggctttggcgcagatgtttattcgccaaagccaatatgtgccagtgcgcaatactggttcgggctatgcccaactcgatctgcaaacaatccagcgcgccgtcgatcaagccttaggccaagcgcttgatgtgcgcagcggcaaagccaacgttcaagcttatggcgaaggagtggcaatttatagcgagcttgagttgcac…	MQGFNRLLITIIALALAVLAITIALLPLQSFDLALRLFQYLRAQALIYSQTTRIVAGIVGLLMLGLALAQMFIRQSQYVPVRNTGSGYAQLDLQTIQRAVDQALGQALDVRSGKANVQAYGEGVAIYSELELHPTAHLNDTLADLHQRIREEVEERLGVAILTLKSKVKTKPYPNVPHSQQSGAVPADLDPRQPVWDVRELRRRLERGILNQPNVVDLEVVLGYHPDGASVFVQLFLEQTAPVPSTIASVERLIHTIVADDFRLSVYDLRVTSQTID
2	210401	146739	148520	+	conserved repeat domain protein	atgggccggcagccgtttcgctatcaacgcctcgcactactcagccttgtggctttgctggggtgcatcacaccaaccaaagccgtcgaaattccgccagcaggcgcgtcggtctatttgcaaaccaacggcccaaccaatgcgctcagcaatggcgattggtatacgaataacactgctggaacgggcaatggttcacattatttcacggtcgaaatcccgtgtagtgtcaacacaaccacgacaactggtggttggccgaccaatcagccagtccatatcgatatttttagccctgaaatgaatagtacgaccacgctcagcgacgagcaacggggtggcacatacgataacacccaatttgagttttatgcagctggcacgccaattggcccaagc…	MGRQPFRYQRLALLSLVALLGCITPTKAVEIPPAGASVYLQTNGPTNALSNGDWYTNNTAGTGNGSHYFTVEIPCSVNTTTTTGGWPTNQPVHIDIFSPEMNSTTTLSDEQRGGTYDNTQFEFYAAGTPIGPSPAAPAPGAAGSLHQRTFVPAATAPAWVRLYTIAAPVTCGKYVLRSSTFGNDENGWRLRVGRDDDNDPNTAPPANTDNFDGVAGTGDEITIGMRQASFQHDAGGADTVATCLTLYEYVTPGQPSVSFNNFDIDNSRRVRYYAPGDTSYTPMGNTGGIAGTVSGDQVWNGGSSSTRVGNTINNPTAGWWRIVTCTSDHNQFIQEGQTGVQAYYQQPPTPIMALSKTDGVTLVMPGDTLNYTITFTNTSNTTATPGTATNMTLTDNLPP…
2	210401	150203	148599	-	Two-component sensor kinase SA14-24	atgttagagcctcaggatctgcgattacgccaacgcgattatcttttgcgtttgatgcgggcaatggctgcccagcttgatgctgagccgttgctcaatttggtcattgcccaagcggtggagttgttggcgggaaactatggcctgatcgccttatacaaccccaatcaacggctggaaattcgcgccgcctatggccttacgcctagtttgtggtcggccttcgatgaaattttgcatgttttgcaaagtgaaggcccgcaatcaaaccggatgtctgatgaattgagcaagctggcgaccgcgttaaatgtgccgttgcgccaagttgtggccttgccaatggtcactggcgaccaacaattgggcatgatgttggtgttgcgtgccgcgctcaac…	MLEPQDLRLRQRDYLLRLMRAMAAQLDAEPLLNLVIAQAVELLAGNYGLIALYNPNQRLEIRAAYGLTPSLWSAFDEILHVLQSEGPQSNRMSDELSKLATALNVPLRQVVALPMVTGDQQLGMMLVLRAALNVGFTADDRQLLSAFVDFAAIAVNNSQLYAEAIAERGRLDAIIESSADGMMMLDTRWRITRFNAAMERLTGWSREEALGRPCAEVLAIHNQQGVNICLTACPLQLFPDNDHPSVEGWVTHRDGHEIYVGSSYSVVRETNGRFGGAIANIRDITKQKRDEQQQSTFISVMSHELKTPVAIIKGYASTLSRTDVKLNKATKTEMLTGIEEEADRLARLIGDLLEVSRMQAGGLRLHPAPFDLSELAADVVAAFASTVDQRFEFQLRFEP…
2	210401	150330	150797	+	heat shock protein Hsp20	atggcaactatcaatcgttggtcaccagtcgaagaagccctgagcttgcgcgatgcaatgagccgtttgtttgaagaaagctttgttgcgccatcagcagcaacccgcactggtttgagcgtcgatatgaacgttttggaaaatgccaatagctatatcatcgaagctgccgtgccaggcctcaaagcagaagatcttgatattacgttgcaagaaaatgttttgaccatcagtggtgaaattcgcaaccaaaaattaagcgaaggcacgactgcccatcgcaccgagcgccgctatggccgcttcagccgctcaattaccttgccaatgttggtcaagggcgatgaaatcaacgccaccttggaacatggcatcttgcggcttgacgttcctaaggcc…	MATINRWSPVEEALSLRDAMSRLFEESFVAPSAATRTGLSVDMNVLENANSYIIEAAVPGLKAEDLDITLQENVLTISGEIRNQKLSEGTTAHRTERRYGRFSRSITLPMLVKGDEINATLEHGILRLDVPKAEEVKPRKISVQVGAAKELEVNK
2	210401	153809	150852	-	Mucin-2 precursor (Intestinal mucin-2)	atggtctttttcgctcgttcaagggagttgctggcccgctgccttagcggtatgctgctgctgaccttgctgttgacggggttcttggttcagtcgcaggccaaggcccaaactgcccaaccacaggctgttgccaccagtgccaccacaactatgttcagttggcaagatggcgcaaccgtgccccaaccacgctttgaatcgcaaggggtctttgttaatggtaagttgtatgtaattggcggttttattagttgctgtacccaaatcaatgctaccagtttggtcgatgtttataatttggccaataacacgtggcaacggatcgccaatattcccgaagcgattagccatgccccagtcgttgccgatggcaccgatatttatgtgctgggcggc…	MVFFARSRELLARCLSGMLLLTLLLTGFLVQSQAKAQTAQPQAVATSATTTMFSWQDGATVPQPRFESQGVFVNGKLYVIGGFISCCTQINATSLVDVYNLANNTWQRIANIPEAISHAPVVADGTDIYVLGGYSGNNPGGSTNHVWKLNTLNNTWSRGIDLPIARGGAGASIVNRKIYFFGGAVRTAGVFDDTDFGDHYMLDLSLANPTWVPRAAMPNPRNHTAAGVVDGKIYAVGGQHGKAEESANQAEVDRYDPATDTWTRVADMPIAKGHTSSSTFGYRGRLLVIGGSINGGTSGLASADVLMYDPKSDVWMKLVSLPAYRKTPVADVWDNKLVVTTGGGYGQTDTTWIGTLPDSWETNANMPVALGEVATGIIGNKMYVVGQGNAATLRYNLTT…
2	210401	154270	154608	+	FIG00500421: hypothetical protein	atgcaatttgatcgagcgggtaaacgtgccagcaaactgatcaatgattatcaactcaccgacgaggagatacaccaaattatcgcctcggcgcggatcaaccttgccaccttcgaccctgactacaaaaccaacgtcacgcaacttgctcacgagttgagcaaaagtcggccaactatttatggctgggcggatcgtgcgatagttgccacaattgattcgctgcggaatatccgaacggggcgaccgcccaaagaagcccgtagccgcttaaaacggctgcgcgcgcgaccaacggcacgattaaggcgacgatcctcggattcttcattctcgtag	MQFDRAGKRASKLINDYQLTDEEIHQIIASARINLATFDPDYKTNVTQLAHELSKSRPTIYGWADRAIVATIDSLRNIRTGRPPKEARSRLKRLRARPTARLRRRSSDSSFS
2	210401	154630	154995	+	Uncharacterized protein MJ0714	atgagcaagacactgcgtgatgtgctaaaccaatttcgcacactggaaaacgtagaactggctgcggttgcaggaaccgacggcctgttaattgaaagctcggcccgttctggggttgatgttgacgcgatctgcgcggtagcatcgaatggcttggccatggccgaagcacttggtcgcgaaatcaacaaaggtggatcggtgcaaactgtgctcgaatacgatcaaggcttgatcctactcgaaccagtcagcagcgatgctatgctggtcgtgctaaccagttcccgcgaactgttaggcaagttacgctatatggcccaagcccaccgtgcccacttagatgcagcgctcgccgcaatctag	MSKTLRDVLNQFRTLENVELAAVAGTDGLLIESSARSGVDVDAICAVASNGLAMAEALGREINKGGSVQTVLEYDQGLILLEPVSSDAMLVVLTSSRELLGKLRYMAQAHRAHLDAALAAI
2	210401	155133	155627	+	gliding motility protein MglA	atggatccacaactagcaagtttaattgttccgccagaggaagtcgcccatattgacgaatgtttagcgcgccttgtggaagacactggcggtaactatgcgttgctgctcgacaaaagtggccaggtaattgccgcttcgggtgatggcaatcgccaagataccacggccttgggcgcgttgatcgccggatcgttcgcctcatctcaacagatcgcgaagctcttgcgtgagaaggatttccgcatgctcttacaacaaggcgtgcgcgaaaatctctttatcgccttgatcgatgaccaatggattctgaccattattttcaataagggtacccacattgggctggtgaaggtcttgaccaaaaaggcgaccgaagaactcgcctccgtcttggag…	MDPQLASLIVPPEEVAHIDECLARLVEDTGGNYALLLDKSGQVIAASGDGNRQDTTALGALIAGSFASSQQIAKLLREKDFRMLLQQGVRENLFIALIDDQWILTIIFNKGTHIGLVKVLTKKATEELASVLERVRKQHKSRDEVLGSNFRTSMEDTIDLLFRD
2	210401	155704	156279	+	gliding motility protein MglA	atggcgattatcaacgtaggggttcgcgaaattcactgtaaaattgtctattatggccctggtatgtgtggcaaaacgaccaatttgcagtatattcacagccaagtaccccgcgaagcaaaaggcgatctattgtcgattgcaaccgagaccgaacgcacgctcttttttgatttcctaccgctcgaccttggcaaggtgcgcggtttttcaacccgtttccatctgtatacggttcccggccagattttgtacgaacgcacccgcgtcgccgtactcaatggggccgatggggtggtattcgtcgccgactcacaacgcgataagctccaagaagatattaagagcttgcaagagttagcccgcaatatcacacgccaaaacaaaaagttcagcgaa…	MAIINVGVREIHCKIVYYGPGMCGKTTNLQYIHSQVPREAKGDLLSIATETERTLFFDFLPLDLGKVRGFSTRFHLYTVPGQILYERTRVAVLNGADGVVFVADSQRDKLQEDIKSLQELARNITRQNKKFSEFPIVLQYNKRDMPGALPTPVMDKYLNPLGWQRYEAVATTGVGVFDTLKAISKLVISKL
2	210401	156334	157140	+	FIG00501073: hypothetical protein	atggcacttgaaggtaatttgcgagatctgagtatctccgacctgattcaactcgttgatttgagtaaaaaaacaggcgcaactcatgttcaagcgctgcaaggcgatgaatcggttgagggctacctgtattttcgtgatggccggattactggtgcaacgcttggcaacttggagccgcttgaggctgccctgaccttctttaccttccacgaaggtcagttccgcttctatgagcaaaccccaccaccgccaacaattacttcatccaacgagatgatcattatggaaggcatcgatcgccaggatcgctgggccgaaattgaaaagtatgtgccaaatactaatgtggtgctgcgcttggtccaaaatcccgatactggctcgcgggatattaat…	MALEGNLRDLSISDLIQLVDLSKKTGATHVQALQGDESVEGYLYFRDGRITGATLGNLEPLEAALTFFTFHEGQFRFYEQTPPPPTITSSNEMIIMEGIDRQDRWAEIEKYVPNTNVVLRLVQNPDTGSRDINLAADEWRVLTMINGKNSVALIAERTGLGWFRSCEIVVNLLRNGLIEKKEVNLAESLFPQFEEMARGALGNSASVLLSEAYRRVGIEPTANNATNEQVHAAISAFEESIRLLVGRPNAGQLADKLRERAVRILGSR
2	210401	158363	157191	-	Homoserine O-acetyltransferase (EC 2.3.1.31)	atgaccgataccgtcaccttgggcgatgtaccgaccgttacccaaccagcttggggacggtcggttggttttgtaacgccccacctgcatgtctttactgagccgtttcgcactgcgagcggcgctttgattcctgcgccgtggcagttgagctacgaaacctatggcacgctgaatgccgatcgttcaaatgtgattttgctgtgccatgcgctttcgggcgatgcccatgccgctggccgttatagtgttcacgatagcaaagctggctggtgcgagccatttattggcccaggccgcgcctttgataccgaacgctattttgtgatttgctcgaatattttaggtggttgcggtggctcaacagggccatcgtcgttgcacccacacactggcacg…	MTDTVTLGDVPTVTQPAWGRSVGFVTPHLHVFTEPFRTASGALIPAPWQLSYETYGTLNADRSNVILLCHALSGDAHAAGRYSVHDSKAGWCEPFIGPGRAFDTERYFVICSNILGGCGGSTGPSSLHPHTGTHWGSRFPVLTIGDMVAAQVRLLDALGIERLLAVAGGSLGGMQALEWAANWGDRVRGVIALATTARSSALAMALSAAGRQAIVSDPAWLAGDYYGTAGPVNGLATARRIGHISYLSAEALEEKFDRRWQHSQGPQWSHQPEFAIESYLDYQGRAFVQRFDANSYLVISRAMDYFDLSQQPGGLDAAFANTQAQFFVATWSSDWLYPERDGECIRQAAQAAGRSVVHYPFHSTKGHDAFLLEDSQLTPPLSDWLASLSS
2	210401	158731	158360	-	hypothetical protein	atgtcgcataatcatgatttactcaaacctttacgctcggctcatggcgagtttgttacgacagtgcttgctcaggccaaagcggcaaatccagccccgttagttgaacaattggtagcccacaatcgctgggctgtggcacaactccgcgccgtgccgcagcgagctggagcaacgccccctgcgtccagcaccatggccgatgttagtggaatgcttgccgaattggctgctagctgtgctgatttgggggctgccgtccgcgatttaccagcggatgcagttgagtgcggttcaagcatggtcgatgcgatcatcgggtactatcacgaacaaaccgcccgcttgcgccaaggaggtacgcggctatga	MSHNHDLLKPLRSAHGEFVTTVLAQAKAANPAPLVEQLVAHNRWAVAQLRAVPQRAGATPPASSTMADVSGMLAELAASCADLGAAVRDLPADAVECGSSMVDAIIGYYHEQTARLRQGGTRL
2	210401	160135	158855	-	O-acetylhomoserine sulfhydrylase (EC 2.5.1.49) / O-succinylhomoserine sulfhydrylase (EC 2.5.1.48)	atggcagacgaagtgcaattcacccgattcgaaaccttagcactccacggtggtcaaaaaccagatccaaccactggttcgcgggctgtgccaatttaccagaccacctcgtatgcctttcgcgataccgaccatgctgcggcgctgttttcattggccgagcctggcaacatctatagccggatcatgaacccaaccaacgatgtgtttgagcaacgcattgctttgctcgaaggcgggattggcgctttggcagtggcttcgggccaagcagctgaaacattcgccattttgaacgtggctgaagctggcgataacattgtttcagcaaccaacttgtatggtggcacctacaacttgttgcaccataccttgccacgttggggcgtagaaacccgc…	MADEVQFTRFETLALHGGQKPDPTTGSRAVPIYQTTSYAFRDTDHAAALFSLAEPGNIYSRIMNPTNDVFEQRIALLEGGIGALAVASGQAAETFAILNVAEAGDNIVSATNLYGGTYNLLHHTLPRWGVETRFVDATDPENFRAAVDDRTKAFYLESIGNPKLQIPDFEKIAKIAHEVGVPLIVDNTAATPFLLRPIEHGADIVVHSATKFIGGHGTTIGGVIVDAGKFDWAASGRFTQYTTPDQSYHGLRFADLGAPAFILKARVQLLRDFGACLSPFNSFLLLQGLETLHLRLERHVQNTAAVAKFLSEHKNVEWVNYPGLPGHPSYELAQKYLPKGAGALIGFGVKGGLDAGRRFIDKLQLFSHLANIGDSKSLAIHPATTTHQQLTDEERLATG…
2	210401	161257	160547	-	putative integral membrane protein	atgcacgctttttggcaaattgtacgcactgaattgcgcttgatggggcgtgatctgaccaaccttggctttattgtcttttttccggctttgatggccttgattttgggcttgcaaatgccctcaggcccgagccaaaccgccaatgctctgatgatgttggcctttggcccgatgatttttggcattatggcttttcccatgagcttggtcaattatcgtgagcgtggcatgttgcggcgtttgcaaatcacccccatctcgccaatgcgctatttattggcccaagccttggttggcttattattggtgctgttgggtgggctggtggtgttgatcctcagcattgtggtgttgaaattgcccttgcctgctaattggtttggtttagctatcagc…	MHAFWQIVRTELRLMGRDLTNLGFIVFFPALMALILGLQMPSGPSQTANALMMLAFGPMIFGIMAFPMSLVNYRERGMLRRLQITPISPMRYLLAQALVGLLLVLLGGLVVLILSIVVLKLPLPANWFGLAISFLAGAIAFSALGALLGSRIRNTRSIQVISILVFGAMAVVLVSSNTGKSGLLQQIGSWVPARHLVQLLEANWLGLSFNIWPSLAVLALLTVASLGSAAKLFRWE
2	210401	162298	161528	-	ABC transporter ATP-binding protein	atggctccagtattggtcgtagaacagctacaaaaacactatggcaagcataaagcagtcaaagatgtgtcatttagtgtcgaggctggcgagatttttggcattgttggtcccaacggggcgggcaaaacctcatcggtggaatgtattattggcctccggcccgccactgctggcacgattcaaattttgggccgcgatttgcagcagcatggtcagtatattcgcagcaaaattggcgtgcaactgcaacaagcgaccttgcccgatcgactgacggttgctgaagccttgcaattgtttggctcgttttatcctcaagcgcggccttggcaaaaagtgctcgaagaatgggacttggccgagcaagccaaaaccgcctttgccaatctttctggc…	MAPVLVVEQLQKHYGKHKAVKDVSFSVEAGEIFGIVGPNGAGKTSSVECIIGLRPATAGTIQILGRDLQQHGQYIRSKIGVQLQQATLPDRLTVAEALQLFGSFYPQARPWQKVLEEWDLAEQAKTAFANLSGGQKQRLFIALSLIHDPEIVFLDELTTGLDPQARRITWNLIQDVRKRGKTVVLVTHFMEEVERLCDRIAVIDQGTVIALDTPDRMIAAYQHDLRQQPAPSRDLPHPERVTFEDVFLRLIGQPAH
2	210401	163417	162395	-	Lantibiotic biosynthesis dihydropyridine synthase, TsrD family	atgccgaatccaagccaatggcactatcgccaagtatttttgcagccacccaacactccgactccaaccaagcccgatctgcgccaagtttgcgaccaaatgctgatcgattgggaacgcacctttggcgagcacggcagcttgcgcccacatatcgatcgctggttttttattcgctacggcgagggcggctaccatgtgcgtttgcgctatcaaagcccgcccgaaaaccgtgctgccacgatcgatcccttgcttgatgcagagctgttgcgctttttccaagatcatgcagcgaccgttggtttgcagcacacgccgcaagcgattgatgaattgtatgctgctggctatctgcgcgatttgacctacgagccggagtatgccaaatatgctggc…	MPNPSQWHYRQVFLQPPNTPTPTKPDLRQVCDQMLIDWERTFGEHGSLRPHIDRWFFIRYGEGGYHVRLRYQSPPENRAATIDPLLDAELLRFFQDHAATVGLQHTPQAIDELYAAGYLRDLTYEPEYAKYAGKLGMALAEQHFAYSSTICLRVLQASAGSGVARSFWVLELVHDLLEQFSPDPSVQALIVRSYLDYWIGQVVGDRAAFMRGLEQHFDRQAPAIRQRLGSLRHNNQYSLFADWRAHLHNHFADLQAAEANQHLQSSVIEHFGRYQAQLPAIVAQYPLTGLLFVPNYLHLVQNRLGLSIMQELQLLYMLYRVLLAELPAELISVPLILEPR
2	210401	164441	163443	-	hypothetical protein	atgagtttcgctgtgctgaatggcaaaatctactacagcccagagcgagtcgatgagccatacgatccacgggctgatcgcttgcttgccgaagcctggaccccgctgttcgatcaattgcgcgaacagatcgagtttattacctggttgcgcttttccgaaggcggctaccagctgcgaatcgcctgttttgccgatgagcacgtcttgcgcgagtttgcggttcccttgattcgcgagcgttttacggcctattttgcccaaaacccagagctttgtggtgcggcccaaccactttcggctcaagctgcgattctcaatcgcaaattagggcttgataccgatgtcagtgccttggcccaacctggctcagttgagctggaaattagccacgacttg…	MSFAVLNGKIYYSPERVDEPYDPRADRLLAEAWTPLFDQLREQIEFITWLRFSEGGYQLRIACFADEHVLREFAVPLIRERFTAYFAQNPELCGAAQPLSAQAAILNRKLGLDTDVSALAQPGSVELEISHDLAIGRDHDSLADLHHYYALQTAIARSTLDVIPHTTDLVTRKIFSRIFLDELLHAGFLQSIEISRLLERLRQTWVDYFEFPGEFIQQSDALVAQSLERNWRFHQRPLAERLSLLPEALHAVVQAGLEGLRRYAGPVIKRDQQQELTFSSYAALSALFHLTHNRLSISIAEEAHLCSLLLSLERQRQQQPEQSLQQLLVNQY
2	210401	167128	164438	-	Lanthionine biosynthesis protein LanB	atgactgatttgtatcaatcaagcatcgtgatcgccgctgagcaagcggctcgcccaagctggcagcctgcttcgcctgtgctagtgcgcgtaggtggaaccagctacaaccagctacaccagctcaaattcgaacgcacaatcggtctgtttcagcgaattttgcgccaacaacgctggcttgataaccacacccaggcgctggttgatctgctgtacacattaattggcacgacccaaggcccgctcaaaagtagtttagtggccttgaaacgtgatattttcaatcgtcgtttgccattgctcagcgatgttgccagcttgcgcggcttcgatcatccaagtttgcgcggccaagtgttgcgttttcggcgcagtttgcaacaattgcaacgggct…	MTDLYQSSIVIAAEQAARPSWQPASPVLVRVGGTSYNQLHQLKFERTIGLFQRILRQQRWLDNHTQALVDLLYTLIGTTQGPLKSSLVALKRDIFNRRLPLLSDVASLRGFDHPSLRGQVLRFRRSLQQLQRAWREARQTFEQELQAKRRLLQQSYAQPAFQKAVQVASSTLASSLPRYINADPSQLRSRERKTEVGAYQYLMRMASKTSPFSHFGPLVLGSAEPNLAQPIAIKGQTPQARAVSQLRRSVVGAIRKALVRVPAINAYLPLRLNPSSFVAGEDLVFSRLRQQLDDPNQFFASWQRRGKRSALLDSVVAAFATQQQWSYADLTELLQTQHPTLNPAKLSQTLNQLITSGLLFYDLDLPSDYQDPLLALAEQLAHIPTAEAGQVRELLQSLA…
2	210401	168336	167140	-	Peptidase M50	atgactaacccagccctaaccatgaacgactttgctgcgcttgaggccagcccagaatatcgcccgcaggttgttgatgatgttcatgtttcgcccttcagccagcagcaaaccaaccaatatgtggttggccgcgccgcctcgtcgtcgtttttgcgcaccaatgtgattggcgtgcggattctcgaattgctcaatggccagcgctcaatcgagcagctccaaactgagttgcagcaacgctataacatcgccgtgagcctcgaaaagattcgccatttttgcgatttatgtgctcgccatcgcttgctggtgcatgaaacctgggccaacactacgcccgattctgctgatgcgccgcgtttgggtcgtcgtagcggcttgtattggacgctgatt…	MTNPALTMNDFAALEASPEYRPQVVDDVHVSPFSQQQTNQYVVGRAASSSFLRTNVIGVRILELLNGQRSIEQLQTELQQRYNIAVSLEKIRHFCDLCARHRLLVHETWANTTPDSADAPRLGRRSGLYWTLIRGDGVIDRVVAWRRWWWNPATWLLIVGLLGVGLSYIIAKGVILVSPLMLAHPDANKQLIFWIFGLFLAEIATHELAHAVACKMAGAKPAGFGMGLLWWFIPIFFTDTSDIYRVSSKYKRASVAAAGPLVDALWFGVIASLLWLLPSDSLIYAIALAYSGIPALLFLINLNPFVSRMDGYWIMTNLLEQPNLRQRTVRNIGNKVRAWFGRAPIIDPLSEQQTGRWQWAYNLYALVSLIWTIFFVANLGLHFASYGLTIVRMYAAAL
2	210401	169051	168329	-	hypothetical protein	atgagcgaacatttctttggtgctggtgtgagtgccagttcctatatgcatgaatggacgagcctgcaacggggcaatgctctgcctgagcctaaccaaccagcaggcgattggtggcccgatttgtttgaagccaaggccaaaattaacttaccagcggcctacccaacccaattgagctatcagcagttgattgatcaacgccaaagcctgcgcgaatatgctgagcgcccgattaatctggccgatttggcaacttttttggagtatgccagccgcccgcttaaccaagcaaccaagccagtgagtttgcttgcgccgttggttttgaactcagctgatctggcgttgggtggctatgcctacaatcccaatgcccatcaattggccgtgctgcgt…	MSEHFFGAGVSASSYMHEWTSLQRGNALPEPNQPAGDWWPDLFEAKAKINLPAAYPTQLSYQQLIDQRQSLREYAERPINLADLATFLEYASRPLNQATKPVSLLAPLVLNSADLALGGYAYNPNAHQLAVLRTADPQEPLQRYCFQREFLQAPVIVLVLSSLPNAINQAGDRGYRQALLDAGAQLQRLYVAAQRVGMIGCATGSLIQGQLARWLGFDSYQTHVLIGFAVGYPHKEQTHD
2	210401	170880	169048	-	TOMM biosynthesis dehydrogenase (protein B)	atgacccaagcatttgatttacacacccatttgcagggcgatccgcaggtgcaaatgccaactcgtccgcgcatctccgatgaaattgcgcgggtttggtataacgagcaattgttgttgttgctaggcgggccgcacgatgtggtgttgcgtggcaaatcggtacgcaatctgctgccgcaattattgcccttgctgaatggcctcaacagccgtgaaacgattggcgaacgcttgacccaattcaagcccgccacgattgacgataccttgcagctgttgcatgtgcagggtgtgctcgaagaaggccccttgccaagcaacacacttgatccacaagtagcgcgggccttcagccaacaattggccttctacagccgctttgtcgaccaaactcgc…	MTQAFDLHTHLQGDPQVQMPTRPRISDEIARVWYNEQLLLLLGGPHDVVLRGKSVRNLLPQLLPLLNGLNSRETIGERLTQFKPATIDDTLQLLHVQGVLEEGPLPSNTLDPQVARAFSQQLAFYSRFVDQTRICRNRYEVLQRLQATPLLLLGGERLVAPLLHQLAQAGLGRATWLANVAPTTTYALPHLELELHVPAADGLLDAVEHWLAEHNDGLICLLTSTAQTELTQTLNQRAIQTQTRFTRLWLHPQHIELGPTTFAHEAGCYACAEAVESAEPQLSEPNAPLSLNEQLALSQASLVVGNLISGLSPIITGGVRYVLDPVSLEFVAQSVHRLVHCPVCGQPNLDAPRDLLVGAGHFENLALWYHANTDERSYAIFPKAHQQHYAPKNALAIVS…
2	210401	171695	170877	-	TOMM biosynthesis cyclodehydratase (protein C)	atggatcaactttattcaacacttgtggcaacccatcagcaatggctgtttgcccaaggtttgcacgaaaaacgctcggcgcgcttgctattggtaaccgatgcagtgatggcgcaagcgctgctcgcccgcttggggcaactgcccttggcactggtgacagttgcagctttatcgagcgccgatcatagccaaatttcgcagcagattcgccaaatgaccagcagctatccaattcagcttttggcgcgaccttttgcgacgagcggcttgggtttgctgctcagtcgctatcacgcagcagcgctaatcacgcagcggccttatccagcgctttccgatgcgctcaatcaagccagccttcgtgcagcaacaccatggactgcgctcagtttgtgg…	MDQLYSTLVATHQQWLFAQGLHEKRSARLLLVTDAVMAQALLARLGQLPLALVTVAALSSADHSQISQQIRQMTSSYPIQLLARPFATSGLGLLLSRYHAAALITQRPYPALSDALNQASLRAATPWTALSLWGSQITLGPTILPEHTACYACYQARLRSCETRNDVWQARDGFLRQQQQALFQPSIAALTNLAASYGLAEIERLLLGQQPPLALGREVQWDSFNLGVSRNHVEPFENCPACGGQQNTTWIGRDQLAQVVANLALQAREVAL
2	210401	173026	171713	-	TOMM biosynthesis docking scaffold (protein D)	atggcaaagacatttttatcaattgatgacattttgaccagggttgcgccgttggtgaatccgcgtactggcatcttgggttctgcgaccgaactgccgcgcacgcctggcaatccagcgattcccgtttttaacaccaatgtgcattgcgccgagcttgccatgagcgagccaccagctggtactggcgtgtttttggaacgtgaatgggccaaggcgaaatcatattgtgaagccctcgaacgctattgcaatgtcaagcatgcccatcaacgcttcgaggtggcaacccgtcaagagcttggcatcgaggccgttgatttagaattgtttccgcgctgctccgatgctgaatatcgcaaccccgccaatcctacaactccgccgagcaaccgcgaa…	MAKTFLSIDDILTRVAPLVNPRTGILGSATELPRTPGNPAIPVFNTNVHCAELAMSEPPAGTGVFLEREWAKAKSYCEALERYCNVKHAHQRFEVATRQELGIEAVDLELFPRCSDAEYRNPANPTTPPSNRERMRWVEGYSLISGQPMYVPAIAVYVGMQPEYAGETFTTSISTGTALAASYEQAIVTGIGEAIERDALSIAWWQKLALPQVDLSDVQDPAFQERLSRVQAANIQSYFFDATTDLGVATMYAVQVAPHGRLRTMVMSATRTNPAALPSKVLDESAASRIGIEHSLSQPLPFNPKDYRSFIRLSDGAAYYADAATAPAFDFLFEQTSWRSLSQLPRLDHPDPAVEAKRLIDIFRRAGLELIVVDLTLPALREVGLYTIKVIAPQLMPFS…
2	210401	173560	173039	-	hypothetical protein	atggatggatttttgcccgcgaatgcttcgacctcaaacgcagcgctctttgaacaacttgccgacctgggcgtgagcttcaaccacaacgcggcgacgcaacgcccagcaagctggttgtggatcagcggcaaccaggctgaggacgttgatcgcctacgctcgttcgtcgccacaactccattgccggtggtcgtgcttcagccatttgctcgcagcttgcggattgggccactatttggcgctgatgattattgctgtgttgattgttttcaacgctataccgctctttttccaactcctgcgcccagcgattatctgctggcgctgcctgcttggcaaaccgccgctcgttggctcaatagccagttgcagcagctcgccgcccgcattttgctg…	MDGFLPANASTSNAALFEQLADLGVSFNHNAATQRPASWLWISGNQAEDVDRLRSFVATTPLPVVVLQPFARSLRIGPLFGADDYCCVDCFQRYTALFPTPAPSDYLLALPAWQTAARWLNSQLQQLAARILLIRADGSSQLGRLPRDPLCLRCSSFRSYPIDSLQQLHQASA
2	210401	173892	173704	-	hypothetical protein	atggcagatgtaaaaaacttgatcgatgccgaagtgaccgccgacgaaaccgaattgtttgctgatgaattggaagagcatgtaaccaacgtcgctgctgcttgtatctcatcgctgggttcaatcagcacctcaggctcgctctgtaccgtcagcaccttctgcacggcggcagctgaagttcaatag	MADVKNLIDAEVTADETELFADELEEHVTNVAAACISSLGSISTSGSLCTVSTFCTAAAEVQ
2	210401	174118	173930	-	hypothetical protein	atggcagatgtaaaaaacttgatcgatgccgaagtgaccgctgacgaaaccgaattgtttgccgatgaactggaagagcatgtaaccaacgtcgccgctgcttgtatctcatcgctgggttcaatcagcacctcaggctcgctctgtaccgtcagcaccttctgtaccgccgccgccgaaattcaataa	MADVKNLIDAEVTADETELFADELEEHVTNVAAACISSLGSISTSGSLCTVSTFCTAAAEIQ
2	210401	174344	174156	-	hypothetical protein	atgtcagatgtaaaaaacttgatcgatgccgaagtgaccgctgacgaaaccgaattgtttgccgatgaactggaagagcatgtaaccaacgtcgccgctgcttgtatctcatcgctgggttcaatcagcacctcaggctcgctctgtaccgtcagcaccttctgtaccgccgccgccgaaattcaataa	MSDVKNLIDAEVTADETELFADELEEHVTNVAAACISSLGSISTSGSLCTVSTFCTAAAEIQ
2	210401	174571	174383	-	hypothetical protein	atgtcagatgtaaaaaacttgatcgatgccgaagtgaccgctgacgaaaccgaattgtttgccgatgaactggaagagcatgtaaccaacgtcgctgctgcttgtatctcatcactgggttcaatcagcacctcaggctcgctctgtaccgtcagcaccttctgtaccgccgccgccgaagttcaatag	MSDVKNLIDAEVTADETELFADELEEHVTNVAAACISSLGSISTSGSLCTVSTFCTAAAEVQ
2	210401	174798	174610	-	hypothetical protein	atgtcagatgtaaaaaacttgatcgatgccgaagtgaccgctgacgaaaccgaattgtttgccgatgagctggaagagcatgtaaccaacgttgccgctgcttgtatctcatcgctgggttcaatcagcacctccggctcgctctgtaccgtcagcaccttctgcaccgccgccgccgaagttcaataa	MSDVKNLIDAEVTADETELFADELEEHVTNVAAACISSLGSISTSGSLCTVSTFCTAAAEVQ
2	210401	175025	174837	-	hypothetical protein	atggcagatgtaaaaaacttgatcgatgctgaagtgaccgccgacgaaaccgaattgtttgccgatgaattggaagagcatgtaaccaacgtcgctgctgcctgtatctcatcactgggttcaatcagcacctccggctcgctctgtaccgtcagcaccttctgcaccgccgccgccgaagttcaatag	MADVKNLIDAEVTADETELFADELEEHVTNVAAACISSLGSISTSGSLCTVSTFCTAAAEVQ
2	210401	178282	175229	-	Transcriptional regulator	gtggtggtagcggcggcgggctatggcaaaaccaccgcgctagcccagtggatgcagcaaacgcttggtggcgattgtttgtggtctggcttgaatagcccaaccgaagccgagcaacttcagcgggtgctgattaatctgaccaaaagtcgctttccgctgattaagccaatcaacagtttggccgatttatttgattgttgggccaccttggctccgcgccgcattgctttggtgcttgatgattgccactatttgcaagccagcgcttggcctatattgcaagaagtgttgcgttttgcgccaaccaatgtgcatctgattgtcagtagccgtcaattgccgcagcttgattgggctagtttggcggcgcgcggccaatatcgccaactcaacgcc…	MVVAAAGYGKTTALAQWMQQTLGGDCLWSGLNSPTEAEQLQRVLINLTKSRFPLIKPINSLADLFDCWATLAPRRIALVLDDCHYLQASAWPILQEVLRFAPTNVHLIVSSRQLPQLDWASLAARGQYRQLNAADLRFSAAEIAQLLPSQHPSQREAAWQATNGWPAGLRLWRALPNSYQGTIGAFLAHDVLAQLPAAVRRTAQFAAQLPFFNQAVLTAMAAPDPASIWQYNLFVVPDHADWWRFEPFWLEVVRQEPLAEVEQLLTEAATWFDQQGHYEAALDLWCRLGQWSKVVERLKQAGLALLAQQQPVLQWLQQLPANERQSGELLHVHGLALREHDPVLAAQTLALAAQAYRAEQRYAEAFQVVGEQCLIYFWQGDEQALFAAARESFSLKSFV…
2	210401	180844	178409	-	putative ABC transporter integral membrane protein	atgggattgcgatttgcgtttaattatgcttggcgctcattgcgtttaggtggtcagcgcacgctcttggcaattatctgtatcgcttttggcgtaatgtcgcttggctcgatgcaaagcttatccacggcgatcgatcgcagctttgttgaaaatcgggtcagtgctggcggcgatgcggcgctcgattggcctgatggcccgattggccctgcgcaacaagcccaacttgagcagctgaagcaaactggcgtgattggcgattatgtggtctattcggcgattctgccgagtatgctcaagccagctggcggcgatcatgtcatttttagtggcatgggctacgggatcgatccccaacgctatccgttattgggtgagttgcatgtcagcgagcca…	MGLRFAFNYAWRSLRLGGQRTLLAIICIAFGVMSLGSMQSLSTAIDRSFVENRVSAGGDAALDWPDGPIGPAQQAQLEQLKQTGVIGDYVVYSAILPSMLKPAGGDHVIFSGMGYGIDPQRYPLLGELHVSEPANANMTELFKQPDAVVLSEVLAKQHDLQIGQELVMLLEQGAIPKRLKLVGLVDRVPNMNADSLFFSLETANTLDGEAALNSVRVVWGQQGAQVAALEQAGWLVSVVSSEPSETAGFFNMTLRGAGVLGLIVSGIGVANTMQVVLARRRNEIAILKTLGYRGPQLLLLFGLETALLGLIGSIFGALAAVLIGDQLTGLFERTSAFMLPSVVDWRILAGAMGLGIATTLIFGMVAIVKANAVRPGSLLRSGPIEVNPTTRRAMIGLYA…
2	210401	181555	180845	-	ABC transporter, ATP-binding protein	atgcttgcaacatcttcggctactgcaccagtcgccttaatgcgcgatgtttcgcataccgtccaactcggcacaaccaacttgacgattttgaacaatatttcgttggaaattgctcgtggctcgtgggtcgcattaactggaccttcaggctcgggcaaatcgaccttgcttggcattttggcgggccttgatacgcctagccatggccatgtgcgcttgaatgatgtcgatattaccaaaatgggcgagccacaattggcccgtttgcgcaatcaaacgattggcgttgtgtttcaagcatttaatttgattccaaccatgaccgcccaagagaatgttgaagcacccttgtttgtgcatcgcaatcgcagcgaaattagccagcgtgccaaggca…	MLATSSATAPVALMRDVSHTVQLGTTNLTILNNISLEIARGSWVALTGPSGSGKSTLLGILAGLDTPSHGHVRLNDVDITKMGEPQLARLRNQTIGVVFQAFNLIPTMTAQENVEAPLFVHRNRSEISQRAKAMLELVGLGDRRDHRPAQLSGGQQQRVAIARALVTTPQLLIADEPTGNLDSATSKQILELFADLRRQLNITIVMVTHDPDVAARADRQLYLVDGQIRHDSARAE
2	210401	182339	181962	-	hypothetical protein	atgcaacacttaactattgccacaatcagcatcgccagtcgtcgcgcactgctgcatagtttaatttcagccaatccagcctatgaattagttgccgatattacccatgctgaggcgttgcacttgttgccgaaccttcagcccgatgtagtaattattgatgcagccatgttgaatattaatcctttggctgcgctcaaaagcttaaatcaatggctaacctgccctgcaagcttggttttggccaatggctcacgcaacgaacatcaactttggctcgatcttggggcgcaggcgattgcccgcctcgaacagccagaaacgattgtccaagccttggctgaactagcccgccaaaaccagcttcaagcagcgtaa	MQHLTIATISIASRRALLHSLISANPAYELVADITHAEALHLLPNLQPDVVIIDAAMLNINPLAALKSLNQWLTCPASLVLANGSRNEHQLWLDLGAQAIARLEQPETIVQALAELARQNQLQAA
2	210401	182737	184506	+	conserved hypothetical protein	atggaagcaaccaattggcagcatgcagttgcccaagccttagatcaaaacaatcatcagcgcgccaaacagttgctagctacggttattcgccaacatccgcaagaacgtgaggcttggcgcattttagctaccatcgtgactgatgctgcccaaaaggccgaatgtttgcgccgaattgccgcaattgatgatgctgcaccaattacgcccttggccagcaacccacgtgccgagccaatgccaagtccagagcggcgcattctgtcaatcgccaaaaaaacaatcccgctggctgatgctcagtcgacaacccaactagcgtccagtgcggagcaagccatgcaggccaatagcaaaaaaacaatcccgctggctgatgctcagcctaccacgcag…	MEATNWQHAVAQALDQNNHQRAKQLLATVIRQHPQEREAWRILATIVTDAAQKAECLRRIAAIDDAAPITPLASNPRAEPMPSPERRILSIAKKTIPLADAQSTTQLASSAEQAMQANSKKTIPLADAQPTTQLAASDIKTTPLYASQSTTELGPNTANADLPTLRLSQPTAATPKQPRSLPKTLILLGASLCGIGLLLLLGLQIWPLLQTSDKTAAIAEPQQVDIALNIVRSGVGQTPMTDQAMVYFEIENPSDQALYNIPYTMTLTSQTNKVLKNTNTIELLLPKQKIVVTDGVFTGMKFRAKSIEISLGKGYPIVFDQAIPKPKLEVVTTNGINYLPDNLEARGDTYIVYNVVATPSTEIITSTFVSMLLYDKNDTIIGAGSDFIDIIGESDLETN…
2	210401	184528	187293	+	Valyl-tRNA synthetase (EC 6.1.1.9)	atgacgttaaatgagcatttaaaacgggctttggccgaggccgatcttggccaagcctacgaagccgccaaagtcgaggagcatctgtacaaatggtgggaagcggcgggctatttcaagccaactgcggccaatggcaaagatccatttgtgattgcgattccgccgcccaacgtgactggggtgctgcacactggccacggcttgaccaatacaatcgaggatattttgacccgctggcatcgcatgctcggccaaccaacgttgtgggttcctggcaccgaccatgccggcatcgccacccaaaacgtggttgaaaagcaacttgccaaggttggcaaaacccgccacgaccttggccgcgaggattttctcgatgctgtttgggaatggaaaggc…	MTLNEHLKRALAEADLGQAYEAAKVEEHLYKWWEAAGYFKPTAANGKDPFVIAIPPPNVTGVLHTGHGLTNTIEDILTRWHRMLGQPTLWVPGTDHAGIATQNVVEKQLAKVGKTRHDLGREDFLDAVWEWKGRSHSTITSQLRRLGSSVDWQRERFTLDEGLSQAVVVAFKRLYDDGLIYRGTRLVNWCPRCLSAISDLEVVYRDEQEQGNLWHIRYKVATDLNDTEWRISEGDQSITIATTRPETLLADVAVAVHPDDERYANLVGKFVLLPALGRQIPIIADTYVEREFGTGALKITPGHDPNDYIVGQRHNLPILNMLNLDATINAEGGIYAGLDRFEARKRLVADLTETGNLVETKPHLMKIGRCERCDTIVEPLISTQWFVKTQPLAEPAIAA…
2	210401	187964	189418	+	hypothetical protein	atgcgaacagttaaagtgctggttggactcgtggttgtgatcggattgggcctgatttggtatgggttgcggcctcaagctagcccagattggcagacattcacgccaaaaactatcccaattgagcaagcagagctggccaatcctgggcgcgggctgtatcaatggcgcggccaaaccatgatttgtccagcagcattaatttcgaatcgcgagcgctacgatcgctggacgtgggcggcgcttgagccaagcgaaaatcaatacgattggcagccaatccaccgattgctagataacgccgagcagcaaggccagcgggtttggattggcttaggagcgagtgctggccccaacagcagcggtccgtttatgcctgaatatttgcaacaggcagaa…	MRTVKVLVGLVVVIGLGLIWYGLRPQASPDWQTFTPKTIPIEQAELANPGRGLYQWRGQTMICPAALISNRERYDRWTWAALEPSENQYDWQPIHRLLDNAEQQGQRVWIGLGASAGPNSSGPFMPEYLQQAEFGASFEGDWYPNYNHQYVQARLEALLDGFVAEFAGDQRILGVQMRSYGRYGEGYLPWNAAKSHGMWASDSTARWLVDAWHSRLSQHFLISIPLSNNPVFYYAMTKQPYWSITRDALGMPEQMQNIDQLIQSDVMIDGMAIGPLVAERWKYAPIFSEMIGEYGEHDYSGQFLAAQTQVISYHISYVSNGNFAQPYRESPWDFWRDPLNCPEQASNWTQADLQYFGLAGKLAGYRYAPSTIKLAVSDQQLHIESMWQNAGVAPIYERW…
2	210401	189590	190909	+	tRNA-i(6)A37 methylthiotransferase	atgcaacgaaatcgctattttgtatggacagttggctgtcaaatgaacgtctctgattcagagcgtctcgaatcggcgctgcaaggggtaggctatactcctgctgagcaagccgaagatgccgattttattgtattaaattcgtgctcagtgcgcgccaatgctgaagaaaagattatcggcaaaattaccgatattcaacgcatcaagcgcgagcggcctgataccaaaattgtgttgtggggctgtatggtcggcccaaataatcaatcgatcttcaagaaaaaattaccaatggttgatcactttgtctcgccatcggcagttgacgaagtgttggccttagcgccaaacccaatctaccagcttgacgaaccagccttgccagtcgccgattgg…	MQRNRYFVWTVGCQMNVSDSERLESALQGVGYTPAEQAEDADFIVLNSCSVRANAEEKIIGKITDIQRIKRERPDTKIVLWGCMVGPNNQSIFKKKLPMVDHFVSPSAVDEVLALAPNPIYQLDEPALPVADWEVPPVNVHVPINYGCNMSCAYCVIPLRRGKERSRPMAEIADEVRRICARGAKEITLLGQIVDSYGHDLPGRPDLADLLEHIHDTPGLVRLRFLTSHPAFMSEKLLHAIARLPKVMPDINLPIQAGDDQLLKVMKRGYTVAKYTKLIERIREIVPNVSLSTDIIVGHPGETREMFERTLEMVENLRFDKVHIAAYSSRPGTKAGEMELDPALAVEHGEKQYRRIALERLQERIITERNEELLGHDVEVLVEEFTKGKWRGRDRNNKL…
2	210401	190906	191853	+	hypothetical protein	atgagcttcggcaacgacgatcaacagcgcgaacggaacgacgcagtattaaaggccttgggcggcgtaccacaaccaccaagcgcttcatcgcaaacgttgccgcaacagcccatgcagcaagctggttggtatcccgctgatcagggctatcaagtgccgaatgtgccgaatgtgccgaatgtgctcgtaaccgaagaaggccaaagcagcacgccaatggcctattgggtactgcccgatttgattattggctttctgattgcggtcattttgcaagtaatcattatggttggctatatgctggccaaaggtttcagcagcattgacgatattcaaggtttgctgactgacccaacctttatgttgctgaacgcgccaaccttgggcttaggcttt…	MSFGNDDQQRERNDAVLKALGGVPQPPSASSQTLPQQPMQQAGWYPADQGYQVPNVPNVPNVLVTEEGQSSTPMAYWVLPDLIIGFLIAVILQVIIMVGYMLAKGFSSIDDIQGLLTDPTFMLLNAPTLGLGFTMASILRVNLLRKLPLAWFGLNGKKLGLALGLGFVAGISFLVTNFISGLIGTALGSNPDQQDQLIGPFRDASNLQIGLFGLFVVIIGPFLEEVFFRGYAFRALRQKLGVTWGVVLSAVMFALPHVFGVTTGYIALLIPIFLGGVILAIVYHYTNNLWSAVLAHAMNNFVGFLGLLAALKLDI
2	210401	191957	192763	+	TPR domain protein	atgcgtattcgcaatcgtttaattgatcaggcgattagtgaggctgccaacaatcagtgggaatcggcaattgaactcaatcgcaaagcaattgaaatggccgaagatcccgaaagctataatcgtttaggcaaggctttgcaagaagtaaatcgctatagcgaggccctcgaaacctatcagaaaaccttgaaattggctccaagcaatatcattgcgcgccgtaacatcgataagctgactccattgttgagcagcgaaggcaaaaccaaccaacgcagccgcgagttggtcgatttgcgcttgtttgtgagcgaaactggcaaaactggcattacaaccctgaccaatcttgctaatccaagtttggttagccaattgggtagcggcgaaagtgtc…	MRIRNRLIDQAISEAANNQWESAIELNRKAIEMAEDPESYNRLGKALQEVNRYSEALETYQKTLKLAPSNIIARRNIDKLTPLLSSEGKTNQRSRELVDLRLFVSETGKTGITTLTNLANPSLVSQLGSGESVDLRHEGRLLNVYTSDGILIGRIEPKLAQRLAELIDGGNKYAAAIAHIENGQVRIVIRETFQHPSQRTKISFPGKLSGDISAFRPYVRDYSLRYDFDGDDDDEVDEMGEEEEEDLDEMSLDDVDNDDGDDDDELGS
2	210401	193076	193576	+	hypothetical protein	ttgtcaatcgaatatcgccagcgccagattcaattaacgaccatggaagcagctcaggctctgctgccagcctttgtaaaaccgccaaacgataaacgctttcctgcaaaagtttatttgtcgcccgccgaactgccagctgaagctgctgatctgccagtgttggtggcagaagtggtggtttgggaaaaagaatttcgctgctttgtgcttgatcgtcaattgcgtactgcttcgctgtatgctcgctatgctgcgccccaagatgacgctgattttgcatgcactgccgaggaatatgctgagcttgagcaatttttgcagcggctttttgccgatgagttgattgaacttccgcaggctgtggtaatcgacgttggcgtaattgcaggacgcggt…	MSIEYRQRQIQLTTMEAAQALLPAFVKPPNDKRFPAKVYLSPAELPAEAADLPVLVAEVVVWEKEFRCFVLDRQLRTASLYARYAAPQDDADFACTAEEYAELEQFLQRLFADELIELPQAVVIDVGVIAGRGWAVVELNAAWGAGIYGCDPAQVLEVVRYATEPL
2	210401	193716	194720	+	abhydrolase, alpha/beta hydrolase fold	gtgaatacacaaccaaaacgttcgctgttacggcggattgggcgctggatgcgctggattggcctcttgcttgttggtttgctgattgggggctggttttttcaacgctgggccagccagcgtgatcgccaacgctttttgcctgccgagcagcaaatcatggtcaatggccatgcgatgcgcctcgtttgtgtgggcagtggcagcccaaccatcgtgcttgaagcaggtttaggcgataacgccgatgtttggggcttggtgcaaccaaccttagctgagaaatatcgagtttgtgcctacgatcgggttggcatgggttggagcgaggctgttgcaggcaaggccgatagtggctcgattgcccaaactttgcacgaactgctgaaccaagccaag…	MNTQPKRSLLRRIGRWMRWIGLLLVGLLIGGWFFQRWASQRDRQRFLPAEQQIMVNGHAMRLVCVGSGSPTIVLEAGLGDNADVWGLVQPTLAEKYRVCAYDRVGMGWSEAVAGKADSGSIAQTLHELLNQAKLAGPYVLVGHSAGGLYIRDYTQRYPADVAGLVLVDSSHEQQQQRQPKLAEDPFTVMSQAMQVCDAIAPFGIIRLLGIFDQSQATYAKLPAANQASISASYYQNATCESLAAALQAVQQDLNQAQAPRMLNDLPLVVLTRGMAEPAMTEEFEQVWDELQRELAQLSSNSQQQIAEHSGHYIHLDQPELVIEAVEWVVSQQAK
2	210401	194779	195606	+	NAD kinase (EC 2.7.1.23)	atgcaaacaattggcgttttatacaatccccttgtgcctgcaacagcccaagcaggggaacgaattgcggcttggttgggcgaacgggggttaagtgtgtggctaggcacatcgcaaagtgcccgcgatgagccagagttggtcgcaccctgcgaattgttgttggcgcttggcggcgatggcacggtcttacgggcagcccgagtaggcatcacccacaatatgccaattttgggtgtggcgatgggccacctcagttttatggccgaagtaaccgaagaatcggtttatgatggccttgaagtgttgctcaacggtggcggctggtacgatcagcggaccttggtgcgggcaagggttttgcgccaaggccaagagatctacaacgatttggccttg…	MQTIGVLYNPLVPATAQAGERIAAWLGERGLSVWLGTSQSARDEPELVAPCELLLALGGDGTVLRAARVGITHNMPILGVAMGHLSFMAEVTEESVYDGLEVLLNGGGWYDQRTLVRARVLRQGQEIYNDLALNEVLLSRRDVARVVHVSVAIDDMPLTSYRADGVLVSTATGSTAYALAAGGPVLDPRSDSLLLVTVAGHLTSLPALVLPPATKITWTLDRQHPTIISLDGQWSFPIEPEDQIEVTRADEICRFAHVYPQAHFYQTLTQRLRRQ
2	210401	196342	195581	-	hypothetical protein	atggacgaacaagccttgcccgatccaatgctgctcacctggatgggcagttatacccacgccgatttagcgcatgtgacgcgggcgacccagcttttacatcatttagcgccattccgcagtttaagcgaggcagcggtgattgggcgttggttcacatggctgttgatgatcgaacatcacacattaacctacctggatttgaatcttgagcaggcgcagcggtattggcgggggttgcgggcagtagccgaaaaccgttcggcgggcacatcggtgcttggccaagccttaggtgattttgtgggcaatttgccgcgcttaccagccttcagtagcggcgatttgatgttggtgagtttggcgattggccatacgctcgatggtttggcttggcgc…	MDEQALPDPMLLTWMGSYTHADLAHVTRATQLLHHLAPFRSLSEAAVIGRWFTWLLMIEHHTLTYLDLNLEQAQRYWRGLRAVAENRSAGTSVLGQALGDFVGNLPRLPAFSSGDLMLVSLAIGHTLDGLAWRYTWQSQRSEPAASSLLDAMGRSSGIYTALTLLSALRGWRLSEVLLNHPARRCMKVVEAVAGSLRLQPTSALPDTLWQALEQAFTPLDKQWTDYRQTSGLLLQRYQTWLASEQATDDASAE
2	210401	196705	198750	+	Thymidylate kinase (EC 2.7.4.9)	atggcaaatcgtttaattcatgaaactagcccttatttgttgcaacacgccgaaaaccccgtcgattggtatgcgtggggcgaagaagccttgcaacgcgccaaagaagatgataagccaattttattaagtgtgggctatagcgcctgccattggtgccatgtgatggcccatgaatcgtttgaagacccagcgaccgccgctgtgatgaatgaattgttcgtcaatatcaaggttgatcgcgaggagcggcctgatattgattcgttatatatggccgctgtgcaagccatgacccgccacggcggctggccgatgacggtctttttaactcccgatggcgcgccgttttatggcggaacctactttccaccagagccgcgtcacaatatgccatcg…	MANRLIHETSPYLLQHAENPVDWYAWGEEALQRAKEDDKPILLSVGYSACHWCHVMAHESFEDPATAAVMNELFVNIKVDREERPDIDSLYMAAVQAMTRHGGWPMTVFLTPDGAPFYGGTYFPPEPRHNMPSFQQVLEGVAEAYRDRREEVFHSAEQMREHLQDILSFDLEKVKLSKSQLNVAAQRQMSQFDSRFGGYGGAPKFPQALIFGMVLRTWLRSEDEDALNQVTQTLQAMANGGMYDQLGGGFARYSVDAQWLVPHFEKMLYDNALLTQLYLETYQATHEPFYRRIAEESIGYILRDMTSPDGGFYAAEDADSEGEEGKFYVWSLAEIQQLLSPEDAALAQLYWNIQPEGNFEGHAILYVPQEPSVVAKELSISEEDLAQRIAAIRATLLAQ…
2	210401	198804	199448	+	hypothetical protein	atgcgagactatatttttcggctgatcgagcaatttggcctaatttggcgcaagattgtgcggttgcgcgaggctggctcggtcgaagaagcccaagcaacgattaatagcgcttaccgcgatttattcgataccaatagtcatttcgtcgatttgctgcccgatgaagatttgctcaagctgattcaccatgacgatacgattgatattgatcgctgtgcggtgctggccgctttgcatgttgccgaaggccaatgcttccaagaacaagcaatgatcgatgaagcctatcggcgctttgatcgggctttgatgctctatggagccttggttcgttcggggcagaagattccgccagaagtgcgcgaagcagccagcgctgggctagccgaattgagc…	MRDYIFRLIEQFGLIWRKIVRLREAGSVEEAQATINSAYRDLFDTNSHFVDLLPDEDLLKLIHHDDTIDIDRCAVLAALHVAEGQCFQEQAMIDEAYRRFDRALMLYGALVRSGQKIPPEVREAASAGLAELSNYELEPATLDDAWRVYAAVGDYPNADDHLWQWLEATEFAEAACSDAQAWYHQLLTSSDASLEQLGLPRQEIEQSLAQLDAR
2	210401	199482	200522	+	Glycerol-3-phosphate cytidylyltransferase (EC 2.7.7.39)	atgaagattgcaattattggcaccggttggggtgctcgcgttcaggtgccagcctttcgttcggctgggctgaaaatcgtgggcattgccgcccaaaattatgaaaaaactcagcgcgaagctgccactttggatgttgaagcctttgaaaactggcgcgatctgctgagcagcgatgccgatttgatttcgattgtgactccgcctggtacgcactgcgaaatgagcgtggccgcgttgcaggctggcaagcatgtgttgtgcgaaaaaccaaccgcgctcaaccagcttgaagctcaaaccatgctcgaagcggcccaagcccatcctgagcaattgagtttgatcgatcatgaattgcgctttttgccaatttttcaaatggcgcgggcgttgatt…	MKIAIIGTGWGARVQVPAFRSAGLKIVGIAAQNYEKTQREAATLDVEAFENWRDLLSSDADLISIVTPPGTHCEMSVAALQAGKHVLCEKPTALNQLEAQTMLEAAQAHPEQLSLIDHELRFLPIFQMARALINDNAIGQIRHVNSSVIFSSRADPQRPWNWWSDKEQAGGAWGAIGSHQIDMLRWLCGDFSSIRASLHTFVGERPLDDQLLPVTSDDFATAQVRLVNGGFASVMISGVAALNENDRMIIHGEHGAIKIEGARLWHAERDGEWQERTPAHTVAIPSEISGNFPVGTVYLGHALKAYSRGQHDALAQAATFADGLLTQTLLDAAHRSDENDGGWISI
2	210401	201615	200578	-	Galactose-1-phosphate uridylyltransferase (EC 2.7.7.10)	atgagtcttagtgatacaccacatcgtcgttataacccacttactgatgaatgggtcttggtttcgccgcatcgcaccgcccgcccatggcagggtcaagtcgaaaaagtcattcctgatcagcggccagcgtttgatcccgcatgttatttgtgccctggagtaacgcgggccaatggcgagatcaatccagcttatgccaacacgttcgtttttcccaacgattttgcagccttattgcccgatagtcccagtgcaacgcttgatgatggcctgtttcaagcccacagcgagcgcggtatctgccgcgttatctgcttctcgccacgccacgatttgaccttggccgaaatggctattcccgatattcgcttggtcgtcgatttatgggcgagccaa…	MSLSDTPHRRYNPLTDEWVLVSPHRTARPWQGQVEKVIPDQRPAFDPACYLCPGVTRANGEINPAYANTFVFPNDFAALLPDSPSATLDDGLFQAHSERGICRVICFSPRHDLTLAEMAIPDIRLVVDLWASQFSELAAIDWIKHVEIFENRGAAMGASNPHPHGQIWANESIPTIVASEQRSQKAYFAQHQRPLLIDYVEQELARNERVVYANEHWAAVVPFWAVWPYETMLLPRRAVSTLAELSDAERDSLADLLSHTLIRYDNLFQTSFPYTFGWHNAPCDGEDYAHHVVHAHIYPPLLRSATVRKFMVGYEMLAQAQRDLTAETAAQRLRDLPSLHWTKAE
2	210401	202705	201626	-	hypothetical protein	atgaccgaaatagcgaataaactggcacatgtccgggcagcaattgcccgctataaatatggcgctgtgcgtttgcgtggcgtagattggtttgcttgggccactgctggcctcgataacgtggttattttgacgactgaaaccggcattgctgaggtcgtgattaccgccgatcaggcgtttatcgttactgattcagttgagattgatcgcttgcgcgaccaaggcatcccagcggaatatcaactttgggccagcaattgggccacgccagagcagcgcaatcaagcagtgcgcgagtggagcaacgcaaccttggtggcctcagatcggccagcacaaggcgaggttgcgctgccgcccgagttaatcgcagcaaaattgcgcttagtgcccgag…	MTEIANKLAHVRAAIARYKYGAVRLRGVDWFAWATAGLDNVVILTTETGIAEVVITADQAFIVTDSVEIDRLRDQGIPAEYQLWASNWATPEQRNQAVREWSNATLVASDRPAQGEVALPPELIAAKLRLVPEEIERYQALSRTTAQIMTKVLSAAKPDWTEFQLAGAAAAELWSHGIHPALTLVGGERRLPLYGHLPATHEPIGQRAMLVVCARQAGLYANLSRYVHFRPETAAERASYEQVIAIEAEIIAAAQVGSTVGSVYDAAVAAYSKRGVVEQMPHLHKGGTTGYQSREVVARPGEPTIIEANTAMAWNPSLAGVKIEDTILRTAAGVEVLSVDPAWPSVEYAGLRRALPLVI
2	210401	203828	202794	-	Low-specificity L-threonine aldolase (EC 4.1.2.5)	atgatcgatttgcgtagcgacacagtaaccaagccgagtttggccatgtgtgaggccatgcatcatgccgaagttggcgacgatgtgtttggcgatgatccaacggtgaatcaattgcagcgctatgccgccgaagtggttggcaaagaggcggcgatctttgtgccaagcggcacgatgggtaatttggcggcgcttttggctcatgctgggcgcgggcaagagctgttgcttggcgacgaatcgcatatttatcattatgaggcgggcggcgcttcggccttgggtggcttggtgtttcatccgatcgcaaccaatgctcaaggcgagcttgatttggcggcgctgaatgcggcagtgaggcctgcctacgatgcccatgctgcccaagctggcgta…	MIDLRSDTVTKPSLAMCEAMHHAEVGDDVFGDDPTVNQLQRYAAEVVGKEAAIFVPSGTMGNLAALLAHAGRGQELLLGDESHIYHYEAGGASALGGLVFHPIATNAQGELDLAALNAAVRPAYDAHAAQAGVVCLENSHNRCGGTVLSLEYLAKVRQWASSQGLPVHMDGARVFNAAVALGVPASAITQHVDSVQFCLSKGLGAPIGSLVAGSAEFIKKVHRWRKMLGGGMRQVGVVAAAGLIALNEGRERLIDDHVNAKMLAEALSQLPQIELDLASVQTNIIVFGLRDSSFTPEQLAERLRQAGVLIVPFKGRLRAVTHVDVNRDQCAEAASIIADVLQSA
2	210401	204015	204749	+	Protein of unknown function DUF541	atgaacacgcgaaattcaatcatcggttggtcgttggcactgttgttgattgttgggtttggaattgcctcgttggtgattttgccccgtggcagtgctgcccaaaccgataccgaaagccgcaaacgtatttcagtcactggacgcggcgaagttaaagttacccccgacattgcctatgtgacgattggtgtgaacaccaacgcagcagatgccaaaagcgctttgagcgataacaacgccaaaatgaatgccttgatcgaacaattgaaggccgcaggcatcgccgaagccgatattcaaactaccaacctgaatatctcaccaagctacgattactcaggcaacacgccggttttgaagggctacgatgtgatcaacagcgtgcgcgtcaaagtt…	MNTRNSIIGWSLALLLIVGFGIASLVILPRGSAAQTDTESRKRISVTGRGEVKVTPDIAYVTIGVNTNAADAKSALSDNNAKMNALIEQLKAAGIAEADIQTTNLNISPSYDYSGNTPVLKGYDVINSVRVKVSVSDAGGLLDKVVEVGANNISGLSFDVADPAKSLEAARQAAIKDAQLRAEQYAAVSNAQVGEVLVISETVTPVTYPVAFQESRDMAAGSGAPIQPGQQSQVIEVQVIFELK
2	210401	205269	204913	-	OsmC family protein	atgcgtatttttgttacacaacccaaccaaatcgatctcatgttcgatggtcaagcgtttggctatcctgccgatttgaatccggtgcaattgcaggccgcagcgttggttggctgcaccgccgccgtaatggagcgctacgcagaaaccgccgagcttgatttaactggcacgagcttgcttattcgttggagttttggcagcgagccacgtcgcatcgatcgctatgcaattgaggttagtttgccagtagccttatccgaagcgcgccaagcggcggtgctacgagcggcacagcattgcacggtccacgccaccttggagcatccgccattaatcgagattcgccaagtttag	MRIFVTQPNQIDLMFDGQAFGYPADLNPVQLQAAALVGCTAAVMERYAETAELDLTGTSLLIRWSFGSEPRRIDRYAIEVSLPVALSEARQAAVLRAAQHCTVHATLEHPPLIEIRQV
2	210401	205315	206298	+	tolB protein precursor, periplasmic protein involved in the tonb-independent uptake of group A colicins	atgtcacgtattcgtagcttagcattaattgggttaattgccagtttgactggttgtatgagcacaaccgccgatccaactactgccccaaccaaccagccaacgagccagcccactgctacgcttgccgcagccgctacgccaacggtcggcgcggttgggccgcgtttggtctttgtggccaaccagccaaatcaaatgacaatcatgctgtcagcgcttgatggcagcgaagcaaaaccacttaatcctgattttccacgggcaatcgaccctgcattctcgcctgctggcaatgaactggcctttgcagtgcaagatagcgatggcttcaacatttatattagctctgtcgatggcagcaatttagtgcaagtaaccagcgaagcgggtgacgat…	MSRIRSLALIGLIASLTGCMSTTADPTTAPTNQPTSQPTATLAAAATPTVGAVGPRLVFVANQPNQMTIMLSALDGSEAKPLNPDFPRAIDPAFSPAGNELAFAVQDSDGFNIYISSVDGSNLVQVTSEAGDDQSPSWSPDGQQLVFQSNRSGNDEIYRVNRDGSNVLQLTNDQSQDWMPSWSPDGSVIAFSSARGFSGEESAGRELYLIQPDGQALQQLTKARGRAQNPSWSPDSQQLVYVFFESAIVGGDIAGNTIYTIKRDGSEAKLLQANAFDPQWLDQRIAFTTYDEQTFHTALRILDLNTLQVSVPITMPEIDLMQPVFNR
2	210401	207700	206660	-	S-adenosylmethionine:tRNA ribosyltransferase-isomerase (EC 5.-.-.-)	atgctaccaattgccgattttgattatcacctaccaccagaacggatcgcccaaaccccggttgagccacgcgatcactcgcgcttgttggtgctcgatcgcgccactggccagcttgagcatcgccatttttatgagattgggcgctatttgcggcctggcgatttgttggttgccaacgatagccgcgtgttgccggcccgtttgtatggccaaaaagccagtggcggcaaaaccgaactcttgctgctcaaacaacgcgatgcccaacgctgggaagcgctgatcaaaggcaaagttgcaattggcacacgcttgatcatcactggccatagcggcgcacacgcagaagcaatagttgaagaattgctcgaaagtggcagccgcattgtctgcttt…	MLPIADFDYHLPPERIAQTPVEPRDHSRLLVLDRATGQLEHRHFYEIGRYLRPGDLLVANDSRVLPARLYGQKASGGKTELLLLKQRDAQRWEALIKGKVAIGTRLIITGHSGAHAEAIVEELLESGSRIVCFDQPINQRLPELGSMPTPPYITAPLSDPERYQTVYSAQAGSAAAPTAGLHWTPALIEQVKAQGVGWASVTLHVGLDTFRPVQTENALDHQIHSEWYELSAETAQAINTTRAAGGRIITVGTTSTRVVETVAQAQGVHLDAGEIQAASGWSNIYIYPPYQYRVVNSLITNFHLPKSTLLLLVSALASREQIMHAYAEAVERDYRFFSFGDAMLIL
2	210401	208178	209275	+	Peptide chain release factor 1	atggaaccagaaattttagctcgtctcgctcgtgtcgaggcgcgatatatcgaactcaatgatgaaatgacgcagccagatgtgctcagcgaccatgtgcgcctaaccaccttggctcgcgaacaaaccgaacttggcgagttggttggccgttatcgtgagtttatgcaggcagaaaaatcactcgaagaatccagagccatgctgcgcgatgaaaacgatcctgagttgcgcgaaatggtgcaattggagatcgaggaactttcgaaccgcatggaagcaattggcgctgaagtgcgtatcttgttgttgccgcgcgacccgaacgacgaaaagaacgtgatcatcgaaattcgtcaaggcgaaggtggcgatgaagcagccttgtttagcgccgat…	MEPEILARLARVEARYIELNDEMTQPDVLSDHVRLTTLAREQTELGELVGRYREFMQAEKSLEESRAMLRDENDPELREMVQLEIEELSNRMEAIGAEVRILLLPRDPNDEKNVIIEIRQGEGGDEAALFSADVYRMYLRYAETRGWKTEMMSLSENGIGGFKEVIFEVQGQGAWSRLKYEGGVHRVQRVPATEARGRIHTSTITVAVLPEVEETAVEIKQEDYRIDVYRSGGHGGQGVNTTDSAVRIVYKAGTPDEIVVVCQDTRSQIKNRESALNVLRARLYAREQEKRQKELGESRLAQVGSGERAEKMRTYNYPQDRITDHRIGQNISNLPVVLDGALDRLIDALVTYDNAERLKALGMGA
2	210401	209288	210328	+	Adenosine deaminase (EC 3.5.4.4)	atgcactcgccgcttgctgaatttattcgacgcatgcccaaatgtgagcttcatgttcacctcgaaggctcaattacccccaaaacgttgttggagctagcgacgaaaaatgctattagcctgcctgctagcgatttagcgggcgttgagcgcatgtttcaatatgaacattttttgggctttttagatgtgtatcgcacctgtgcccgttgtttgatccatggtgaggattttgaacgggttgcctatgagttggccatcgatttggcgcagcaacaggtgcgttatgcagaagtaatgctctcgcctgctcagcacatgcagcgcaacatggattttgatgagattcttggtggtgttgctgctggttttgcgcgtgctgagcgcgagacgggcatt…	MHSPLAEFIRRMPKCELHVHLEGSITPKTLLELATKNAISLPASDLAGVERMFQYEHFLGFLDVYRTCARCLIHGEDFERVAYELAIDLAQQQVRYAEVMLSPAQHMQRNMDFDEILGGVAAGFARAERETGIICRPAFDFGRQFSLDQALRAVELAQAGMKYGVVAFSIGGDEANYPPEPFVEVFALAKAVGLHVMAHAGEVAGANSVRGAVEMLGVDRIGHGFRVLEDAELTEFLARRGDITFDVCPTSNIRTGVVASFEQHPLRQMLDAGLPITLNSDDPVLFNTSVTGEYLLAAERFDFSLDDICKVALQSAKASFLPAEQRQQLLIEFEQQQATLRRELGL
3	206232	1177	836	-	hypothetical protein	atggcatgtggttcagggagcagcagcacaaaaccggtgcaaattcgggtgcataacgcgaccgatcgcggcatccgcgaagtgtggcttgggtcaagtggctataccgattccgagccagcccgcaatctggctgctggcgcaaccagcgcgtacatcggttttgaggtagccttgccaaattattatcagctcaatattgtgatggaagatggcgagcgctatcttggcattgctgatccaaatcccatttttgggcaagatgatttgccgccgggcaactatcaatttgagattagcctcgtcaacgatgaaccagttgtgacgattattcagcaatag	MACGSGSSSTKPVQIRVHNATDRGIREVWLGSSGYTDSEPARNLAAGATSAYIGFEVALPNYYQLNIVMEDGERYLGIADPNPIFGQDDLPPGNYQFEISLVNDEPVVTIIQQ
3	206232	2042	1233	-	hypothetical protein	atgcaagcgattcgtgaattaacctatccagttcggttatcatcagctgagctttttgccgtgctgtcactgatttccgccccaaacttattgggtgctgaagtcgaatcgccacgggcgcttgaccaagctcaagcgacagcattatgggaaaagggttccaacgaactccgtcagcatggatggctcgttgatgatcaatctactaataccagtgcaattaatcaagaattacttttgttgattcttacggcagtcaatgctgaagtagttctgctaagcacatggcaacaatccactgctgaacaatatggcgtggcctattatgatcatggtgacacggttgttgaaatgagtattattgctggcttgcatgaatttacagccctacccagccgt…	MQAIRELTYPVRLSSAELFAVLSLISAPNLLGAEVESPRALDQAQATALWEKGSNELRQHGWLVDDQSTNTSAINQELLLLILTAVNAEVVLLSTWQQSTAEQYGVAYYDHGDTVVEMSIIAGLHEFTALPSRVQALQRFVRRFEPAFPQRINEPINFQLTQEQAAATKQNPDQRLLTAFGLSAVAALRFAEALQTAQLYGTIELLRSTGTEIIGSRVVGIVIAAHTAWLGFVNADGIIDYSCVGEAEVINLLDHAMTTLAEIKVVYAE
3	206232	3388	2123	-	hypothetical protein	atggccgcagacattattgccaatcggtatgaggcagtcgaacaagctggtgctcgatttcagaaactgcacgatcaacaagtgcaaatggaatcaatggtacgccagatgtatgagcaattacgtggtggtgcttggcagggcgaggctgcgacagcattctttgctgaaatgaccgataatgtttttcctgccttgaagcgtttgcaaaacacgctgattgttggcagtgaaacggccaagcaaatcaaccaaatcttccgccaagcagaagatgaagctgcaaagcaaatcatatttgatggtagcgcagcatcgggcggtgcagcatcaggtggtgcagcatcaggtggcgcaacatcaggtggtgcagcatcaggtggcgcagcatcaggtggt…	MAADIIANRYEAVEQAGARFQKLHDQQVQMESMVRQMYEQLRGGAWQGEAATAFFAEMTDNVFPALKRLQNTLIVGSETAKQINQIFRQAEDEAAKQIIFDGSAASGGAASGGAASGGATSGGAASGGAASGGAASANPANQLPGQVSTKQIFSDDYMNRMVGSKLKGADDPALNTAMETITSGKASEAEIQAALAQIAKSRGLSVEQVTANYEKFKQLQQQAAEIARKNGKPLPENVNFLHPKFLGSTSSLRYGKVVGDALGIDPVFASMLNPTGGLVGNGNYAVDAGESPVGYHGIMHDAAGYLKNYHNEGPGYDYLKRENRDPRDPLTGQESGIRYWNQKLAYGLIDGNGLNLNKPVQTIIQNGVIESLGNGMGAVVDMKSTYETVKNVAGDTYET…
3	206232	4032	3691	-	hypothetical protein	atggcatgtggttcagagagtagcagcacaaaaccggtgcaaattcgggtgcataacgcgaccgatcgcggcatccgcgaagtgtggcttgggtcaagtggctataccgattccgagccagcgcgcaatctggctgctggtgcaaccagcgcgtacatcggctttgaaacagccttgccaaattatcgccaacttcaaatcgtgatggaagatggcgagcgctatcttggcattgctgatccaaaccccatttttgggcaagatgatttgccgccgggcaactatcaatttgagattagcctcgtcaacgatgaaccgattgtgacgattattcagcagtag	MACGSESSSTKPVQIRVHNATDRGIREVWLGSSGYTDSEPARNLAAGATSAYIGFETALPNYRQLQIVMEDGERYLGIADPNPIFGQDDLPPGNYQFEISLVNDEPIVTIIQQ
3	206232	4897	4088	-	hypothetical protein	atgcaaacgattcgtgaattgacctatccagttcggttatcagcaactgaactttttgccttgctatcgctagtttcagccccaggcttattgggtgctgaagtcgaatcgccacgctcgcttgaccaagctcaagcaacagtattatgggaaaagggttccaacgaactccgtcagcatggatggctcgttgatgatcaatctactaataccagtgcaattaatcaagaattacttttgttgattcttacggcagtcaatgctgaagtagttctgctaagcacatggcaacaatccactgctgaacaatatggcgtggcctattatgatcatggtgacacggttgttgaaatgagtattattgctggcttgcatgaatttacagccctacctagccgt…	MQTIRELTYPVRLSATELFALLSLVSAPGLLGAEVESPRSLDQAQATVLWEKGSNELRQHGWLVDDQSTNTSAINQELLLLILTAVNAEVVLLSTWQQSTAEQYGVAYYDHGDTVVEMSIIAGLHEFTALPSRVQALQRFVRRFEPAFPQRINEPINFQLTQEQAAATKQNPDQRLLTAFGLSAVAALRFAEALQTAQLYGTIELLRSTGTEIIGSRVVGIVIAAHTAWLGFVNADGIIDYSYVGEAEVINLLDHAMTTLAEIKVVYAE
3	206232	6363	4981	-	hypothetical protein	atggccgcagacatcatcgcgaataagtatgaggtcgttgaacaagctggcgctcgatttcagaaactgcatgatcaacaagcgcaaatggaagcgatggtgcgtcgtacctacgaacaattgcgtagcggtgcttggcaaggtgccgctgctacagcattttttgctgaaatgaccgacaatgtttttccggccctgaagcgcctgcaacaaacgctaattgttggcagcgaaatggctacgcaaatcaatcaaatctttcgccaagcagaagaagctgctgcaaaatatatgacctttgacggtggatcgattggggctatgctggctgatgctggacttgctgcaaagcatggattggcaagtgtcagcattggtgctgcgctatcagatgattct…	MAADIIANKYEVVEQAGARFQKLHDQQAQMEAMVRRTYEQLRSGAWQGAAATAFFAEMTDNVFPALKRLQQTLIVGSEMATQINQIFRQAEEAAAKYMTFDGGSIGAMLADAGLAAKHGLASVSIGAALSDDSSKPDLRKTIFNDDYMDRLVGTKMQGMDDPALNKAMETLLNDNISQAEKDAALAQIAKSRGIPLEKIQADYDKFVDLRKKAEANGAANGKSAVDALDLKRHPNFLGSTSSLRYGKVISDALGVDPVFGSLLNPTGGLVGWGNYAIDAGERPVGYHGIMHDAGGYLFNYQNMGPGYDYLNSEGRNRGDPLTGQESGIRYWNEKFAKLNEGMSPRDLEHQNRINRLSELAGEGMGEFVDLKKTVNDGVNAVKDAASDGWNAAKDAANDG…
3	206232	6911	6693	-	hypothetical protein	atgaagcaactcaaacgagggttcaaactgattggttatagcctcctggggttgctgatcggcttttgttatcttttgcccagcagcgattatcgttcggcgcaaggtattccggtttatgattccgatacggtgctggtgatgcagtggttggttgctgggttgttggtgtgggcaattcgccagcgccagcaacgagcaacgttttggcttacttga	MKQLKRGFKLIGYSLLGLLIGFCYLLPSSDYRSAQGIPVYDSDTVLVMQWLVAGLLVWAIRQRQQRATFWLT
3	206232	7350	6982	-	hypothetical protein	atgacccaaattaccaatccccatttggaacgatcggcgcgggtactggcgaccagcgacctcagcttaacccaagaaccagcctttgtgccagcgcaaacgcttggtgcacaagaggcacttggtttttataacgaggcttggcaaatacatgtggcgttgtatgcctttgaaaaccaaaatcagcatcaggccgcgcagcaaaccctgaagcagcaactgccaagccaaggagtgtatagcagttttggtagcaatgggtcaatcttgttcgttgcctatgcaccaaacgatggctcaaccggcgatccgattcgggccaaacatcaagttgccaagctagctacactgtttgctggcgaagaataa	MTQITNPHLERSARVLATSDLSLTQEPAFVPAQTLGAQEALGFYNEAWQIHVALYAFENQNQHQAAQQTLKQQLPSQGVYSSFGSNGSILFVAYAPNDGSTGDPIRAKHQVAKLATLFAGEE
3	206232	8726	7461	-	Multimodular transpeptidase-transglycosylase (EC 2.4.1.129) (EC 3.4.-.-)	atggcagcagatgtcgtgcaatgtgagtacgaacgacttggccaagtggcgacgcagtttcaaaaactgcacgatcagcaaacccaaatggaagcgatggtgcgccaaacctaccaacacttgcgcaacacatggcaaggcgatgcggcagttgcctttttcgcggaaatggacgatgcgattttcccaaccctcaagcggttgcaaacggccttgaccagcgccagtaccctcaccagccaaatttcgcaaaccttccgtcaagcagaagaagaggcttcaaagctcgttagctttgatcgcggtggtacgcaagaggaaaatgctggcggtgctggtgggggcagcggtgcgaatccaacccccgaaatcggtggcatgggagccgtctttggccaa…	MAADVVQCEYERLGQVATQFQKLHDQQTQMEAMVRQTYQHLRNTWQGDAAVAFFAEMDDAIFPTLKRLQTALTSASTLTSQISQTFRQAEEEASKLVSFDRGGTQEENAGGAGGGSGANPTPEIGGMGAVFGQVQNVFDAAFGTNNSGSDNVKDQMRDAMGGMGYDANAIKDIIANATPEQLKEIWSDSALMAELHKELGTDNYLNLVVSLGMNHSGTVAHTSAPDADTAIRDHLGSYVSDAVADNRQITGRVGVVDDTNWDIAGINHYGKDVWESGKRDAINGFVDSEGRVWIHQDKGNPGTMIHEGVHKYSDEAMIHVSQPLNEGVTEYFTRSTTDNLGLPSRGNYQGNYEFVSSLSSLVGEDVVADAYFNGNMDGLKDAYVNAGYTEAQWDTLIEH…
3	206232	10141	9044	-	High-affnity carbon uptake protein Hat/HatR	atgcgctacgttaaccccttgcagacaatttcgcgcgttgggtgcaagcaaatttctttgctactggtaactatcgttggcgcactcttaactgcttgtagctcatcgggaggcaatccagtgccaacaatcggaattaatgttgggccaggggttaactttcgcggcgatattgtcgcccttcagtttcaggcgaatgctaagcttttggctggcgttggctacgatggtgtgtatcgttggaatctggcaacgaactccaacgaacaaaccttcgctgaccaatcaatctaccttggcttcgcgcctggtgttccactcgtcgcttcaaccgatcgtaaaacgattacgacgtgggatgcgagcacaggcaaacaggtggctacgtggaatgctaaa…	MRYVNPLQTISRVGCKQISLLLVTIVGALLTACSSSGGNPVPTIGINVGPGVNFRGDIVALQFQANAKLLAGVGYDGVYRWNLATNSNEQTFADQSIYLGFAPGVPLVASTDRKTITTWDASTGKQVATWNAKPRHLDAQTNVFEVSALAITPDQQTLIAAYNKGSMLQAWNLATGEATTTFGAPAKTGSIVEIALSPDGQLLASNDFSGVVQVWEVVSGQQVQAFKESSLKYQPGKLAWSHDGRWLAASSGDKNGGSVLVWDTNSWAIVATHTSDEHQFAGLAFHPSANTLAIGTSSGLIELYDPASDEVTHTFNGHVERVTTLAWNADGSQLASGGKEQFVIIWDTRSLTEKQRLLFPLNVLR
3	206232	10658	10146	-	hypothetical protein	atgacattgaacgatgcagcctatcaatattggtctcagcccaatcgcgagcattttatggctttgcgcgaggcggtgatggccagcggtaattattcaccgcaaatttcgcccaacgaagtagcgaatgctgcttttagcaaaggcgattacccaactgtcatcaagcagttgcggagtttgttgcccggggcgttgctaagccctggcttgcataatctcttggcaattgcctacaacgagcttggcgataaggataataccttgcgcgaggcccattttgctaaaaccgtgatggatggcattttaatgactggcgatggcagccgcgaacagccctactatgtgctctcagtccaagatgagtacgatgtgttgggctatttgggtaaaaacagc…	MTLNDAAYQYWSQPNREHFMALREAVMASGNYSPQISPNEVANAAFSKGDYPTVIKQLRSLLPGALLSPGLHNLLAIAYNELGDKDNTLREAHFAKTVMDGILMTGDGSREQPYYVLSVQDEYDVLGYLGKNSQRQTLVHDQDQNLDLHICDDESWVWFEVSSLIVLEGN
3	206232	11716	10682	-	hypothetical protein	atggcagcagatctcgtgcaaagtgattacgaacggctcggacaggtggcaacgcagtttcaaaaactgcacgatcaacaaacccaaatggaagccatggtgcgccaaacctaccaacaattgcgcagcacctggcaaggcgatgcggcagttgccttctttgctgaaatggacgatgcgatttttccaaccctcaaacgtttgcaaactgccttgaccagtgccagcaccctcaccacccaaatttcacaaacctttcgccaagcagaagaagaagcctcaaaattgatgaaattcgatggcaatggcggtgctgctggtggtggcgcagcggctggcgttggtggtgaaaatggggccagtttctcggctggtggcccaagcttcgatgctggtgct…	MAADLVQSDYERLGQVATQFQKLHDQQTQMEAMVRQTYQQLRSTWQGDAAVAFFAEMDDAIFPTLKRLQTALTSASTLTTQISQTFRQAEEEASKLMKFDGNGGAAGGGAAAGVGGENGASFSAGGPSFDAGAGGSGGLDPAVNAKWATLTPDQQAAVLQSISNKICDEYGIEHVPVTVSDLADPPGLDLFGYRNDQGVFIDLDNMGDADRVLNTVAHEVRHEVQRQMGILANPSTFDKFLRSIGVQDSPKWPVNDVTEAMANEWHENFANYISPESDFAKYESQPVESDARQYGESYRDNLTLSEFESHIPKPTPQPVPVPTPGPTPVPPTATPTPTPVGKTK
3	206232	12558	12073	-	hypothetical protein	gtgcgtttgattgctagtttgatcttgggctgcatggtatggggctgtgccagccaaaccgccacgccaacgcctatcgcagcagctgctgtgcggacggatattgaaggcttggcagcgtttgttagcttgccagttcaaccaaccagcgtgcagtggacaacgacaaccctcaaccctcagacggatcgttcagtgccaggccccaccgatatacaagttgaagccgttttgagctttgctgcgactgatctcgaacaattgcgcagtcaagcccagccattgagttggcagcctcaatggaaagaatctacatttaaaccatggtatccccaatcagtccgcgatgcatttgagttcgatggcgatgcgttccagttgaccgtcccaatatacgat…	MRLIASLILGCMVWGCASQTATPTPIAAAAVRTDIEGLAAFVSLPVQPTSVQWTTTTLNPQTDRSVPGPTDIQVEAVLSFAATDLEQLRSQAQPLSWQPQWKESTFKPWYPQSVRDAFEFDGDAFQLTVPIYDAIPVFGSTRPGSFFITPAGDIFLSISTN
3	206232	12702	12914	+	hypothetical protein	atgagcgataccgatcaagaatgggttgaacgtttagaagcaattcaagcgcaacttggcgagctctatagcaatatcgaggaattacgcggcatcgtgcgtgaggcgggccgcaaaaacgatgcccaagccttcaacgagccgcttgagcgtttagcccgttatggtcgtttattcagcgatattcatgtcagctggacagccgccgattaa	MSDTDQEWVERLEAIQAQLGELYSNIEELRGIVREAGRKNDAQAFNEPLERLARYGRLFSDIHVSWTAAD
3	206232	14119	12968	-	hypothetical protein	atgtttgttgcttgtgctgatggcgcacgtatgccaccgagccagccaaactcgccaaccatagcggcggctcctgccgccgccaatcctgctgatgcttcgctggctgctaacagtagttttgacactgcggccccgcttgttggtcaaatcaatgccagtgccagtgaatcaaatcgctactattggcttgatgtaccaattggtggcgtagttaccagtacgattaccgttgagcctcaatcgcccaagcatctgactgttaccttatatgatcatgatcacaactacttaaaagcaatcaaggtgtatcctggccgcagcgaaatatttgtttatacatttggcatgcccgaaggtgggcaggttgtttgggagtttcagggcaatgcgctgttt…	MFVACADGARMPPSQPNSPTIAAAPAAANPADASLAANSSFDTAAPLVGQINASASESNRYYWLDVPIGGVVTSTITVEPQSPKHLTVTLYDHDHNYLKAIKVYPGRSEIFVYTFGMPEGGQVVWEFQGNALFSLSASAADQYDGTVTGDAGAELAEATTLTFAPNVRQIGMHELTNYAISIAGTLGDIDTTDYFRLDMPPTAGILTLKAQSSHDLQIQLFDAAQKPLAMNASATNPILTYSWILHETQAGPLFLRVDGTEGYVVFADFEAQNDAESAGDAGDELDLATSLDKRTMTGLLSGDDRNDYLRVPASLGHTISVGMLNDSFIDVKLYDQDRNPVGQVYAIAPGAHGVLHAPEGSGDYFIHVSNGSIPANYRIDIHP
3	206232	14986	14201	-	Enoyl-[acyl-carrier-protein] reductase [NADH] (EC 1.3.1.9)	atggatttgctcaaagggaaaaaagccttaattgttggtattgccaatgatcattcaattgcctggggcattgctcaagccctcaaacaagctggggctgaattggctttttcgtatgctggcgaaagtttggagcgccgcgtgcgcccattggccgagcaacttggcgtgagttttgtgcagcaatgcgatgtgagcgacgatgcccaaattgctaccctgtttgagaagcttggggctgagtttggctcgtttgatattttggtgcatagcgtagcctatgccaagcgcgaagatctttctgggcgctttatcgatagtagccgcgatggctggcgcttggcgatggatattagcgctttttcgttggttgcgctcaccaaagctgccttgccattg…	MDLLKGKKALIVGIANDHSIAWGIAQALKQAGAELAFSYAGESLERRVRPLAEQLGVSFVQQCDVSDDAQIATLFEKLGAEFGSFDILVHSVAYAKREDLSGRFIDSSRDGWRLAMDISAFSLVALTKAALPLLNPNANILTLSYYGAEKVVANYNVMGVAKAALEASVRYLAADLGPDGLRVNAISAGPIRTLSASGIGNFRRLHKAFTNANPMRRAITIEDVGNTALWLCSDLASGVTGEVVYVDGGFNVLGMSEESQA
3	206232	15847	15089	-	putative esterase	atgcatcaattagaggtcattgcttgcaccagtacgatgctcgatctggttgtgccgatcgcagtgcttgtgccgcccgaccattcgccaaacgggccagcgtgtccggttgttaccttgctccacgggttgtcagatagttatatgtgctggttggattatacggatatccggcaatatattgctgcgacgcgcttaattgtggtaatgccgcattgtggacgctcgttttatgccaatggccttggtggccagcagattgaggagttcctcgctgtcgagttgcctcaatttattgatgctcagtatacgacaatcaagcaacgtgaggggcgggcaatcggtggcgtttcgatgggtggctatggtgcgttgcgcttaggcttgggctattcgcag…	MHQLEVIACTSTMLDLVVPIAVLVPPDHSPNGPACPVVTLLHGLSDSYMCWLDYTDIRQYIAATRLIVVMPHCGRSFYANGLGGQQIEEFLAVELPQFIDAQYTTIKQREGRAIGGVSMGGYGALRLGLGYSQHWSTVFSHSGAVDAPRWIDDPSNMVIFGPVDSPIRQQYSLFRMLNQLVAPIPAMHFDCGLDDFLVEENRSFHHALRQQHIPHIYRERPGGHTWRYCDENLAASLNWVCQQLNQPTRSEP
3	206232	15965	16657	+	hypothetical protein	atgtataaggcaggagaattggtcaaaaagtcgattgttcgggtggatactggtaatattattggttcggtcgctgatctgttggtcgatcacgctgccgggcggattgttggcttgctcaccaacacaggcggtttgtttcgcgaggccacggtagttgaatgggcgcaagtgctggtttgggctggcgatgtgattttggtcaaagctggctgcgaagtactccgcgccaacgccattccccattttcatagcattttggagaaaaaaattcacctgactggcacggcggcaattggtcgctccggcaacaaattgggtacaattggcgaattgttgctcgatgaaactggcttaatcgtcggctatgtgattacgcgtggagttttgaagggcgag…	MYKAGELVKKSIVRVDTGNIIGSVADLLVDHAAGRIVGLLTNTGGLFREATVVEWAQVLVWAGDVILVKAGCEVLRANAIPHFHSILEKKIHLTGTAAIGRSGNKLGTIGELLLDETGLIVGYVITRGVLKGERQYVLSAGVAGIGSDAVVIYDEALRDTLEGLEPNIPDPKLTMVMPLTGTRVSVEVPASTPTPSEPKPSPADVQRLSSDEIDAILRGDQPIPGASSEH
3	206232	16647	17699	+	Nicotinate-nucleotide--dimethylbenzimidazole phosphoribosyltransferase (EC 2.4.2.21)	gtgaacattaaagattcgtgggctacgatcgagccgcttgatcaggctgcaatcgagcaagcgcaacaacgccaaaaccaattaaccaagccccaaggagcgcttggtcagcttgaagcattgtccattcaattggccggaatccgccagcaatgcccgccaacgattcaaaaaccaatcattattgtggcagcagcggatcatggggtggcggaatatggcgtgagtgcgtatccctcaagcgttaccgcccaaatggtgggcaattttttggctggtggtgcagcagtcagcgtgttggcccgccatgttggggccgaattattgattgttgatgctggagtgcaaaccgccatcagcagcagcgcgccgaatttccgcagcgaatggctggggcct…	MNIKDSWATIEPLDQAAIEQAQQRQNQLTKPQGALGQLEALSIQLAGIRQQCPPTIQKPIIIVAAADHGVAEYGVSAYPSSVTAQMVGNFLAGGAAVSVLARHVGAELLIVDAGVQTAISSSAPNFRSEWLGPGTKNLAIEPAMSHEQAQSALARGIALAHELADAGHDLIALGEMGIGNTTAAACLTAIYCQQAAAVVTGHGTGVQAAQYQRKIEVVSQAVARVGENRGKLEPLAEVGGFEIGILAGIIVGAAQRRVPILLDGFITTAAALVAQVIVPQTIDYCIAAHCGAEPGHRIALQQLGLRPLLQLDLRLGEGSGAALAIPLVQAACNILGEMATFASAQVDTAS
3	206232	18053	17754	-	hypothetical protein	atggccagtgagtcaaacaatcatttgaccaacaagcgtacctattcagttattggcacgctgtttgtgcttgttttagcagtgctctcgtttattgttgtgccaatgatgttgtttgctgatgattcgccagcaggggctttggcattcttggcaattatgctgggcttagtggtcacggttattgcctcgattttggctccactcaagcaacaagaatataccgattttgcggtgcgcccaccaatggagcttgatttggatactttcgatgccaaaaaagatggggtttcgtggtag	MASESNNHLTNKRTYSVIGTLFVLVLAVLSFIVVPMMLFADDSPAGALAFLAIMLGLVVTVIASILAPLKQQEYTDFAVRPPMELDLDTFDAKKDGVSW
3	206232	19937	18201	-	Alkaline serine protease, subtilase family (EC 3.4.21.-)	ttgaagcgtctgtttgtttcattcgtgttgatctgcagcctggttattatcttcagtgctcccaacccttcatttggtcaaactcgcaaccctggcaaacctgttgatcgggtcgatgttgctgctccagcagtagcaggccagtttgtggtcaaattcaaagccacgaccgaaaaagccaaccgatcatcagccctcaaagcgattggtgctgtacaaattgatcggattgcagcacttgatgcagaagttattgaagttgcgagcctcaaaagcaacgataccctcgctggtcgcgaagctgtcttagccagcttgaagcaaaatcctaatgtcgaatatgccgaaccaaactttatttattccatgaattttacgcccaatgacccaagcctaagc…	MKRLFVSFVLICSLVIIFSAPNPSFGQTRNPGKPVDRVDVAAPAVAGQFVVKFKATTEKANRSSALKAIGAVQIDRIAALDAEVIEVASLKSNDTLAGREAVLASLKQNPNVEYAEPNFIYSMNFTPNDPSLSSQWAWGVIQAYTGWDITQGSSSVVIAVVDTGIQSNHPDLDAKMVAGYDYIDNDATPADGNGHGTHVAGTSAAETNNSTGGAGTCPNCKLMPVRVLNNSGSGTLAGVANGITYAADNGAKVINLSLGGGGSTALQNAVDYAWGRGVFLACAAGNSNTSSVTNSYPAAYTNCFAVASTTSSDARSSFSNYGSWVEVAAPGSSIYSTWINSGYNTINGTSMATPHVAGLAGLLASQGLSNSQIRDRICSTSDTISGTGSNWTCGRINVY…
3	206232	22088	21087	-	ABC-type multidrug transport system, permease component	atgctctttgttcttattttgatttttgactttttcatccctcatccttcatccttcatattttatacttctgccttttggcggatttggcttgggccagaacgcgctacaatgcatgctgcaactacccactatcgcacaacaaaggagctggttatggcatttgggcgttcattctggcgtgaaactcgtgcgtcgtatgcattcgttgagcgcaacattaatttgattaaacgctattggggctgggaagttgtttggttgatctattcaattgtcaatgccttatcgattaccttcattggcaaggcggttggtgcaattactggccaagaattcgaccaagcaacgattgatgccacgattctctatttgattgttggcacattggtttggcac…	MLFVLILIFDFFIPHPSSFIFYTSAFWRIWLGPERATMHAATTHYRTTKELVMAFGRSFWRETRASYAFVERNINLIKRYWGWEVVWLIYSIVNALSITFIGKAVGAITGQEFDQATIDATILYLIVGTLVWHYLAVVFDCIAESVQWERWEGTIEYTFMAPISRLTHMLGTTIFAVFWGLFHTGIILAFVAVFFQISLDNANFLGATVILLTGSISFIGLGIVAAVLPLLFPERGAQMTNIVKATILLVSGVYYPISVLPTWMQPLASISPATYVLEGMRRALQHNAGPIALWGSYLLPLLGSGILLVPLGLWIFLRGEEYAKRTGRLKRNG
3	206232	23979	22567	-	Ferredoxin--NADP(+) reductase, actinobacterial (eukaryote-like) type (EC 1.18.1.2)	atgacaactgtgggaactgaagcgcagccattacgggttgcgatcattggttctggaccatcggcgttttatgcagccgatcatttgctcaaacaaagcgacttggtaattgaagtggatatgtttgatcggttgccaacgccgtttggtttggtgcgcggcggcgttgcccccgatcaccaaaagatcaaaaccgttaccaaggcctttaacctcgtggccaaaaacccgcgcttccgcttttttggctatgttgaatatggcaaagatctgagccacgccgatttggtcgagcattatcatcaaattttatatgctactggcgctcaaagcgatcgccatatgggcattcctggcgaggatctgaccaacagttttccggccaccgcctttgttgct…	MTTVGTEAQPLRVAIIGSGPSAFYAADHLLKQSDLVIEVDMFDRLPTPFGLVRGGVAPDHQKIKTVTKAFNLVAKNPRFRFFGYVEYGKDLSHADLVEHYHQILYATGAQSDRHMGIPGEDLTNSFPATAFVAWYNGHPDYRHLQFDLSQERVAVVGVGNVAIDVARILCLSHEELARTDIADHALEALSKSSIKEVYLLGRRGPAQAAFTTPEVKELGELEEADVVAIPSEVALDDVSRAALEAGGDKAAQKKVELLQGYAQRQPEGKKRRLIFRFLVSPTEVLGDSDGRVAGLRLAKNELYASDAGSIASRPTGETEDLPVGLVFRSVGYRGAPLVDVPFNERWGTFLNEKGRLIDPTSQQPKAGEYTAGWIKRGPSGVIGTNKPDAVETVQCMLED…
3	206232	24429	24001	-	CBS domain protein	atgaagatcaagcatgtgcttgcaaccaaaagtccaatcattcatacgatcaatccacaaacactactcagccaagccgttgcgattttatccgaacacaacattggcgcgttggtggtgattgaagctgatcggattgcgggaattatctccgagcgggatattattcgggcagccgcccaagacccagcaatttttgagcgtcaagtgcagcatgtgatgacggccaatgtaataaccggtcgccccagtgatgatcttaaagcggtgctccaaaccatgaccagtcgccgctttcgccatttgccaattctcgatggcgacattttgcttggcattgtctcaattggtgatgtcgtcaaggcgcaacttggggaatatgaaggcaagctcgatacc…	MKIKHVLATKSPIIHTINPQTLLSQAVAILSEHNIGALVVIEADRIAGIISERDIIRAAAQDPAIFERQVQHVMTANVITGRPSDDLKAVLQTMTSRRFRHLPILDGDILLGIVSIGDVVKAQLGEYEGKLDTLETQIIEEG
3	206232	24564	24448	-	hypothetical protein	gtgaccaaaattaattatcaattaagcatggtaggcactgatcttgcctatcgcaagcgacataagtatgatactatcagcatggcatcgttgccctacatcgtccccattcgctga	MTKINYQLSMVGTDLAYRKRHKYDTISMASLPYIVPIR
3	206232	24597	25112	+	acetyltransferase, GNAT family	atgctcgatcctgaggttttctcgacgcaacgcttggttgccagtgctatcagccttgaacacatcgatttaatcgccgccatgcaccagaatccaaccatgatggcaacccttggcggcctgcaagatcgccaacgcacgcagcaaggtcttgaaatgcagaccaacgattggcagcaagcaggctatggcttatgtgtgtttcacgatcgggctagcggggcgtttgttgggcgcggcggtttgcgcttggttcagcttgatcatcagccagagaccgaaattgcctatgccttgctgcccgaatggtggggccaaggcctcgcaaccgagattgctcgtcaagcacgggtagtggcttttgagcagttgcaactcgattcgctagtcttgttcacg…	MLDPEVFSTQRLVASAISLEHIDLIAAMHQNPTMMATLGGLQDRQRTQQGLEMQTNDWQQAGYGLCVFHDRASGAFVGRGGLRLVQLDHQPETEIAYALLPEWWGQGLATEIARQARVVAFEQLQLDSLVLFTMTTNFASQRVAEKLGMVYERNFERANLPHVLFRQTRQA
3	206232	25588	25259	-	hypothetical protein	atgctgggtgttggagtattacactttaccaatcccaagccattcgtcgaaattgtaccaccttcgttgccacgtccacggagcttggtttacctgagcggcgtgtttgagattttaggtggcctcggcttattgctgcccggcgtgcgccgcaaagctggcttgggtttgatggctttgtatctggcggtttttcctgccaacattcagatgctcaggcaaaacgcaccgctgtttggcaaacaacgcccattcttgttgtggctgcgcttgccgtttcaaccattgctaatttggttggcatggtgggtttcccgcgacgaggactag	MLGVGVLHFTNPKPFVEIVPPSLPRPRSLVYLSGVFEILGGLGLLLPGVRRKAGLGLMALYLAVFPANIQMLRQNAPLFGKQRPFLLWLRLPFQPLLIWLAWWVSRDED
3	206232	26615	25629	-	Deoxyribose-phosphate aldolase (EC 4.1.2.4)	atgcaaaccgaagtggagcgtgtcacggcaatgacgcacgaacaacgtaaccccatcagcccgctcgaccttggctgggtcaatagcctgcgcgtcaatcgctctgcagtcgagcgccgcgtgagcagcttgccaaatcggcgcacggttaaaaaggattggcaggcagcctggcttttgaaagccattagctgcatggatttaaccaccctctctggtgatgataccgttggcactgtccagcgtttatgtttaaaagcccgccaaccaattcgtggcgatttggtcgatgcgcttgggattcgcagcctcaacctgacggtaggcgcggtttgtgtctaccatacttttgttgaaactgcggtgcaagcacttagaggtacggctattccggttgcc…	MQTEVERVTAMTHEQRNPISPLDLGWVNSLRVNRSAVERRVSSLPNRRTVKKDWQAAWLLKAISCMDLTTLSGDDTVGTVQRLCLKARQPIRGDLVDALGIRSLNLTVGAVCVYHTFVETAVQALRGTAIPVAAVSTAFPAGLAPMELRLREIEASVAAGAREIDIVISRHLVLNGDWEALYDEVRRFREACGEAHMKTILATGELGTLRNIAQASLVCMLAGADFIKTSTGKEPVNATLPVSLVMVRAIRDYYEQTGYKVGFKPAGGIRTAKQSLDWLALIKEELGDHWLHPHLFRYGASALLGDIERQLEHYVTGQYSSAIRHPMG
3	206232	26749	27465	+	hypothetical protein	atgactacaattcgccattcagtcgaagccacagtgagccgcatggtgctgcgaacgctgcgtgaacgcgcccaagttgctggcttgccacacgcccgcagcgatgcaccccgcgccttagctgcgttgcttgatcaattgatcagcgatgtgctgccaacagctgaaatccaacgccaagcgcaacaggccattgctgccggaattggctgcttggtcgtgccacttgagcaagcggaagcttgggttgatgcgactgctggcagtgggctgcgcatcggcattgcaagcgttagccgcgaacaaaccgaacatgctctgcggctcggcgtaaccgaaatcgaattgcctgtgccgcaggcgattatgagcgaggctgaagaatttgaggcttggctc…	MTTIRHSVEATVSRMVLRTLRERAQVAGLPHARSDAPRALAALLDQLISDVLPTAEIQRQAQQAIAAGIGCLVVPLEQAEAWVDATAGSGLRIGIASVSREQTEHALRLGVTEIELPVPQAIMSEAEEFEAWLRANVPCSYDPKPLIKLNLTACPQAQIVLRACAQAATHDLDVVTVAAELVADVRRTINAAIGIKVNAVTELAQARELLSAGCTRLETAVGWDLLAQSQINQKEPSL
3	206232	29275	27494	-	probable cycloinulo-oligosaccharide fructanotransferase	atgcgtcgtagttggatgagatttgtggccctttgcgctatcgtctttgttggtagcaattggctcgtaagcgtttcggcggaaagctcgattgaactcctcaaagatattgccccaggtagtaatagttcggtcggtataatcagtacaataggttctaatcgacatactatgctcaatgggataagttattttattgcaaatgatggaggacttaaagacagtttatggcgcagtgatggaactgaagcaggaacttttaaattaactactgatggacaagaatcatttttaccaactcgcatgattgcttttggagataatgtttatttcgccacttcaacacctcaagatgggttttcgatttggcgcagcgatggttctgctaatacgctggta…	MRRSWMRFVALCAIVFVGSNWLVSVSAESSIELLKDIAPGSNSSVGIISTIGSNRHTMLNGISYFIANDGGLKDSLWRSDGTEAGTFKLTTDGQESFLPTRMIAFGDNVYFATSTPQDGFSIWRSDGSANTLVKVVSFNQGILEKASHISLLPVINNTLYFFFSNEGKLELWKLDQALQPILITSLEIYPSTLVKVQVQPLIDFQGSLYFVATSIDDSNITYQIDLWKTDGTATGTSLVHVMDNRRFSEIKGPIVVNGKLLLISSPDGLLVSDGTPNGLQPLIDPNEGGGVKPQIVSLNGQGFISFSDRIWRTDGTLEGTYPLDVNPSGPDAAVILNTLDDYIYFIADHSSYGRELWRSDGTSAGTTLVQDINPGGQGSFPQELTKVGERLYFSAYTPV…
3	206232	29640	30080	+	SSU ribosomal protein S12p (S23e)	atgccaacgatcaaccagttgatccgcaagccccgtaaacctgtggtcaaaaagaccaaggcacctgcgctgcgtttcatctacaactcgctgaagggcaagcttacccgcggcagcggcgcaccccaaaagcgtggtgtttgtacgcaagttaagaccatgacccctaagaagccaaactcggcgttgcgcaaagtggcacgggttcgcttgtcgaatcaaatggaagtgaccgcctacatcccaggcgaaggtcacaacttgcaagaacactcagtggtcttgattcgcggtggtcgggtaaaagacttgccaggcgtacgctaccacattgtgcgcggtaccttggactcacaaggtgttaacaaccgcaagcaaggtcgctcgaagtacggcacc…	MPTINQLIRKPRKPVVKKTKAPALRFIYNSLKGKLTRGSGAPQKRGVCTQVKTMTPKKPNSALRKVARVRLSNQMEVTAYIPGEGHNLQEHSVVLIRGGRVKDLPGVRYHIVRGTLDSQGVNNRKQGRSKYGTKKNAQVATGKKKK
3	206232	30097	30570	+	SSU ribosomal protein S7p (S5e)	atgccacgacgacgaaaaattgccaagcgtattgtgcctggtgatccaattcacaacagcgtccacgtgcaaatgttgatcaacaaggtcatgatgcacggtaaaaaaagtgtcgctgaaaacatcgtttatcgcgctttagaggttgcttcacaacgcttgacccgcgaagcggttgatgtgttcgaacaagtgttgcgcaactcaagccctaccatcgaagttcgcccaaagcgcgtcggtggttcaacctatcaagtgccagtcgaagttaaaagcgaccgccggattgccttggcaattcgttggttgttgactgccgcccgtgctcgcagcggcaaaccaatgcacgaacgcttggcgctcgaattggtcgatgccttcaacaacactggtgca…	MPRRRKIAKRIVPGDPIHNSVHVQMLINKVMMHGKKSVAENIVYRALEVASQRLTREAVDVFEQVLRNSSPTIEVRPKRVGGSTYQVPVEVKSDRRIALAIRWLLTAARARSGKPMHERLALELVDAFNNTGATVKRREEVHRMAEANRAFSHYARF
3	206232	30738	32843	+	Translation elongation factor G	atgcctcgctcgacaccactcgacagagtacgcaatattgggattattgcccacattgacgcagggaaaactactaccaccgaacggattttgttctataccggtcgtaactataagatcggtgaagtccatgaaggcgctgccaccatggactggatggaacaagaacgcgaacgtggtatcaccattaccgctgcggctaccaccgctcactgggaatatgctgagcaacgctatcaaatcaatattattgatacccctggccacgtggactttaccgctgaagtagagcgctcattgcgcgtgctcgacggtggcgtagtggtgttcgacgcagtggccggtgtggagccacaatcagaaacggtgtggcgacaagctgataaatataatgtgcct…	MPRSTPLDRVRNIGIIAHIDAGKTTTTERILFYTGRNYKIGEVHEGAATMDWMEQERERGITITAAATTAHWEYAEQRYQINIIDTPGHVDFTAEVERSLRVLDGGVVVFDAVAGVEPQSETVWRQADKYNVPRICFVNKMDRMGANFDRTVSMIVDRLGAKPVPIQLPIGAEDRFQGIIDLMENKAIFYMDDVGKVQEEREIPAELAEKAKEARDYMLEAIAETDDELMMLYLEGEELQVPELRRALRAATIGNKLVPVLCGSALKNKGVQRMLDAVVLLLPSPLEIPVTKAVRPGVDSEAEDAEFIERPADENAPFTGLVFKIMADPFVGKLAYFRVYSGKLETGSYVLNTTKNKRERVGRLLQMHANHREEIKEVYAGDIAAVVGPKDTFTGDTIC…
3	206232	32972	33928	+	RsbR, positive regulator of sigma-B	atgatccgaattacccaacgccaagcaactcttgccctcttagtgctgttaaatatcaccactgccgcaatcgatgttgtgatcggtctgcgcaatggctggcaagaacctctcttgatgggtggtattttgctggtactaattggaataagttttgcctattggcgaggtattgcatggagtcgctggttaatggtaggctttgtgaccattatctgcgcaggctttgtcgataaaacgcagccagtcagcctaatgaccctgatcccgcctctgatggcattgattatgggttcttcaacagcggtgattataagtgcagtcgttgggtatggtggcattttagtccgatcaaatttcgatggggtttatgctgcggtcgataatctggttgcctat…	MIRITQRQATLALLVLLNITTAAIDVVIGLRNGWQEPLLMGGILLVLIGISFAYWRGIAWSRWLMVGFVTIICAGFVDKTQPVSLMTLIPPLMALIMGSSTAVIISAVVGYGGILVRSNFDGVYAAVDNLVAYGLIVAAMVLIRTINETNLVALRETISKSDGEQRRIKAQSTLMRNQADALLKQNQEQQRLFTLVETLETPAVTIAANVLLAPLVGALDTKRIEQIQKRLLATIHRQRTRLLILDMAGVRELANDAAEKVLVMVQAIRLLGCDVTITSASAEIAMQFGDLGVDRELFKTAQTPQIALEQSVYSLSKH
3	206232	33970	34044	+	tRNA-Met-CAT	cgcggggtggagcagtggtagctcgtcgggctcataacccgaaggtcagaggttcgaatcctctccccgcaacca
3	206232	34092	34167	+	tRNA-Met-CAT	gccgatgtagctcaggggttagagcgaacgactcataatcgttaggtcactggttcaattccagtcatcggcacca
3	206232	34354	35994	+	hypothetical protein	atgttgagcctcagcttggtgctcaagccagcatccgcccagcaaaaccaaccaattagccgcgatattgtgagcgagcatacgattacgcagcttaaacttgatggcaattggctagcatggcgtacctggcgtaccgatttcgtgaattatacgagcgaattactggtaaccaatcttgcgactggcacgagtgttagcgttggcagtattcaaggtcaaacctacgatttctttattgccaatgggcgggtaatctggcgcgacaatcaatcaatatatcggtatgatctggcgacgcaaaccagtacaacgttgcaaaccccacgccatcctgatcagatgcgttggactgttgctggcgattggttagtttggctagaagttactggaactatc…	MLSLSLVLKPASAQQNQPISRDIVSEHTITQLKLDGNWLAWRTWRTDFVNYTSELLVTNLATGTSVSVGSIQGQTYDFFIANGRVIWRDNQSIYRYDLATQTSTTLQTPRHPDQMRWTVAGDWLVWLEVTGTIPEITNSIWKLHLSGNQAPILVGSEQATIYGTDSLQSDGEIISWSYGTQNAGKYGYCSEIHYLAFDGSQAPKKLAEAECNATIKQNILLNKRFYYCKNKNLYAKTLENTENLINENNCHFDIVSGFAASQNFLVAVNYTTENRPNFDLVGFDVRQKSMFRIDHFAYSDNNRPSISIHNSVVAWSDHRGAKPVIHVRPIAEVVPTAPRQANDPLVANRSYYPESMHSLGGLFEQYWQKNGGLAVFGYPLSEEFSQVNADTGKTYTVQF…
3	206232	36139	37041	+	YjbH-like, GTP pyrophosphokinase domain	atgagcttttgcgatataaaaaccggaacctgtgcgcccgaagcgccagccaatgaaccaagcattgaccatgatgtgacccagactgaatcagtaaaccacatatttgctgaaattctgtatgccaccgaccccatttgctcgcattgttgggcgctggagccagcgtggcgcaagttgctctatcattatggcgcaaatgtgaagtttcgtcatgtgtatggtggcttattgccaggctggcaaggctttcaggatacaggggcgggcattcgcaagcctgctgatgttgcgccccactgggccgaagttgcccaacactatggccagccgattgatcccagcgtttggctgaccgatccgctcgattcttcgtatccaccatcgattgcggtgcat…	MSFCDIKTGTCAPEAPANEPSIDHDVTQTESVNHIFAEILYATDPICSHCWALEPAWRKLLYHYGANVKFRHVYGGLLPGWQGFQDTGAGIRKPADVAPHWAEVAQHYGQPIDPSVWLTDPLDSSYPPSIAVHAVRMLAPEHEEIFLRRIREALFLEAKNIACFELLAEYAQALGIDGQQFTTLYQSGVAEASFRRDLAEIRQLGVRGFPTLIIQANAGKRAVLHGSQPYARLEQALLQATGLEPATQTPTPEQALKAYQSGTTKEFAELLNRSHAATAEALTAIGAKRTAIAGDAFWSI
3	206232	37101	37658	+	RNA polymerase sigma-54 factor RpoN	atggaagcaagcgaacttaatgcccacgatcggctgattgccatgataacccgcgagccacagcggctgatgcgccgaattggccgcttgatcagtgacgattttgtggctgaagatctggcgcaagaatcactggtgcgggctttgcgcaatattaccagcgtgcgccaatccgatgagggcgtggtttgcaaatggcttgatcggattgcccacaatgttgcgattaattatgcccgcgatcaaggtcgccaaccgcttggcgtatcgcttgatgccccaaatgctgtttatagcgaaacgattagtaccaacgagccagaaccagctgcaatgcttgtgcaagctgaagtgcagcacgaattgcttgatctgattcgggccttgccagctgaattt…	MEASELNAHDRLIAMITREPQRLMRRIGRLISDDFVAEDLAQESLVRALRNITSVRQSDEGVVCKWLDRIAHNVAINYARDQGRQPLGVSLDAPNAVYSETISTNEPEPAAMLVQAEVQHELLDLIRALPAEFRAVFLLRDVEGLSTAATAQALAIDEGLVKWRLHKARKRLRAQLQLDLAARSD
3	206232	37962	37708	-	hypothetical protein	atgaaacttttgcaagagtgttttggcttgctacgcagcaaagttgggttattgatcattgcagccagtatgcttggggtattcttttttgaacgtagcgcgttgggcggattattggcaggcgcaacgccaatcgtcatgatgatcgcctgtctgattccttgtgcgattccgttattattgctgcggcgcaagcaaccagctacgcaatgcagttgcagcgatccaaattgtggcggggtggcaaccgaataa	MKLLQECFGLLRSKVGLLIIAASMLGVFFFERSALGGLLAGATPIVMMIACLIPCAIPLLLLRRKQPATQCSCSDPNCGGVATE
3	206232	38039	38458	+	Redox-sensitive transcriptional activator SoxR	atgcaaggattatcaattggcgaggtcgcagcccaaaccggccttcagccatcagcaattcgctattatgagcagatggggttaattcccaagccgcagcgccataatacccgccgccgctatgatccaagcgtgttgcaatggattagcttgatcaatttggcccgcaaagctggtttttcgattgctgaagttcaaacattaatccatggatttgaagctgatacaccgccctctgcccgttggcaaacgatggcgagtagcaaactcgttcaagttgcccagcaaatgcaggtattacaaaacatgcaggccttgctaacccatggcttggaatgccaatgtttgcggctcgaagattgtcggattagcaacgagcaggggtgtaatgagggttgt…	MQGLSIGEVAAQTGLQPSAIRYYEQMGLIPKPQRHNTRRRYDPSVLQWISLINLARKAGFSIAEVQTLIHGFEADTPPSARWQTMASSKLVQVAQQMQVLQNMQALLTHGLECQCLRLEDCRISNEQGCNEGCSGADQT
3	206232	38485	38865	+	hypothetical protein	atgactgatagcgttatcaacaacatggatatcgatgatgatgccattcgtgaacggctcaaggatccatcaaccaatctcacctctatgtttctgcgctgccctgcctgcgatacaattatgctggtcgattgggaagaacatcggatgtatgtcgatccgaacaatatctttgatcgctttaccatggaaccgatgctgaacgatattgtatgccctggatgtggtggcccgattgaacccaacgaattgctcttggcggataaaccggaaatcagtccatggcatgttcctcgtagcttaatccttgcaagcgactgggcatgggcgatctatcccattcggagtaattcgggaactagccttgctgcgccgctataa	MTDSVINNMDIDDDAIRERLKDPSTNLTSMFLRCPACDTIMLVDWEEHRMYVDPNNIFDRFTMEPMLNDIVCPGCGGPIEPNELLLADKPEISPWHVPRSLILASDWAWAIYPIRSNSGTSLAAPL
3	206232	39869	39114	-	Predicted cobalt transporter CbtA	atgcaacgattttcttttggagttgtgctcaaggcgctgctgttggcggtattgctggcaggcacggttgttgcagccttccatttagtgttcaccgagccgttgattgaccaagcaattggccttgaagatgtgaatcatacgctcaacgaagcgccacatgctggcggtgatgagccaatcgtcagccgcaacggccaaaaaattggcttatttgtgggctatggtttgtatggactaagctgggccttgttgttgtcggtggtatttcatcttggccaaggctttttttgccagcttggtgtgcggcgcactgccttgttatttggctttttggtattctgggcctgcgcgctcatgccattcttgaagtatcccgccaatccaccaggcgttggc…	MQRFSFGVVLKALLLAVLLAGTVVAAFHLVFTEPLIDQAIGLEDVNHTLNEAPHAGGDEPIVSRNGQKIGLFVGYGLYGLSWALLLSVVFHLGQGFFCQLGVRRTALLFGFLVFWACALMPFLKYPANPPGVGEPDTVNVRQQLYIGIQFASAIGVVGALALGRWVAARWRLPQWVVSGALLALSGAIIQLAFPAATDPIRLPMELVNEFRAWSLAGLSLYWLLVGLAFGGCLGFFSRPSKPATKLKPLAQ
3	206232	40087	39881	-	hypothetical protein	atgctagcagacgtttcgacgggagcaaaaccgcaatggcgcgcctatgtggtttcgctggggttgggattattgctgtttttcttgatggcgttggatcaaggccaactgctgagcttaattcaaggccaagttgcctatacccaaaatctgattcacgaatcggttcacgatagccgccatgttaacggcatgccctgccattaa	MLADVSTGAKPQWRAYVVSLGLGLLLFFLMALDQGQLLSLIQGQVAYTQNLIHESVHDSRHVNGMPCH
3	206232	40989	40300	-	Outer membrane protein assembly factor YaeT precursor	atgagtaaatcgattgctagcaataaaaaacgccaaagccgcacccgcaagccccaaggtggtttgcccagcgaagttaaaatgttgctctggttgagtattccggtgttactaattgtggccgtggtgctgctgacccaaagccaagccagttcgacccagacggtcgatatttcgcgcttggtgcatactgatagccccgttttgggcaagactgatgcgccagtaaccgtggttgagtttctcgacccagaatgctcgtcgtgtaaggcgttctatccaattatcaaggatgtgctggcccaaaatggcgataacgtgcgcttagtggtgcgctacctcccattgcataacaactcagttttggcgatggctgcaactgaagctgctggcaaccaa…	MSKSIASNKKRQSRTRKPQGGLPSEVKMLLWLSIPVLLIVAVVLLTQSQASSTQTVDISRLVHTDSPVLGKTDAPVTVVEFLDPECSSCKAFYPIIKDVLAQNGDNVRLVVRYLPLHNNSVLAMAATEAAGNQGKYWEMQELLFAKQSEWGNKQAPQTALMLQYAQELGLDGDKFAKDLSDPAIMQKIERDNADAQALNVRGTPSFFVNGKAVSTLSQSALQSAIDDAK
3	206232	41476	40982	-	putative disulfide oxidoreductase	atgcaaccctcagcgattgaatcatcggatcttaacgatgctgatgatcgaacgagtatttcatttggacaacgtgtccgccaaaatcttggctatttagcgtggcttcaggccgtagttgccacgcttggcagcctctactttagcgaagtcaagggctttccgccgtgtaatttgtgctggtatcaacggattttcatgtatcccttggtggcaattctcaccgttgggatcattcgccgcgatgcggcaatgcgttggtatgccttgccgttgagcgttggcggttggttaatcgccagctatcactgtttgctgacctatggcgtaatttcagctgaacttgcgccgtgtagcgctggggtttcgtgccttgcccgttggatcaactggtatggc…	MQPSAIESSDLNDADDRTSISFGQRVRQNLGYLAWLQAVVATLGSLYFSEVKGFPPCNLCWYQRIFMYPLVAILTVGIIRRDAAMRWYALPLSVGGWLIASYHCLLTYGVISAELAPCSAGVSCLARWINWYGFITIPLLAWVAFSVIIVALLFVKPAKELDYE
3	206232	41928	41575	-	hypothetical protein	atggctcatgaattgcacattttacgcacgatgacgtggctcagcacaattgtgttgctgctgattccgttggtgcttgcgccatgccaaccacggatgttgatgagttatcaatatccgtgtgcaacccaagccagccaaggctttgctgatgagcatcatgccgaacagccgatttctacgccggcaaaatcgccaagtgatgcctgcgtcagccatgccgccccatttttactggcttccgaccaatttgagttaatcctcgtggccgatcaactgcattggatgcccgatgcgttgcactatcgttcgccaagtttggccctcgtcgtcccccctccaaaagccatttaa	MAHELHILRTMTWLSTIVLLLIPLVLAPCQPRMLMSYQYPCATQASQGFADEHHAEQPISTPAKSPSDACVSHAAPFLLASDQFELILVADQLHWMPDALHYRSPSLALVVPPPKAI
3	206232	42051	42398	+	hypothetical protein	atggcatacgaacaatcatttttgggctattggtggttaagcagcgtgatcatgctgctgctgctgccaattggccaagccaatcaaccccagccaacgatgcgctggtggttctacccatgtatgccacagctgaacgatgcgccgcaatcaagccccgaagcgccgctgtcgctgccactcaacccaagcgccgaccacatgtataacccattgagttggcatctcccaagcgagctacccaatttaagcccactcaaacaacggtggcgctattgggaaaccccacttttgcgctacgcgatgtggtttcacccgcaatacgtgccacccccaaaaactctttaa	MAYEQSFLGYWWLSSVIMLLLLPIGQANQPQPTMRWWFYPCMPQLNDAPQSSPEAPLSLPLNPSADHMYNPLSWHLPSELPNLSPLKQRWRYWETPLLRYAMWFHPQYVPPPKTL
3	206232	42470	42847	+	hypothetical protein	atgtttttacgctatgggcagttaatcctgctgagtttgctattcgtgagtttaatcggttgtagccgcaccccaagcgacgacccacgcttgacgatgagccttgaacaaacgccaagcacaatcggcgtacaaacaatcgtcttggtgatcaacgatggcacaacgccgctcgacaacgccaaagttcaaatcgaagcaaccatgactcacgccggcatgccatcgcaaattgtgcaaatgcaggcactcggcgctggcaactatcaggcgagcattgatttttcgatgcttggcgaatgggtcttgattgtgaatgtgactgaagccaatggcgcagtgatgcaacgaaccttgccttctttcaacattcaataa	MFLRYGQLILLSLLFVSLIGCSRTPSDDPRLTMSLEQTPSTIGVQTIVLVINDGTTPLDNAKVQIEATMTHAGMPSQIVQMQALGAGNYQASIDFSMLGEWVLIVNVTEANGAVMQRTLPSFNIQ
3	206232	42865	44277	+	Nitrogen assimilation regulatory protein	atgcaacagattccggcaatcgatttgctgaaactaccgggcttgcgctggcttggccgctggcgctacgctcgttttgcgctgcaactgccgctgttttgcttggcgctgctgatggtgtgggatggcttgactggcgcgcagctggctcccaaaaatagcgccacggtgattgtgtgggtgcattatcgtggctttttgatgctggccttgttggtggtgggcaatctgttttgcatggcctgcccgtttatgttgccgcgcaatctagcccgccgtatcatcaagccacgtttcaaatggccaacctggctgcgcaataaatggctagcggtaggcttgttggtgctgttcttctttgcctacgagcgctttgatttgtgggcctcgccgtggtgg…	MQQIPAIDLLKLPGLRWLGRWRYARFALQLPLFCLALLMVWDGLTGAQLAPKNSATVIVWVHYRGFLMLALLVVGNLFCMACPFMLPRNLARRIIKPRFKWPTWLRNKWLAVGLLVLFFFAYERFDLWASPWWTAMLIVSYFAAALLIDSSFQGAPFCKYVCPLGQFNMLSSTLSPIEVAVRQPQRCQTCETKDCIVGRDDQPGCELWLFQPKKVGNLDCTMCLDCIHACPHDNIGLLARVPGQELISLQPRSGIGKIEERSDFSVLMLVFTWGALLNAFGMISPVYTFYNWLTTQFAITSETFLLSVVFILALVIEPVVLLGGAAWLFRRISGHNERLIAIINRFMKGFLPIGIAMWTAHYAFHFIIGFWTILPVLRSLLAEAGINFSWMPVTGLSPL…
3	206232	44282	44866	+	hypothetical protein	atgcaaaccatccaacgctggctgattctcgtgcggggaatgtttgtggccagcctgattctggtgagccttgtgccaatacaaccagcagcggcccactttggcgagccatacaccgtgctctacgaccaaaaactaggcgattttacgctttcgatgaaggccgaccctgatgttggcactggcacatttttcagcgatgttgaactgccgagcagtatggcagatggcgaagtgacgatcgcaattcaagcagttgctgatgtgaatagcacggggccaagcacctcaagcgccagcggccaaagcaccagccacaaagccagcatcgaacaaaaaatcgaattcgaccaagaaggctattggacgctcgatgtaacggtgagtgcgggcaatcag…	MQTIQRWLILVRGMFVASLILVSLVPIQPAAAHFGEPYTVLYDQKLGDFTLSMKADPDVGTGTFFSDVELPSSMADGEVTIAIQAVADVNSTGPSTSSASGQSTSHKASIEQKIEFDQEGYWTLDVTVSAGNQTGQHQFKVLVTPPFPPWITTVICLAPFLMVGAIWTLTMRRNAMLKQQQAENNEHEGSGVRS
3	206232	45471	46418	+	Chloroflexi-specific hypothetical protein	atgttattgggcagtgagcaagtattggcgggcagtcatcgcccgatgagctttgcgctgcgctgtttgctgccgttcgcccaagatcgccataccttggtgtatcacgagcgtgggctacgcggctatgtgcaaggttggtatcgattaaatagtgctgatgcagatttggtgtatctggcatcgcaaccatttcggcgtggcatgcgccagccaaccgaccccgatgtttggtaccgtttgctcgaagcgtttgtggtgcgcatgggttcgcgcaatattgagcgcgtttttgcgcccttggcttcgaattcaccctatttggaagtttttcgccaacttggctttcaaagttatgctacacggcaggtttggcgcacgttaacgcccgaagttgcc…	MLLGSEQVLAGSHRPMSFALRCLLPFAQDRHTLVYHERGLRGYVQGWYRLNSADADLVYLASQPFRRGMRQPTDPDVWYRLLEAFVVRMGSRNIERVFAPLASNSPYLEVFRQLGFQSYATRQVWRTLTPEVAEGSSIIVLRPQQRRDPLAIQRLYEAITPATVVRYEGRTSRSWQLPVVARHGVRQRSWVLGRDGRDDILRAALHVWLGPHAAVMSLLIDPAEQRLASSVIRFGMSQLANAHQGVVYLLLPEYHGELHHNLEEIGFEHIGDQRLTVKELTVPLRNPLLRPVLEGTRESVVKPSLSSSVRSEPSI
3	206232	46458	48158	+	Putative regulatory protein, contains AAA+ NTPase domain and putative R3H ssDNA-binding domain	atgttagatcgtcgcgaaattacccataatatcgatctgttgctgtcaaccttgccgccacgtttggctgagccgttggcaactcacgaacagaaagatcaagttatagaaattgtcatggatttggggcgcttgccagaagcgcgttttcgccacgaccaatcaagtttcctcagcgaaactgaggtcggacgcgaagatctcgattatgtgactgagcgcattggccaatttggcgaagataatcgcgctgggattcagcgcacgctgcaccgtatttcagcgattcgcaatcgctcgggagtggtgattggcctgacctgtcgggttggccgtgctgtctatggcacgatcgaaatcgtgcgcgatttggtcgaggctggcaaatcgattctgatt…	MLDRREITHNIDLLLSTLPPRLAEPLATHEQKDQVIEIVMDLGRLPEARFRHDQSSFLSETEVGREDLDYVTERIGQFGEDNRAGIQRTLHRISAIRNRSGVVIGLTCRVGRAVYGTIEIVRDLVEAGKSILILGKPGTGKTTMLREVARVLADDFLKRVVIVDTSNEIAGDGDIPHPGIGRARRMQVARPAEQHNVMIEAVENHMPQVIVIDEIGTELEAQAARTIAERGVQLVGTAHGNTLENLMLNPTLSDLIGGIQAVTLGDEEARRRGTQKTVLERKAPPTFDVLVEIQSWDDVTVYQEVASAVDSILQGNEPSAEQRTKDEQGHVEVHEGRPERADSEASTMLTRRGGYRNRERERDRDHGERDWRRKSDRREAQREERERYAMTMASPSASL…
3	206232	48201	48911	+	Thymidylate kinase (EC 2.7.4.9)	atgagcttgttcattacctttgaaggcccggaaggtagcgggaaaagcacccaagcccgctacctcaaggattatctgcaacaggctggctatccagtcatcttaactcgtgagccaggcggaacgccgattagcgatgctgtgcgtcggcttgtgctcgatggtcaatggacggcgatggagccgacaaccgaaacccttttgtttgctgccgctcgtgctcagttagttggcgaggttatcttgccctacctgaagctgggcggtatcgttttgtgcgatcgctatgcagactcgacctttgcccaccaaggctatggcctaggccgcaatctcaccgagttacgcgaaatcacccgttttgcgactggcggcttacagcccgatgtgaccttcttc…	MSLFITFEGPEGSGKSTQARYLKDYLQQAGYPVILTREPGGTPISDAVRRLVLDGQWTAMEPTTETLLFAAARAQLVGEVILPYLKLGGIVLCDRYADSTFAHQGYGLGRNLTELREITRFATGGLQPDVTFFLDLPVEQGLQRKRKQRDDFRESSQLALPLPHLPQPTPSQSEHWNRLDAREIAYHERVRNGYLEMIAADQQRWQVFDADIERETLTAQLLAAVQPYLSTIKTLS
3	206232	49072	49566	+	hypothetical protein	atgacagaaattattgcagaacttaaaagcatcttgccgattgttggcatgattgttgggggctatttggtgctcctctgggttgcttcgctggtatggacataccgcgatattagtagccgctccaacgatattttggtgcaagtgctttcaacctcaatggccttctttttgccattcgcagggttgctgttatatatgttggtgcgtccgcgcgaaaccctcactcaaaaatacgagcgcgaattggaagaaacctttatgcgccgcgatattgaggatgagcatgtctgcccgaattgccaacgtagcattcaggccgattttgtgctgtgcccccactgccaaacccatttgcgccgcaattgtggcaactgcgaacgggtcatcgatttgacc…	MTEIIAELKSILPIVGMIVGGYLVLLWVASLVWTYRDISSRSNDILVQVLSTSMAFFLPFAGLLLYMLVRPRETLTQKYERELEETFMRRDIEDEHVCPNCQRSIQADFVLCPHCQTHLRRNCGNCERVIDLTWQVCPYCAAPANTRINSQPLRQPEYEQQYAR
3	206232	49607	49840	+	hypothetical protein	atgccacgttatccgcgctatgtttgcgccgattgcgtggcattggcgactgatcagcatggctgtggagtgcaatttttcaatactggcgtgcttggcactggctgcgctggcagttatcgcgctgatcaatcgcgctatgcatccaacctgtgttggatcaacggccagcgttgcgccgccagagaagcacgcttcggcggaattgtgattgaggttgttgacgatgaatga	MPRYPRYVCADCVALATDQHGCGVQFFNTGVLGTGCAGSYRADQSRYASNLCWINGQRCAAREARFGGIVIEVVDDE
3	206232	49833	50186	+	hypothetical protein	atgaatgagcaggaacattggcaagggtttattacggcatttaacgaggaacgctttgttgatggcgtgctacaattggaagaattgtggtttcccagccgcaacgacctctatcgtggcctaattcgcttgtcggtagcgctcaatcaactgcgcttgggcattgtcgatagcccacggctcctgcttgccagcgcccacgaaatgctggctccctttgaaaccaatcaacacaagcttgatattgcgcggattcgcgcgtacattcaggcctgcgccagcctcattcctgccgatttacacaccggtcaaggtcgcatcgattgggatctggttccacgaattcagctctaa	MNEQEHWQGFITAFNEERFVDGVLQLEELWFPSRNDLYRGLIRLSVALNQLRLGIVDSPRLLLASAHEMLAPFETNQHKLDIARIRAYIQACASLIPADLHTGQGRIDWDLVPRIQL
3	206232	50325	50726	+	NTP pyrophosphohydrolases including oxidative damage repair enzymes	atgacccagatcatcgataaactggcgtggattcagattgttgataaacgcattcttagtacccgttccaaaggtaaaacgatctattatcttcctggtggcaagcgcgaacagggcgaaaccgattacgaatgcttagtgcgcgagatcaaagaggaacttgatgtcgatctcatccctgaaaccctcaactttgtgggtacatttgaagcccaagcccatggtcatagcgaagggatcattgtcaaaatgacctgctacagtggtaattatcagggaaccctacacgcttcagctgaaattgaggaactcttgtggttagtgtatgccgataaagccaaaagttctcaagtagaccaaattatttttgattggctcaaagaacgtgatctgattcat…	MTQIIDKLAWIQIVDKRILSTRSKGKTIYYLPGGKREQGETDYECLVREIKEELDVDLIPETLNFVGTFEAQAHGHSEGIIVKMTCYSGNYQGTLHASAEIEELLWLVYADKAKSSQVDQIIFDWLKERDLIH
3	206232	50988	51215	+	hypothetical protein	atgcagattgagccaattcaattaacccacaaacgccataattatttgccgatggcctttttatggcgtggaatcagccatcaggtcgcgagaattgaacgcgtgtggagcagagaggcccgttgggcacgcccgccgcgccactattttcgggtgcgttgcaccaacaatcaggtttacaacatttttcaagatgtgcgcttaaatgcgtggtgcgttgaacgctag	MQIEPIQLTHKRHNYLPMAFLWRGISHQVARIERVWSREARWARPPRHYFRVRCTNNQVYNIFQDVRLNAWCVER
3	206232	51228	51455	+	hypothetical protein	gtgtatttagcttggtttgatgatcatccgcggaaagaactgcggttcaaaattgccgaagccatctttgcctatgaagatcgctttggcgaacgtccaaatgtcgtgctggttaacgctactcagatttttaacgaagatgttgagggcgtgcgcatcgtttcacgatcgtatgtgcgcaaagataacttttgggttggcatcgaagggatcgttgctagctcgtaa	MYLAWFDDHPRKELRFKIAEAIFAYEDRFGERPNVVLVNATQIFNEDVEGVRIVSRSYVRKDNFWVGIEGIVASS
3	206232	51603	52709	+	Fumarate reductase flavoprotein subunit (EC 1.3.99.1); Probable Flavocytochrome c , subunit fusion && probably related to thiamine biosynthesis or metabolism	atgtcattgttcgagccatacaccctgcctgttagtggcgttaccctgcccaatcgcctcgttcttgccccaatgaccacctattctggcacgccagaaggccagattagccccggcgaagtcgccttattgcaacgccgcgctgctggtggctttggcacggttattaccgccgcttgttatgttgatcgcgatggccaagcatttatcaaccaatggggctgtgataatgacgataaaatcgaatcattacgtaaagcagccagcgtaatcaaagccgaaggctcaattgcgattttgcaaattcatgatggtgggcgtatggccgaccccaaggtactacgcgaaccagctccacgttcagcctcagccgttgccgccgaacgccaaggctacctt…	MSLFEPYTLPVSGVTLPNRLVLAPMTTYSGTPEGQISPGEVALLQRRAAGGFGTVITAACYVDRDGQAFINQWGCDNDDKIESLRKAASVIKAEGSIAILQIHDGGRMADPKVLREPAPRSASAVAAERQGYLEPRAMTAAEVEKSIADFVAAAKRAAVAGFDGVEIHGANTYLIQQFFSPHSNRRDDEWGGDLERRLRYPITLAKAVRAAVGDTFIVGYRFSPEEIENPGITFDDTLVLVDRLADCRLDYLHISLGNYAAGSMRDPQSTQRLSPLVIEKLAGRVPLMAVGGIETVEQAELPLQDGAELVALGRVALWEPDWPNKVKAGRTDLRQALPAKDGDIICTLPRQLYESIVQRAGWVKIAAE
3	206232	53061	53216	+	putative phosphoesterase	atgttctatgttctatgttctatgttctatgttctatgttctatgttctatgttctatgttctatgttctttgttctttgttctatgttctttgttctttgttctttgttctatgttctatgttctatgttctatgttctatgttctttgttctga	MFYVLCSMFYVLCSMFYVLCSMFFVLCSMFFVLCSLFYVLCSMFYVLCSLF
3	206232	54647	53220	-	Serine/threonine protein kinase PrkC, regulator of stationary phase	atgaatcaaaccttggcaaatcgctaccaattgttggcaacgcttgggcaaggtggcatggcgacggtctaccgtgcccatgatttgctgctcaagcgcgatgtggccttgaaggttttgcggcctgagtacgccaataatccaactttgagccagcaatttagcgccgaagcccaaactgcggcccaattgagccacgcccatattgcgcgtatttttgatgttggccacgatccaagtgttgggccgttttttgttcaagagctgatcgatggccagagccttgatcaagtattgcccgtggccgcgccccaagccttggtttggacacgcgaaattgccttagccttggcagcaattcatcaacagggctatgtgcattgcgatgtcaagccgcaa…	MNQTLANRYQLLATLGQGGMATVYRAHDLLLKRDVALKVLRPEYANNPTLSQQFSAEAQTAAQLSHAHIARIFDVGHDPSVGPFFVQELIDGQSLDQVLPVAAPQALVWTREIALALAAIHQQGYVHCDVKPQNIKINADGHAILLDFGIVQPIGTTNHDQVYGTPQYIAPERAEGGATTAASDIYALGIMLYELLTGRVPLDGDSAWAIVQRHLNEGVPALRQALPGTASAIEQLIKRATEREPSKRFGSAQALAGEIESIQQGANSATIAMPVRQRSTVSIHNMETTAVRVPPKTAALVQAQAQPTPTKALIAPPKPAAKKQIGLTLAALAFVVVVAVGFAKLSGNAEQPSTTGNPVVEATATLEPVAEATATIVIEIEATQAPEPTAASEQAPSMP…
3	206232	54874	54752	-	hypothetical protein	atggatgatgatttgaagcgtcgggttgtctatggtttgctgagtttggcattggggacgttggccactcgtttggccttgtacatcaccaataaaatcttgggcgagccagaaacaatctaa	MDDDLKRRVVYGLLSLALGTLATRLALYITNKILGEPETI
3	206232	55633	54926	-	probable metal-dependent peptidase	atgatcttcgacccgatgtatttcattttcgccattcctggcatgctgtttgctttctgggcgcagtggtatgtaaaatcaacatttagcaaatatgcaaatgttggtaatatgcaccgcatgaatggctttgatgtggcccaacgtttgatgagcgccgaaggtctcaactatgtgcgagtcaatcaagttgctggacaattaaccgatttctataatcccgccgataaatcgattaatctttcgcaatcgtcggttacgccgtcggttgctgcaatggcggttgtggctcacgagttgggtcacgccttgcaagatcgcgaaggctacacgatgttgcgtttgcgcagctcaattgtgggcatcgccaacattggcagtagcattggcacatggttg…	MIFDPMYFIFAIPGMLFAFWAQWYVKSTFSKYANVGNMHRMNGFDVAQRLMSAEGLNYVRVNQVAGQLTDFYNPADKSINLSQSSVTPSVAAMAVVAHELGHALQDREGYTMLRLRSSIVGIANIGSSIGTWLVMGGLMFGAASRSGGFGFTMALIGLVLFAGAVLFTLVTLPVEFNASSRAKKMLIANGLVSPQDQAAVSKVLNAAAWTYVAAAASSILTFAYFAFRVFGGRRD
3	206232	55774	57660	+	Lipid A export ATP-binding/permease protein MsbA	atgaatggtggaggctggcgagggtttgttcgcgctaacgaagacgaacaacccactatcagccgcatgttgttgcagcgtgtatggggttatgccaaaccctatcgccgcggcatcattgtggtcttgtttacaattttcatcggcacgttgttggatcggattacgccgttgttggtgcgccatttaattgacgtggcgattccgcagcgcaatcttgggcggctcaatttcgttgccgtcggcttggtggcaattcccttaatcggcggtttgctggatatttggcaacgccgcaattcagcgctggtcggcgagggcattatttttgatttgcgccgcgccttgtataaccatatgcagcgcatgagcttgcgctttttcaccagcaccaaatcg…	MNGGGWRGFVRANEDEQPTISRMLLQRVWGYAKPYRRGIIVVLFTIFIGTLLDRITPLLVRHLIDVAIPQRNLGRLNFVAVGLVAIPLIGGLLDIWQRRNSALVGEGIIFDLRRALYNHMQRMSLRFFTSTKSGELVSRLNNDVVGSQRAVTGTLITLITNIITVSITLFIMLTIEWRLTLLALLVLPLFMLPARRVGRVVRTLTRSQMQANSDMNALMGETLNVSGALLVKIFGRRNDEVAKFSQHAGEVRDLGIRTSLVMRSFFVMVGLVSAVGVTSVYWFGGYLAITSNSFSTGDIIALALYLPGLYGAISTLVNTRVELASSLVSFERVFEILDLPQEILDPAEPKLLESIRGEVQFEHVWFRYQADDDPILSSRNGQETTIISPITTREWALED…
3	206232	57913	58947	+	Alcohol dehydrogenase (EC 1.1.1.1)	atgatgaaggcaggattttttcgccagcatggtgggcttgatgtgctcgaatatggcgatttggccgagccggtagctggcccagatgaagtcttggtccgtatccgcgctgccgcgctgaatcaccttgatctgtttgtgcgcgaaggcttgcccggcttaaacctgagtatgccgcacattggcggctgcgatattgctggcgaaattgcggcagtaggcgagggcataactggctggaacgaaggccagcgcgtgattgttaatcccaatatctggtgcggccagtgcgaattttgcatcgctggcgaagaaacgttgtgcgatcgctatggcgtacttggggagcatcaaactggtggcttcgcccaatatatcgcggtgccagcgcgcaatttg…	MMKAGFFRQHGGLDVLEYGDLAEPVAGPDEVLVRIRAAALNHLDLFVREGLPGLNLSMPHIGGCDIAGEIAAVGEGITGWNEGQRVIVNPNIWCGQCEFCIAGEETLCDRYGVLGEHQTGGFAQYIAVPARNLYAIPADYSFEQAAAVPLVWMTAWRALIGQAKLRAGQSVLILGAGGGVASAAIQIARYAGATVYAASRSPEKMARAKELGADYVVRSDGDWGREIWQQTKKRGVDVVLENVGAATWESSLRSVAKGGTVVTYGATTGPIVSIDIRKLFWRQFNLIGSTMANNREFNTIMRLVFWERRFEPLVDKVFPLSEIQAAQAYLKSAEQFGKVVIAIP
3	206232	58999	60009	+	hypothetical protein	atgtcaatcacaatcgaccatattcgcgttttagaaggcccaaatatctactatccccaagctggggtagctgcaacgttgcaggtcagccacgatctccgcgatgaactcggtcgccaactcaaaacctgggcccaagcagttggcttaatcattggctatctacgcatgagaatcgagccacttgacgagcaaagctggcaattgagtctgagttttacctgcaatcatccgcaacttggcgcagcaagtttgcagcatgcagttgacgatattctggctgcagaacgccaagatgaagattggagccacgatgatgcgctctttgatctgcgtcgccaacgcatgcgcatcgacccagtgttgccattgctgcaattacgcgccgaagctcaaggg…	MSITIDHIRVLEGPNIYYPQAGVAATLQVSHDLRDELGRQLKTWAQAVGLIIGYLRMRIEPLDEQSWQLSLSFTCNHPQLGAASLQHAVDDILAAERQDEDWSHDDALFDLRRQRMRIDPVLPLLQLRAEAQGRVIPVLPVGDGMLQLGTGSGGWRFDPAQLSLGIAVNPPWEQIRSVPLIAIGGLGAELAASQIAQGLTAAGWQNVVQIPKGDYASVRQALIQPDADLFVVALDQADVVERGLAFNRCTIGVVLGISDLPEEQALAAGLPALTADELGNTILLADDQRTAGLARRTAAPVVQLQRTQEPASIQQPLLALVVNQLQQLLDTGALDQ
3	206232	60060	60419	+	Ferredoxin	atgccccagatcactgttggttcacaagcgccattcgaggtagcacgtggcagccgtttggtcaacgccctagaagatcatggcattgatattttgcaccgctgtggcggcaacgcccgttgtacaacctgtcgcgtcgagtttcaggctggcgagccaaacacaatcaccaaggccgaatcgtttaaattggccgaggccaaattaactggcgtgcgtttggcctgccaaattacctgtgaggctgatatgcagcttcaccctttgatgacattaagcgattcgggcttgcccgaccctgggccacgcccagcagatagcataaccccagagccagaatggctcgaacgcccgctttaa	MPQITVGSQAPFEVARGSRLVNALEDHGIDILHRCGGNARCTTCRVEFQAGEPNTITKAESFKLAEAKLTGVRLACQITCEADMQLHPLMTLSDSGLPDPGPRPADSITPEPEWLERPL
3	206232	60470	61360	+	Oxidoreductase	atgaatggtggatcgctgcgcgaatttggcgcaactggcttgcaggtttcggccctaggttttggcgctggccatattggtggcaacgaattaactgaatccgaggttggcacactcctgaatggcttgctcgatagcggcattaatttaatcgatactgcgcgcggctatggcctttccgaggagcgcatcgggcgacatttgcatcaacgtcgccatgaatttgtgctttcgaccaaaattggctatggcatcgagggctacgacgactggacgagtccaattatcaccgcggggattgatgcagcgttgcgccaaatgcagaccgattatctcgatattgtgcattttcattcctgcccactcgaaaccttacgcacaggcgaggttatcgaagcc…	MNGGSLREFGATGLQVSALGFGAGHIGGNELTESEVGTLLNGLLDSGINLIDTARGYGLSEERIGRHLHQRRHEFVLSTKIGYGIEGYDDWTSPIITAGIDAALRQMQTDYLDIVHFHSCPLETLRTGEVIEALDRAVQAGKVRVAAYSGDNAPLEWAVQAGHFGAIECSVNLADQRVIGQILPQAQQHQLGVIAKRPVANVAWRFEQRPVGDYAEVYWERLQAMQLDLDPEQLLAIALRFTAYTPGVHSCIVGSRKLAHMQHNLNLLNQGPLEPQLYQYLANQFQAHDRGWVGQI
3	206232	61594	62199	+	Deoxyadenosine kinase (EC 2.7.1.76) / Deoxyguanosine kinase (EC 2.7.1.113)	atgggcaaattaattacgattgtaggcaacgcgggcattggcaaaaccaccctcactaagctgctatgtagcgatcagcgcttttttgcagccctagagagccacgccgaacgaccatttcaacaactatttgcccaagacctccaacgctatgcccttgccaaccaattcgattaccttttattgcgggctgaacaagagcgggcaatccgggcgcagccgggcattggcgtgcaagacggtggccttgatgaagatttttgggtttttagcaagcattttcagcagcaaggctacttaaccagcgctgaatttgcgctctgcgaacggctctatcacgaactacgtgccggcctaggccagcccgacctgattatcagccttgaagcaccgctcgat…	MGKLITIVGNAGIGKTTLTKLLCSDQRFFAALESHAERPFQQLFAQDLQRYALANQFDYLLLRAEQERAIRAQPGIGVQDGGLDEDFWVFSKHFQQQGYLTSAEFALCERLYHELRAGLGQPDLIISLEAPLDVIIQRYQQRNRPLEIAQRADLAQLGSLLEHWTATIKTPLLTLDWSSNHLPNAQQHQLLIETILSLLSI
3	206232	62247	64310	+	hypothetical protein	atgcgtgttcgtgttggtgtgatcattgcgcttttgctgatgatcactgtgggtaaagtgattcaaagccctacgtatgtggctcaagcacaaccccaaacaccagatcaaacgacggttcctcagggctttgcccgcatccaagagcaagaaattaacgacgacccattcgatgctaacgtattgagtggcagtaatacggttgttcgtggctcgattacccaacatgatattgattattttaaaatcgatttgactgctggccaacggctggctttagcaaccattacgcgggccagtatcgcttctggcgatacaacgctcagtttattcgcctccactggcaacaatcttgatccgacattaacgctcatcgaaaccgatttgagcgatggcgtg…	MRVRVGVIIALLLMITVGKVIQSPTYVAQAQPQTPDQTTVPQGFARIQEQEINDDPFDANVLSGSNTVVRGSITQHDIDYFKIDLTAGQRLALATITRASIASGDTTLSLFASTGNNLDPTLTLIETDLSDGVHTNGSSVISSQVITTTGSYYIRVQGGTVTTVIQPYDLYVRVLSTSVSEQEPNDQVPQAITTQASISGVLSTSNDLDRYQFNLNAGDTIFTTLDFDPERDGITWNGFLQFSWDDATFEANDANAVSPNAEANVMTVKHAGSYEIVIGSYVAVGPQASYLAQVLIIPAITQANCQTVTSQQSQAIGPNRSVMQSSITVAQAANIADIDVLLDLNHSLMSELDVTLTAPDGNVVALFTDIGSAQRRNVDLVIDQQAALPLGTYNNLNGV…
3	206232	64456	66717	+	Mucin-2 precursor (Intestinal mucin-2)	atgcgtctccggattgggtttatcggcctcatgatcgctttgattgggttaactggtagttttcgcagtttcaagcaggtgcaggcagcacctagtaacgcaaatgccccgcagattcagcaagccagcatcccgcacggtgcggtaagaatcaaagagcaggagaataacaatacgccagcaaccgctaatccaattctggctagtagcgccattgtacgcgggaatatctggaacggtgaggttgatttctacagcatccaattgcaggcaggccaacgagtaagtgccgcaacgatgacctcagcttctgcaggcagtaccgatagcttgttaagcctttatgcaccgaatggcacaagcttgatcgaaactgatgatgacgatgggactttcggt…	MRLRIGFIGLMIALIGLTGSFRSFKQVQAAPSNANAPQIQQASIPHGAVRIKEQENNNTPATANPILASSAIVRGNIWNGEVDFYSIQLQAGQRVSAATMTSASAGSTDSLLSLYAPNGTSLIETDDDDGTFGSLGSVISSAPVTATATYYLRVSGFNTAQIRYYDLYVRILSEPATAEIESNNTIALAQLLPTSGSIAGVLSSTTDVDIFKFNLNAGDTIYTSLDLNPERDSTNWDGRVGIALFNNFILYANDTSTTSPPNAEAHFMTVKESGTYYIFVSTLASSIPAAATYLLDVSVFAAEQQANCQTYTSNDVAKTIPTTTSLITSSLTIPDSFFIADLDVSIQLTHTAMIDLDVQLQGPDGNVVGLFSDIGATTQTTMNLALDDDAAIPIGSFTV…
3	206232	66950	68059	+	Serine protease, DegP/HtrA, do-like (EC 3.4.21.-)	atgagtaatccaaaacggaccgtcggtttcggcggcttgatcattgccgccttagtgctttcaggggttggtggtggcatggttgggggcgtggcaggctatcgcttggcccaagttgatcaaacggcaacggcggttgtcgttaccccaaccactgccaacccccaaaccaacgccaatctgacggcccaaccagtcgtcgccaatagcaatgatgcggtggtgcaaaccgtcgccaatgcctcgccagcagtggtcaaaatcatcagcaccgttgctggtggtcaggctagcggttcaggcgcaatcatcaacgaagatggctacatcatcaccaataatcacgtcgttgaaggtcaaaaccgcttgcaagttatctactccgatggcacaagccac…	MSNPKRTVGFGGLIIAALVLSGVGGGMVGGVAGYRLAQVDQTATAVVVTPTTANPQTNANLTAQPVVANSNDAVVQTVANASPAVVKIISTVAGGQASGSGAIINEDGYIITNNHVVEGQNRLQVIYSDGTSHNAELIGTDAFSDIAVIRVLDAVPATISLGNSDELKPGETVVAIGSPLGKFQNSVTVGVVSALDRTIDRMEGLIQTDAAINHGNSGGPLISLKGEIVGINTLVVRGDVGSIDEAQGLGFAVPSNIVREVSDALIANGQVVRPYMGISYELLSPETAELGIANGKGAFVTNVDEGTPARRAGISRGDIILAVNGEEITQRHSLQRLLLQYKPGDTVTVTIERNSQQQEVQITLTERPS
3	206232	69108	68125	-	Muramoyltetrapeptide carboxypeptidase (EC 3.4.17.13)	atgccgtttctgatcaaaccacagtcgctcaaactaggcgataccattggggtcgttgcatcgtcgttaccactttttgccgattggcaagcagactatgctgctggaatcgcaacgttgcgcatgttgggcttcgaggtgatcgaaggcgcaaccattcagacccgtcgttggtggtcggctggcacaccgcaagagcaggctgccgatattaacgccatgtttgccaaccctgcggtgcgggcaattattgcgcttactggtggcttctcggcgctcagcgtgttggattatctcgattatcaactaattgcggccaatccgaaaccatttctcggcatgagcgatacaaccctctatcaatgggcaatgttatctcaatgcgcccagagtggcttg…	MPFLIKPQSLKLGDTIGVVASSLPLFADWQADYAAGIATLRMLGFEVIEGATIQTRRWWSAGTPQEQAADINAMFANPAVRAIIALTGGFSALSVLDYLDYQLIAANPKPFLGMSDTTLYQWAMLSQCAQSGLHTNDLKDGFGHYWAKLAPEQHDRLTNLYRQLLLSSAALGPLPHLSEWECWRPGLTTGRLIGGNLKRLVALAGTRYWPEPAWFEGAIFFWEELGTTLYDLTIDLTRLKLLGVLDQISGMVIGKLIWINQYFGESATDPTPREAILAVLADYDFPILAEVDFGHNQAMLPLPIGIQATLNATNLHLELQEPAMLES
3	206232	69256	69642	+	hypothetical protein	atgcgtcgttggtttgtaagtctgagccttttgctattgctcgctggctgttcaggcagtagcattgccacccaagtttccgatacagttcaacaattaagcgaaacctcagtccaagatttagttaatcgtttatcgggcattgaagaagcggtgcgcaacaacgattgggaacgcactcgggccttgtttagcaccgtcgagcaaggttggaatgccctgcgcgtgccagtcgaggccgccttccccgatattgccagcaatattcaagcccaaattgatcgcttgagccaagccttgagcgtcgaactgccaagctcagaagaagttcgcgccggtttatccgacctgcgtgatcaattggtggccttattacaagcactatag	MRRWFVSLSLLLLLAGCSGSSIATQVSDTVQQLSETSVQDLVNRLSGIEEAVRNNDWERTRALFSTVEQGWNALRVPVEAAFPDIASNIQAQIDRLSQALSVELPSSEEVRAGLSDLRDQLVALLQAL
3	206232	69704	70357	+	Osmotically activated L-carnitine/choline ABC transporter, permease protein OpuCB	gtgagtgaatttcagcaggccttggcgtatgcgcttgagccgcgcaatttggcgcgattaagcgcagcactcagtcggcatgggcagcttgtggccagtgcgatggcaattgcactgctgcttgggttgccgtttggctggtggagcagtcgttcgcggatcattagtgcgcttgcgatcaatacgacgaatatcctgcgggtcattccaagtcttgccatcctctttcttttcgttgcgattcctggctatggcctgagcattcgttcggcaatcgtggcgctgacaattttggccttaccacccattttgatcaataccaatgctgcttttcgcacgctcaacccagcggtgcgcgaagcagccaaagccatgggcatgccagcctggctgcaatta…	MSEFQQALAYALEPRNLARLSAALSRHGQLVASAMAIALLLGLPFGWWSSRSRIISALAINTTNILRVIPSLAILFLFVAIPGYGLSIRSAIVALTILALPPILINTNAAFRTLNPAVREAAKAMGMPAWLQLWRVELPLAAPVILSGIRIALVEVIASATLAAFIGAGGLGSFITLGFSMSRVDILLVGAIPVALLAIVAEIVMAGLLRWVRPPQF
3	206232	70379	71323	+	L-proline glycine betaine binding ABC transporter protein ProX (TC 3.A.1.12.1) / Osmotic adaptation	atgcgacgtttcatccagcgaacggtgttgctcacgcttttgatgacgatcatagcagcgtgtggcgataatgcaaccagcaccagcgtcccaagcggcaatagcactcccgcgccgagtggcagtgaaaatcaagtgattcgaattgcctcaaagaattttaccgagcaatttattgttggcgaaatgtacgccctgatcttggagcaagcaggctacaaagttgagcgcaaaattggcctaggcgcaaccgatgtcgctcaagcagccatggaaaaaggcgagatcgatatttatcccgaatatacgggcactggtttattgaccgtgctcaaattgcccacccaaaccgatcccaaagctgtctacgaaacggtcaaaaaaggctatgctgaacaa…	MRRFIQRTVLLTLLMTIIAACGDNATSTSVPSGNSTPAPSGSENQVIRIASKNFTEQFIVGEMYALILEQAGYKVERKIGLGATDVAQAAMEKGEIDIYPEYTGTGLLTVLKLPTQTDPKAVYETVKKGYAEQFKIAWLDPAPMNNTQALAMTKEGAQKFGIITISDMAAKAGELRMIGPPEFQEREDGLPGIQAKYGNFELKEYVPVDPGLKYKGLVEGNADVVVAFGTDGEIANYGLVVLKDDRAMFPPYQIAPLVRQSVLDANPKVAELLNALAPKLDDATMQKLNFEVSGNNRKYEDVAKEFLTAQGLLK
3	206232	71435	72409	+	L-proline glycine betaine ABC transport system permease protein ProV (TC 3.A.1.12.1)	gtgagcacaatcgagtttcaaaatgttcgcaaaatctatcccaaggccacaactgccgcgctcgccgatatttcgctgacgatcaatcgtggcgaatttgtgattttgcttgggccatcaggctgtggcaaaaccacattaatgaagatgatcaatcgcctgatcgagccaagtagcggcacaattttgctcgatggagtcgatattcagacggtcaatgccactaaattacgccaacagattggctatgtcattcagcaagttggcttgtttccccatatgacagtggccgaaaatattgcggtcgtgcccaaattgctcggttggcccaaagccaaaatccaaagccgcattgacgaattgctcagcctaattcagcttgatccagcccaatttcgc…	MSTIEFQNVRKIYPKATTAALADISLTINRGEFVILLGPSGCGKTTLMKMINRLIEPSSGTILLDGVDIQTVNATKLRQQIGYVIQQVGLFPHMTVAENIAVVPKLLGWPKAKIQSRIDELLSLIQLDPAQFRQRYPAQISGGQAQRVGLARALAADPGVMLMDEPFGAIDAITRTILQDEMLRIQQQLHKTIVFVTHDVEEALRLADKIAILHEGTIVQYDTPLNLLRNPANQYVAELLGADDLVRRLSLIQVRHVLQPLPKSYDANLTTIESSHNLRDGLNQLLASSSDQLLVVEHNQPIGMLSLAAIHAYLHPEVIHERHR
3	206232	72393	73031	+	Osmotically activated L-carnitine/choline ABC transporter, permease protein OpuCB	atgaacgacatcgttgatggcttcaactacctcgtgactgagcgcacggcgatttggcaattgcttggccaacacgtaactattagcttgctaggcttgttgatcgccagcatgattgccttgcctttgggcttgctggtggtgcgggtgcgctggctggcgggcatcatcatggcgctgctcagcattctctacaccgtgccaagcttggcgatgttgattatgctaattgctgtctttggcctgagcaaaaccacggtaattgtgaccttggtgatctatgcgcaagtgattttggtgcgcaacattgtggttggcatgcaaagcatcgatcgggcggtgctcgaagcggcgcggggcttaggcatgaatgcgtggcaaatttggtggcgggttgaa…	MNDIVDGFNYLVTERTAIWQLLGQHVTISLLGLLIASMIALPLGLLVVRVRWLAGIIMALLSILYTVPSLAMLIMLIAVFGLSKTTVIVTLVIYAQVILVRNIVVGMQSIDRAVLEAARGLGMNAWQIWWRVELPLALPIMLAGLRIAAIMCIAISSIAAMIGVGGLGQLLFQGITFDRADMIWAGTISIAALALVCYGLLALLEQRLTPKI
3	206232	73670	73137	-	Tsr1131 protein	atgacccaagcattttataaaatttgcccaacctgtagcacccaaactcatcctgatgtgatgttttgtaccaattgtggtggctcgatgcaaggtagcccagtgcatggcgcgcaaacggtcgcatatcaacagaatcctgttccaaccccggttgcctatcaacaatatgaccagccagtgcaaccaccaccgccatatcaagccaattatcagcagccaatggtaaactaccaacaggcctaccaagtgccacatggctatgcgcagagcgaaaaaaataaggttgtggctgccttgttggcgttcttcttggggccatttgggattcacggcttttatttgggcaataatcaaatgggcatgattttcttattgtcgaatttgattttcctgcca…	MTQAFYKICPTCSTQTHPDVMFCTNCGGSMQGSPVHGAQTVAYQQNPVPTPVAYQQYDQPVQPPPPYQANYQQPMVNYQQAYQVPHGYAQSEKNKVVAALLAFFLGPFGIHGFYLGNNQMGMIFLLSNLIFLPLTCVVIGFFGYAITGLICLVQTVLYLVASDAEFYQKYVVQKSWF
3	206232	73881	74348	+	Uncharacterized domain COG3236 / GTP cyclohydrolase II (EC 3.5.4.25)	atgtttgcttggagtacaatcatgacgatctatttttatgcagtttcggcagaattcggctgtttctcaaacttttcggcccatggatttaagcttgatggccagtattggcccaccagcgagcattattttcaagcccaaaagtttgctggcactgactatgctacgactattcggctagccaaatcgccagcgattgctgcgcgcttgggtcgcagccgcaaacaaccgctgcgccgcgattgggaagcgatcaaagacgatgtaatgcgtcaagccttgttggcaaaatttcgcagccacgccgatattcgggcaatcttgttggcaaccgacgatcagccaatcgtcgaaaacgcgccaggcgattattattggggctgtggcgctgatggctca…	MFAWSTIMTIYFYAVSAEFGCFSNFSAHGFKLDGQYWPTSEHYFQAQKFAGTDYATTIRLAKSPAIAARLGRSRKQPLRRDWEAIKDDVMRQALLAKFRSHADIRAILLATDDQPIVENAPGDYYWGCGADGSGKNMLGQLLVEIRQSLRDEERE
3	206232	74345	74569	+	hypothetical protein	atgagccatgtgcatttttcaatcgagcaattacaccattttcaatgtactgcatgtagcggctggtggagcattggcgatgctccgccccgcgatcattggttttgcccttggtgcggcacgcaattaattaatgcaggcccgttgccgccgctggcctcaaatggtgatgttgccgaaagcccaagcagcccagttttgaatgatggcctggcaatcgattga	MSHVHFSIEQLHHFQCTACSGWWSIGDAPPRDHWFCPWCGTQLINAGPLPPLASNGDVAESPSSPVLNDGLAID
3	206232	74547	74993	+	hypothetical protein	atgatggcctggcaatcgattgagcatttggcggcgcagcaagcgctagttggcaagcagcgccgaatcatgtacgatggcacaagcagttttttgaaggagccgtccatgctaaaccccgctgatcaactgttactcaaaagcctctgcaacgatcttgtagccgtcgaagaacaattaagcgagcttgaagcccatcgcgaggctattcgggcgcgactctcagaattggttgatcaattgggcggcaaaattcaattgcgtggctttggcacgctccaaatttccaatccttcagtcgtcgtctcctacgatcgcaaaggaattgagcaattggtgcaagaattagaggaagctggtaattttgccttggtcgatgcaattcagacctcgcgcaaa…	MMAWQSIEHLAAQQALVGKQRRIMYDGTSSFLKEPSMLNPADQLLLKSLCNDLVAVEEQLSELEAHREAIRARLSELVDQLGGKIQLRGFGTLQISNPSVVVSYDRKGIEQLVQELEEAGNFALVDAIQTSRKESMRSGGLRIMREKL
3	206232	74997	76106	+	Beta-xylosidase (EC 3.2.1.37)	atgcggttatcaagcagtcaattaatcaaaagcctgttggttgttgcaatgttgagcatcgctgtgctgcaattgtatcgccaacgcgtgccaccagcgttcaatctgcccgcagttgcgagcgttcaaacgacgcactcaattgttggtattcacacccgtttgatggggttggatgaggcgacaattcggcggacattgcagcaagtgcgcgagatgggcgcaaccacaatcatcgatctttttccgtgggcggttattcagccccgttcaggcaatagctacgagtggacaggcagcgatatgttgattgcccacgctcaacgccaaggtctcaccgtgattgcgcggctcgattttgtgccagcttgggcgcggccagccaacaccaacgatcgc…	MRLSSSQLIKSLLVVAMLSIAVLQLYRQRVPPAFNLPAVASVQTTHSIVGIHTRLMGLDEATIRRTLQQVREMGATTIIDLFPWAVIQPRSGNSYEWTGSDMLIAHAQRQGLTVIARLDFVPAWARPANTNDRYIDPDHYAAYADFVAAFAQRYVPQGVRVLQIWNEPNLRFEWGDRAPDPVAYANLLKAVYPRVKAVAPEALITLAGLAPGGPTGPIDPQTLSVNDLTFLALCLAEKPPFDAVSVHAYGSINPAEQAPEPSITNFRRTELIHDLVTAAGYDVPFYITEGGWNDHPRWPNAVPPPIRVQNTLAAYEWAEEHWPWMQTVGFWQFSLPNLTYTYADNYTFVAPDGTPKAIYYAVQQFTQQD
3	206232	76620	77315	+	Transcriptional regulator for fatty acid degradation FadR, GntR family	atgagcgaattacaacgacctgcatcgtattgcgaagcgcaattgatcaaccgaattattggtggcagctatactgctggaacgagtttgcccagcgagcgtgagctagccgtacagttgggcgttacgcggccaaccttacgcgaggcaattcaacgcttggcacgtgatggctggctcgtggtgcagcaaggcaagccaaccatggtttgcaatatttggcatgatggtggtctcggcgtgctacggagtttggtgcagcatagcgccgagctaccagcccaaattgtgccccaactgctggcggtgcgcctcgatttagccccaacctatactgcattggcaattgaacatcacgccgagcagattgagggcttgttgcaagcggccctcccatta…	MSELQRPASYCEAQLINRIIGGSYTAGTSLPSERELAVQLGVTRPTLREAIQRLARDGWLVVQQGKPTMVCNIWHDGGLGVLRSLVQHSAELPAQIVPQLLAVRLDLAPTYTALAIEHHAEQIEGLLQAALPLADNAAAYAAFDWQLQHQLTIASANPIYTLILNGFRDFYSMMALHYFGLAQARQQSADFYQTLLHAAKTHDVELARQASQAAMHQSIELWQQLSTNTNQ
3	206232	77334	78935	+	Alkyldihydroxyacetonephosphate synthase (EC 2.5.1.26)	atgcgccgttggaatggttggggcgatgaaacgaaagattatccggttaaagctggcattttaggcttgttgaagcagttcattgggcttggcacagcgccaaaagatgttggcttggctgatgttttggacaaggtgccagcatcacgcttgccccagcacgatctgattagcaccgatcctgaactgcgaattcgccatacacgcggccagagctttgccgatttggtggccacgcgtagcggcgatttgggccaaattcctgatggcgtggccttgccgcaaactagccaagaagtgcgccagttgctgacgtgggctagcaccaataacgtaaccttgattccctatggcggcggcaccagcgtggctggccatatcaatccagttgaaggcgag…	MRRWNGWGDETKDYPVKAGILGLLKQFIGLGTAPKDVGLADVLDKVPASRLPQHDLISTDPELRIRHTRGQSFADLVATRSGDLGQIPDGVALPQTSQEVRQLLTWASTNNVTLIPYGGGTSVAGHINPVEGERPILTVSLAKLNRLLEINPTARLARFGAGIKGPDLEAQLRALGFTLGHFPQSFELSTLGGWIATRSSGQQSLGFGRIEQLWAGGRVETPQGALELAPFPASAAGPDLREMLLGSEGRYGIITEATVRIRPIPELDVVHAVFFANWQQAQTAARAIAQAHVPLGMLRLSTPTETMTNLALAGHERAIGLLESFLKLRGVGAEKCMLLVGFIGSKAQVALSRHAVLSLARQHGGVHIGQTFGKAWQAGRFRAPYLRNRLWELGYGVDT…
3	206232	78932	80521	+	Aerobic glycerol-3-phosphate dehydrogenase (EC 1.1.5.3)	atgaacccacgtttgcaatggaatgctgcttggcgcgaacgaacgtggcacgagctacagcaggaatgggatgtgatcatcattggcggtggcatcaccggagcaggtttattgcgcgaagcaacccgcgctggcctcaacgcgctcctgctcgaagcccgcgattttgcctggggaacctcaagccgctcatcgaaattagtgcatggtggcttacgctatttggcgcaaggccaagtgcgggtaacccacgattcagtagttgagcgcgaacagctcttgaatgaagcacctggtttagttgggccgttgggctttttgattggcttaccccaaggcaagccgctgaagcgctgggtttatcaggcgggattattggcctacgatgccttggcccgt…	MNPRLQWNAAWRERTWHELQQEWDVIIIGGGITGAGLLREATRAGLNALLLEARDFAWGTSSRSSKLVHGGLRYLAQGQVRVTHDSVVEREQLLNEAPGLVGPLGFLIGLPQGKPLKRWVYQAGLLAYDALARRSEAHYLSLPNLRLQAPYLDETKLTAGLRYSDAQTDDARLVLRILRESAAAGASLLNYAAVTQLVREAEQVVGVVVRDQLSEREQTLKATAVINATGVWVDQLRQQIQAPAKMRPLRGSHLVFAQAALPLAQAINLEHPRDRRPVFFVPWEGVSIVGTTDLDHEPDLWQEPSISPAEVEYLLEAVQTAFPSLGLDSTHVISTWSGVRPVVDTGASDPSKESRDYVLWQEQGLLTVTGGKLTTFRLIALEALNLLRQRLPQIKLWPH…
3	206232	80792	81814	+	Glucosyltransferase	gtgcagccatttttggcgcttggtcgagcattgcatcacgttgggcatacagttaagctggttggcccggccaattttgccgacctaagccaagcagcaggcgtgccatttgcctcggttggagttgacatccaagcctatttgcgcgagcgaatgacaagcttatccaaatcgcagaattcgatccgtttgttgaaaaatttgcgcaatgaacttaatgagctgatcgagcaagttgcccacgaaaccttgcacgcatgccaaggcactgattgcattattggcaccggtccccaaactgcgagcttcgccgaaaaaatcggagtcccatttatcgaagccgtgctgcaacctgtaacccctacgagcgcatttccatcgccgattgcccccagctgg…	MQPFLALGRALHHVGHTVKLVGPANFADLSQAAGVPFASVGVDIQAYLRERMTSLSKSQNSIRLLKNLRNELNELIEQVAHETLHACQGTDCIIGTGPQTASFAEKIGVPFIEAVLQPVTPTSAFPSPIAPSWLKLGGVANYLTHLGFEQIFWQIFQPTVNRVRTQVLGLPSYGFGSPFAKIRGQVALRLHAYSNYVMPRPNDWPDQHQVTGFWFLPPPSDWSPPTELTDFLAAGPAPLYIGFGSMMGGDPQKLTELVSEALARTGQRGIVAGGWGALGETTDANDQLLFVKDVPHYWLFPQMAAIVHHGGAGTTGATLRSGKPSIVVPFSFDQPFWGGG
3	206232	81826	82005	+	hypothetical protein	gtgggttctgcgcccattccgcgcaagcaactgacgcttgatcgcttggttacggcaatcaatcaggtaacaaagcaagcatcaattcgcgagcgcgcagcccagcttggtgagcacattcaagctgaacatggcacggcccaagcaatcgatcatattcatcggatgctgcgccgttaa	MGSAPIPRKQLTLDRLVTAINQVTKQASIRERAAQLGEHIQAEHGTAQAIDHIHRMLRR
3	206232	84145	82010	-	histidine kinase	atgatttttattctgcaatcgattgccctcgcaatttccatttttaatgcaattatctgtttatggctgggtatgaccgtgacgcttgatggcgggcgtgaacgtggcccacgcttggcggcagctggcttgctgatggctggcgtgttctttttgattcacgctgcgattattggccgtggcccgccggtggttgatgttggcttgcccttttggtggcgggttatcagcgtggtttcgctgctcgcgccctatgcctggtatgccacaatgatttggtatacgggcgtaagcggcaagagcttgcgcattcataaattgctgctgtttacgatgggcatttttattgggattttgggcttggtgctgaccgcaatttacccattgccccaagaagcc…	MIFILQSIALAISIFNAIICLWLGMTVTLDGGRERGPRLAAAGLLMAGVFFLIHAAIIGRGPPVVDVGLPFWWRVISVVSLLAPYAWYATMIWYTGVSGKSLRIHKLLLFTMGIFIGILGLVLTAIYPLPQEARILALKFVPAWLVANLPFIVAGYLLALIMCFSLPIHALLTGPGRRNNLPHQAWLRVRSWLIRTSLLGLLAGIVALIGAVVVFSQGSSVRTPEVAWLADRAIELFFQLDVMVLIVVAAALGAAGQAMGAYAAFTDRPLPQWNRIDQWRWLVAIAGGFALMVGVSSAFQVASIYIVLFATTLASLAYGLLSWRYRVEHEAFMERLRPFVGSLHFQDRLLDGGASLSASVEGLVEAISRDVLRAERACLLLRDAVPGLPKVISYHWGQT…
3	206232	86493	84409	-	Mannan endo-1,4-beta-mannosidase precursor (EC 3.2.1.78)	atgtggtcgaacctgagccgttcgcggtcgttgttgaccattgcgctccttggggtcttgcttggttcactgagtttgttaccaacgcacactaccaaggccgcaattaccgcctatcaagccgccgatccgaatctcgccccgtatgcccaaaatgtgctcgatcgtttcgaacaatacaaaggtcagtattggctcggcggtcagcaagaagttcactgggataatggccgcaaagacgaaatgtcgaatgccgtctatgcccgcaccaatccccaacgttaccccgcgctgcgcggctgggattttcccattggcggcgcattgcccaacgatggccaatggatgatcgacgcgatcatcagcgattggactaacgccaaggttattccaaccatc…	MWSNLSRSRSLLTIALLGVLLGSLSLLPTHTTKAAITAYQAADPNLAPYAQNVLDRFEQYKGQYWLGGQQEVHWDNGRKDEMSNAVYARTNPQRYPALRGWDFPIGGALPNDGQWMIDAIISDWTNAKVIPTISQHWTPVASQGTNHQDMFTVVDIDNMFVNGTTERNNYLIWLDNIADDLQQLEDANVPVLWRPYHEAGGGWFWWDKDNGAINYRRLWDDMFSYLVTTRGLHNLIWVWTPGVKGVSTAWYPDGQADILGSDVYNETSGNYVSWYEDLGRFSQTKIKALSETDYMMDPALLSSAPFAYFVIWHTDMFYRNSDSRIQSTYAHWATLNRTNVGQLWNGTLGIAPTATPGTPSPTPLPGIVVSDFEDGTLQGWTGSNLVSGPVVTSDWAANG…
3	206232	87293	86757	-	hypothetical protein	atgagtgatgagtttgtagcttttcccaaaattgcccgcttggcccgccaagtgattgtgaccgagaaaattgatggcaccaacgcctgtattttgatcaatgaacagggcgagattcgagctggcagccgtagccgctggataactgtggatgatgataactatggctttgcggcatgggttgctgccaaccatactgcgctgcttgaactaggcgttggccgtcaccatggcgagtggtttggccaccgcgttggcaagcgccaatatgggctgaacgaacggcgttttgctttgttcaatacctcgcgctggaacgccgagaatcgccctgcttgctgcgaggttgtgcccgtgctctacgatggtttgtttgatactgctgcaatcgaggcatgt…	MSDEFVAFPKIARLARQVIVTEKIDGTNACILINEQGEIRAGSRSRWITVDDDNYGFAAWVAANHTALLELGVGRHHGEWFGHRVGKRQYGLNERRFALFNTSRWNAENRPACCEVVPVLYDGLFDTAAIEACLDDLRLNGSRMVPGFMQPEGVIIYHTAADSFFKKTMPNDGAKGKI
3	206232	89632	87761	-	Chaperone protein HtpG	atggctgagcaacacgacgttgccaacgagcgcgaacagtttcaatttcaagctgaaatacaacaagttttacatattttgattcactcgctgtatacgcaccgcgagatttttgtgcgcgaattaatttcgaacgcctccgatgccttgaatcgggtgcaattcgagatgctgaccaaccaagatgtgcgcgaccctgagctggaattggcgatcaccttggaagcagataaagatgcgcgcatcattcgcattagcgataccggcatcggcatgacgcgcgacgatatgattaaaaacttgggtacggttgcacaatcaggcgcaaaagcctttttgcaaaagcttggcgaagccaacccaaccaatagcagcgaaatcattggtcaatttggcgtg…	MAEQHDVANEREQFQFQAEIQQVLHILIHSLYTHREIFVRELISNASDALNRVQFEMLTNQDVRDPELELAITLEADKDARIIRISDTGIGMTRDDMIKNLGTVAQSGAKAFLQKLGEANPTNSSEIIGQFGVGFYSVFMAADEVRVTSLSHQPDATAWRWTSRGEATYTLEAAERSERGTTIEIVLKEDAEEYAERWKLEQIVRQHSNFVAFPIYSAEGDEKKVLNQRTALWRKQPREVSQEEYNDFYRQTTMDFSEPLSTVHISTDAPVDLHAILFLPAKREQGMMRQIPDPGLKLYSRKVLIQERNEELLPKHLRFVQGVVDSEDLPLNVSRETVQSSGTLRQIAKIITNKITKEIETLADNDVEKFADFWREFGPYFKEGLVTDPGTRSQIEPLL…
3	206232	90079	91284	+	Tetracycline resistance protein	gtgcaacagcaagcgcgtttgagttatctggttttatcattcagcactcggctgatgttgagttgtatttttaccgcctcgatgctctatcgaattcaagtacttgggcttgatccattgcaattggtgttggtaggcaccgttttggaagcagccgccttcggcttggaaattcctacgggcgtggtcgccgatatctatagtcggcgtttgtcggtggtgcttggcgtagcctttttgggcttgggagcgctcagcgaggtttggctgggcagttttgttggcagtttgttggcacaagtcgtttggtccttgggctatagcctgatgagtggcgcaaccgaggcctggattaccgatgaactcggcgttgaggcggtcgaagcgctgtttctcaag…	MQQQARLSYLVLSFSTRLMLSCIFTASMLYRIQVLGLDPLQLVLVGTVLEAAAFGLEIPTGVVADIYSRRLSVVLGVAFLGLGALSEVWLGSFVGSLLAQVVWSLGYSLMSGATEAWITDELGVEAVEALFLKAAQLNSIASLVGIGVGIGLARFGLAWPMISGGAALVGLAFWMRWLMPETGFAPAAAAERQSWGRFGATLSHGWQAVRIQPLLISLMLISAIAGAASEGYDRLWEAHLLTNIGLPTWLNWQPVTWFGAIAALGTLASLLAVSVIKRLASNTSERSMLLLRWQYGLLAAGLLGLAFAQQFAVALFWIMLIRMLRQSIQPLYSAWLNRLIESRSRATIISMDSQADAFGQILGGPIIGLIASRMGLPAAFVAASCCLWPMLVLLRRRQL…
3	206232	91501	91881	+	hypothetical protein	gtgtacaactcatcagcaattagtcgccgcatcctactcgccttcgcaaccttcggcctgattttggtcagttttgtttacactgccctcacaagcagccaaacacttcaagttgatacaccagcagccaataccgcatggcaatggggcgacatcgaaaccatcactgccacccaacgcttgcaaactgcaccactcaacaccgcctggcaatggggcgacattgaaaccattaccgccactcagcacttgcaaatcgctccgctcaacaccgcctggcaatggggcgacatcgaaaccatcaccgtcacccagcacttacaaactgcaccattgaatgttgcatggcaatggggcaatattgaatcaggcaggctttag	MYNSSAISRRILLAFATFGLILVSFVYTALTSSQTLQVDTPAANTAWQWGDIETITATQRLQTAPLNTAWQWGDIETITATQHLQIAPLNTAWQWGDIETITVTQHLQTAPLNVAWQWGNIESGRL
3	206232	91901	92533	+	GAF domain/HD domain protein	atggatacagcagcttttccggaacgttggcattccattccgcgtgagattgcagccttgatgccaaaccaacccaccttgccctacgcagcacacttaattttgaattcgatcgcgcggcattcgtaccaactttatcaacattcgctgcgggttagccacatggcatggcatatgagccagacgctgggcctaccaacgtatgaacatcaacagctttggttggcagcactcttgcacgattgtggcaaaacccgcctaccgcgcagcgtgatagttcgtccagcgcttggcagcccgcattgggaagtagcgctttatcaccagcatgtcaacgaaggcatcgcgattttgcaggcctatcccagcttgcacgggctaattcctttgctggctgag…	MDTAAFPERWHSIPREIAALMPNQPTLPYAAHLILNSIARHSYQLYQHSLRVSHMAWHMSQTLGLPTYEHQQLWLAALLHDCGKTRLPRSVIVRPALGSPHWEVALYHQHVNEGIAILQAYPSLHGLIPLLAEHHERLDGTGFPRGSKYPTRSAQIIALANALDHLRAQPNSLSNNLQGLIDQAIGQDWDSTVAATALSAWRQTNLAEAG
3	206232	93341	92493	-	DNA modification methyltransferase (EC 2.1.1.-)	gtgaattcgcagcactcaaatcagcttattcagggcgaaatgctcgacgttatcgccacaatcgcgccacaatcgatcgatttgttgtatctcgacccgccgtttgctgctggtcgggtgtttgccgatagcgctggcgcatttgatgatcgttggcaaggtggcttgaacgaatatttggcttggctcgaacaacgcttgctggcggcgcgcgagctggtggctgcccatggctcgttgtttttgcaccttgatcggcgggcggtgcattatgctaaagtgctgcttgatcggatttggggcttcgattgttttcgcaatgaaattatttggcattacactggtggaggtcgtgcgcgccgcagcttttcgcataagcacgatacgattctctggtat…	MNSQHSNQLIQGEMLDVIATIAPQSIDLLYLDPPFAAGRVFADSAGAFDDRWQGGLNEYLAWLEQRLLAARELVAAHGSLFLHLDRRAVHYAKVLLDRIWGFDCFRNEIIWHYTGGGRARRSFSHKHDTILWYSKHPQQWTFNLQAMRQPYKASSGFAKAGIRSAAGKRYLPHPDGTPVDDVWDIPMLNPMAAERLGYPTQKPERLLERIILAASNSGDLVADLCCGSGTTAAVAQRLGRRWIAADQSADALALVRTRLRQQAAEWHEQIIQPQPDWFAAKH
3	206232	94122	93358	-	hypothetical protein	atgagtgcagttgttgagttaaatcgcgccgaactggtgacgatttgtgcagtggtcagcgccgcaacgattatgggcgttgagccagccgccaattcgggcgcgcatgcgcagctgatgcagcagggcgaagccagtttgcgccaacgcaatctcgcccaatctgatcacgatggcatgctgatgatcgcccgcgataccttggcgctcgtcgcaacctgcgcctatccccaacgcagcctaattttgcatcatgtgccaagcaatggctcgttgttgcaagcctttggccacaaacacgccgattcagtcgtttttcatgaagtgctcaatcccgatgcacaacgcttgcaggcacttggctcgttgcaagaattagccaatcagagccttgattgg…	MSAVVELNRAELVTICAVVSAATIMGVEPAANSGAHAQLMQQGEASLRQRNLAQSDHDGMLMIARDTLALVATCAYPQRSLILHHVPSNGSLLQAFGHKHADSVVFHEVLNPDAQRLQALGSLQELANQSLDWCGYAGVAQTPLRFHIQSTVLAEARSLIEGSEEQAALQALRDSGVSADAANLFIAMLSQHHTTTIFNAVVYQGQQVLSREYTLLQAGDQALLMTQTNIEQDLYQLETTSRERLASLLLQSLA
3	206232	94238	95005	+	Metal-dependent hydrolases of the beta-lactamase superfamily I; PhnP protein	atgcaattgacaattttgggctgtggtggctccatgggcgtgccaatgatggcgtgtgattgtgctgtgtgcatgtcgaatgagccgcgcaaccagcgtacccgcaccgctgcattaattcaaagcccaacgaccacaattttgatcgatcctggccctgatttgcggatgcaaggcttgcgtcaaaggctctcacaacttgatgcggtattggtgacccacccacatcaagaccatattggtggcatcgacgatctgcggccatttaccttaaacacgcaacgcagtttgccgctgtatgccaaccaatttaccctcgatcgaattcgctaccaatacgattatgcctttgccagcggcgaatcggcctcaacgcggccaagtttgagcctcaaccag…	MQLTILGCGGSMGVPMMACDCAVCMSNEPRNQRTRTAALIQSPTTTILIDPGPDLRMQGLRQRLSQLDAVLVTHPHQDHIGGIDDLRPFTLNTQRSLPLYANQFTLDRIRYQYDYAFASGESASTRPSLSLNQLDGTAFSIGDVAIMPLPIEHGNWQILGFRFGDLAYMTDVSQIPEPTFELLHGVKTLVIGALRHEPHPLHFTVAQALAAVERIGPQQAFFVHTSHSLDYKTENANLPSHVQLAYDGLVLPIQV
3	206232	95089	96438	+	Glutamyl endopeptidase precursor (EC 3.4.21.19), blaSE	atgaaacgcagaacccatcacctttggcgctcgacgctgagcctacttggaacggttggcttactcgctggcagtttctcaatgaccagcagctcagcatcggcccaaaccaacagcgcccaaccatgtttgactggcgatccatttcagttgaatgcgctcaaaaccaaattgagccaagccaacccaccaagtggtgtgcaacgagtcaatcgcaacttgacagtcgaatttattacgactggcgtgctgaccagcgaagcaccaatcatgccgagtgagccacttgaaactggcgatgatgagccatacgaacgcgagccagtgcctgctgcgaccgccacgtttcgggtgttcaacaccctaaccttgaaagagtttcgggtggtgatgcaagcc…	MKRRTHHLWRSTLSLLGTVGLLAGSFSMTSSSASAQTNSAQPCLTGDPFQLNALKTKLSQANPPSGVQRVNRNLTVEFITTGVLTSEAPIMPSEPLETGDDEPYEREPVPAATATFRVFNTLTLKEFRVVMQANAVSSIRDCYERNNLLSGNAPSDYAGNIDAPAPQRSKQSEVFTPFGWSNSDDNRQLKTNTSQYPLRTISQFSRVSGNQDSNCTGTFVGPRHLITAAHCINRVGTNVWFTTKVTPGRNGTGSGSAPYGSSVIELNPSPPVESWYWTFEEWRDPNQSNRRRWDIGMIVVPDRLGDTTYWMGVAPRTASYLKNTASYNRGYPNCNGVGAERGNAPAGCQVARMYGDPNDCGARWFKNSDSANWSMRYDIKCDISAGHSGSPVYHYEYSA…
3	206232	96686	96495	-	hypothetical protein	atgaaaggccaaacccgaaattatttgaacgaagagtggattgaagaccaagaagccgaagaaatagctgagcgccgagaacgcaaaaatgacgatcgcccaccgcccaatccgcgccaacaaaaggccaaagaatggggtcgggcaatggcgaaatatcaccgacaacgcaaaaaagtagatcgccaataa	MKGQTRNYLNEEWIEDQEAEEIAERRERKNDDRPPPNPRQQKAKEWGRAMAKYHRQRKKVDRQ
3	206232	98886	97000	-	Chaperone protein DnaK	atggcaaagattgtagggatcgacttggggacaaccaactcggtagtcgctgttatggaaggtggcgatccagcggttattgcaaacgttgaaggtggtcgcaccacaccatcagttgtggccttctcgaaaaacggcgaacgattggttgggcaaactgccaagcggcaagcaaccgtcaaccccgaaaatacaattttctcaatcaagcgctttatgggcttggagtttgataaagcaaaccaagaacgcggcaccgttccatacgaaattgtcaatggccctcgtggcgatgctcgggtgcgtgttcctcgcactggcaaggattacacaccacaagaaatttcggccatgaccttgcaaaagctcaagaacgatgctgaacaatatttaggcgag…	MAKIVGIDLGTTNSVVAVMEGGDPAVIANVEGGRTTPSVVAFSKNGERLVGQTAKRQATVNPENTIFSIKRFMGLEFDKANQERGTVPYEIVNGPRGDARVRVPRTGKDYTPQEISAMTLQKLKNDAEQYLGEPVRQAVITVPAYFNDAQRQATKDAGQIAGLEVLRIINEPTAAALAYGLDKKNDETILVFDLGGGTFDVSVLEVGDGVIQVKATNGDTHLGGDDYDHRIVKWLIDEYKKDQGIDLTSDKQALQRLKEAAEKAKMELSTTMETEINLPFITADASGPKHLVTNLTRSKFEQLTADLTERLKGPFTQALKDAGLKATQIDEVVLVGGSTRMPVVQELVRKLTGKDPHKGVNPDEVVAIGAAIQAGVLGGEVKDVLLLDVTPLSLGVETL…
3	206232	100696	99530	-	Methyltransferase (EC 2.1.1.-)	atgcaactaacagcagaaaattaccgcgatcaattgattgcgttggcattaactgacgattttgtgcgcctgaccatgagtggcgcggcgcgggcagccgatatgcgttggcagcgcgtggtggtgcggcctgtgcaactaaaaaatgggcgggcatggcaagcagcctattttgatcagcgccaaaatatcaccaaaaattatgtgcttgagcaagccagcgccgcgcttggcgagattatcgacattccgctgagcaacattacgctagaaaccaccagcgagcggattcaagtgcagcgcagcaaaaaaggcaaagtcattctgagtcgcgcccgcaatcaagctgccgcgccagatttgcgccataatcacgtaaaagctctgcccttgcccagc…	MQLTAENYRDQLIALALTDDFVRLTMSGAARAADMRWQRVVVRPVQLKNGRAWQAAYFDQRQNITKNYVLEQASAALGEIIDIPLSNITLETTSERIQVQRSKKGKVILSRARNQAAAPDLRHNHVKALPLPSDRPDAYLQKTGIMTNDGIIRASMSKKYTQINEFLRVFDELELEPQADQPLRILDAGCGSAYLTFAAYHYLVNIKGLAAVVIGVDSNEYLIDKCRAQAEELGYTGMEFIATPLADWQPAQQPDVVFSLHACDTATDDALALALRSQAQAILSVPCCHKHLTHQIQANVLNPMLRHGSIRQRTADLVTDSLRAQILRINGYRSEIIEFVDAEHTGKNLMIRATRSTKPDPKAVAEYEALKQFWGVTPYLEQLMGSGN
3	206232	101548	100700	-	Ribulosamine/erythrulosamine 3-kinase potentially involved in protein deglycation	atgctccccgccagcatccaacacagccttgagcaacatttcgccgccaatattcggccaatcaagccaatctctggcggcgatattaaccatgctgtgcagattcaaattggccagcaaacggccttgctcaaatggcgcgagcagccagccaaggatttttttgtggccgaggccgatggattggctagtttggcggcgacccataccttggctgtgccagcggttttgggcgtgagccaaacgtggttggtgcttgaatggtttgaagctcaaggtcgttatcaggctggtaatcttggcgctggcttagcccaattgcatcgtaagcttggccaaagttttggctactcacgggccaattttattggagccttggcccagcccaatcaaccaagc…	MLPASIQHSLEQHFAANIRPIKPISGGDINHAVQIQIGQQTALLKWREQPAKDFFVAEADGLASLAATHTLAVPAVLGVSQTWLVLEWFEAQGRYQAGNLGAGLAQLHRKLGQSFGYSRANFIGALAQPNQPSANWAEFWRDQRFWPQVELAAQAGRMPKQRQQQCQRLADQLDRLLAHQPLPSLVHGDLWAGNVITTNTGQPGLIDPAVSYSDRETDIAFASLFGGFGSEFLPAYQTTWPLPNDYHERQQLYQLYWLLVHLTLFGEHYGRQIDQILNYYNG
3	206232	102084	101548	-	hypothetical protein	atgcgcattctacgttttatgattgtggcactagcgttgctggtgctcctgcccaaccgcgctttcgcggataatccaaccgagcaagtgttaatcgacgaagtgcgcggcgcgtatcacgttgttgccacgcttgcccccaatccaccagctgttggcgatgccctcttgcgggtggtgattaccgatgccacttcgggccagccttcgccgctcaatttggtgcagctgtatgcagcgcccgaaagcattggccgcgaagaattgtttatcatggtgccggaaaatcaagatcgtaacgctggccgctacaccagcgaacgcttgcgttttacgatcagcgatcaatggaacttgcgcttgatattaggtgcgccagaaggcgagatggtgtttacc…	MRILRFMIVALALLVLLPNRAFADNPTEQVLIDEVRGAYHVVATLAPNPPAVGDALLRVVITDATSGQPSPLNLVQLYAAPESIGREELFIMVPENQDRNAGRYTSERLRFTISDQWNLRLILGAPEGEMVFTSKVQVDSVFKAIGEAAVIAVPATLVALAVVFIGYKIWRKKRQAAS
3	206232	102178	102816	+	Peptidyl-tRNA hydrolase (EC 3.1.1.29)	atgtttttaattgttgggctgggcaatccaggcgaaaaatatctgaataatcggcataacgtgggctttcaatgtgtggctgaatttgcccgccgccatggcttgagcttcgatggcaagcgcgccgatgcccgcatcgccgagggcaatattaatggccagcgcgttgctttggctcgcccgcaaacctttatgaatgatagcggcaaatcggtcgtaggcttggttaattggtacaaaatcgatccagccagcgaattattgattatttatgatgatttggatttgccgtttggcacaattaagctgcgcaatcaaggcagctctggtggccagcgcggcatgaattcgattatacaattgctcggaactcaaaaatttgcccgcttgcgctttggg…	MFLIVGLGNPGEKYLNNRHNVGFQCVAEFARRHGLSFDGKRADARIAEGNINGQRVALARPQTFMNDSGKSVVGLVNWYKIDPASELLIIYDDLDLPFGTIKLRNQGSSGGQRGMNSIIQLLGTQKFARLRFGIGRPPEGWEVINFVLGNWNAAERETLPNLYDRAVEACEICIRDGITKAMNAVNGEAPKQKKETKAKESQDKEPANEQPR
3	206232	102800	103156	+	hypothetical protein	atgagcaaccacgttgattatgagcaagcccgcagctattgccaaagccttgatgatgtggtcgaagatcatccgtttgggcctgagccattggtgtttaaaattggcgatgagcgcggcaaaatctttgccttgttgacgcaaggcgaatcagccaacattagcctaaaatgtgatcctgatcgggctgaaatgttgcgcgagcaatatccggcgattactgctggctaccatttaaacaagcgtcattggaacacgattgtgcttgatggcagcgtgcccgacgaagaatgtttggccttgattagccattcatatgatttagtgcggccaaaacggcgtaaagccaaagcctag	MSNHVDYEQARSYCQSLDDVVEDHPFGPEPLVFKIGDERGKIFALLTQGESANISLKCDPDRAEMLREQYPAITAGYHLNKRHWNTIVLDGSVPDEECLALISHSYDLVRPKRRKAKA
3	206232	103173	104315	+	FIG010505: hypothetical protein	atggtgccgttgcagattgtagccgtgcgcaatgccaaacagcggcagcagtttattcgttttccgtggaaggtctatcgtggcgcgaaccccgacccgttgtgggttccgccgttgttgctcgaacgcgagcgctttttcaaccccaagcatggcggcttctttgcccatggcgatgtgcaattgtttctcgcccaacgcggcgctgaaatcgtgggcacaatctcggcccacattaattttctgcataatcgcacccacaacgaacagattggcttctttggttttttcgaggtcttggacgaccatgaagctgccaccacattgctacaaactgcctgcgattgggtgcgcgatcgaggctacaaggcaattcgtggccccatgaatttttcaatt…	MVPLQIVAVRNAKQRQQFIRFPWKVYRGANPDPLWVPPLLLERERFFNPKHGGFFAHGDVQLFLAQRGAEIVGTISAHINFLHNRTHNEQIGFFGFFEVLDDHEAATTLLQTACDWVRDRGYKAIRGPMNFSINDECGLLIEGFELAPVMMMTYNPPRYVAYVEQAGFGKAIDLYAWVVDQRSYAEKGRGVKIERVAALAQAQTGLSFRKLNMRRFAEEVEAGWHVYNQAWANNWGAIHMTLAEFRHLAYSFKPFLDPEVMIVAEDQGRMVGLLIAVPDINIPLRYSDGRLLPFGWLTMLRHKREINQMRVLIMGVLPEYRRRGIDAVFYREVRNAGIKRGYHTAEMSWILENNDVMNNTIAGLGGRRYKTYRIYEKKLV
3	206232	105557	104646	-	Gll0736 protein	atggctactgagaaaaatgtgcatcaaactgagcgcttgctttcggtagcaagcggcagcgcactggttgcgtttgggattatgcggcggcatctgccagtaagtttggcagcaattgctggcggcgcaccgctcttgtggcgcggcttgactggccattgcccagcttatagcgccctcaatattaatactgctggccaagcagccgaatcgacgtggagcaagcctgctgccccaacaaccccacggattccgattccgacaaatcacaccaattctgatcaagcaggcgttgatcaagccaaagcgattagcgttgaacatacggtcacggttgaacagccagtctccgaggttttccgcttctggggcaacttcgaaaacctgcccaaatttatg…	MATEKNVHQTERLLSVASGSALVAFGIMRRHLPVSLAAIAGGAPLLWRGLTGHCPAYSALNINTAGQAAESTWSKPAAPTTPRIPIPTNHTNSDQAGVDQAKAISVEHTVTVEQPVSEVFRFWGNFENLPKFMHYLNSVKMFQNGTSHWEAKAPLGLSISWDAEIADAKLNEYIAWRSLPNSTLPNQGRVEFTSLGDEQTEVRVKLDYQPPAGAVGEAIAKLFGNDPQKAVAEDLERFRKVIEDEEERTAVKSNVVGEKPASNDPQYTEQLKVEAKTNKEESLENEDKAVDTSFPASDPPATW
3	206232	105763	105921	+	hypothetical protein	atggctttaggctatgggcttgtggctctaggagaagaatcaaaacaatctgtgcaatctgtggctaaaataattattcgtggcgaaaaaaagcatcattttaacgaagaggcacaaagcatcgatggcgaggtagacatgtggtcgtcaattcaatga	MALGYGLVALGEESKQSVQSVAKIIIRGEKKHHFNEEAQSIDGEVDMWSSIQ
3	206232	106044	106310	+	hypothetical protein	atgccacgtgatattcgccaatttacggttaatggccatgctttcgatgaagcgattcggcacgaggaaaatgagattacgcgccgattgttgattgcggttcgcttttacctgtttcaccgtctgtatcatgatcgctatacgccgcccgaccatcccgttgatgttgcgtttttcatgaatgttatgcacgatttctttgaaggccatgacgatattcgtaacattttagcaggaaaagagattaattcctttgaggctgattaa	MPRDIRQFTVNGHAFDEAIRHEENEITRRLLIAVRFYLFHRLYHDRYTPPDHPVDVAFFMNVMHDFFEGHDDIRNILAGKEINSFEAD
3	206232	106405	106953	+	hypothetical protein	atgcctaattacagcttaaatatccagttaaccccgatcgcaaccacctgttaccagctttttggctggactccgacgcgccagattgatccttctgcgcacttggcggcaattcaacacgccacctatcccagctttccgctggctgaagcctttttgaccagctttggaggcctaacaacgcgtatcgctgctcatccagcaggtgaaaccccgctctattatcacgatacaattccctatattttcgatcgtaaccgactgtttgaggattttattcccgccaatgcccagcattgtgatgatgatgcagcgcctggttggcttgaacatccgtttattaagcggcagcaacggcagatttgccccattggctcctatgataacgatgcaacaatc…	MPNYSLNIQLTPIATTCYQLFGWTPTRQIDPSAHLAAIQHATYPSFPLAEAFLTSFGGLTTRIAAHPAGETPLYYHDTIPYIFDRNRLFEDFIPANAQHCDDDAAPGWLEHPFIKRQQRQICPIGSYDNDATILLTADGLVLLGKYYGVPGENSRKPMLRLVGQTLSDGLNRLIEQATYYYP
3	206232	106965	107546	+	hypothetical protein	atgtttccatctgttcttcaaatggttatggccgatgccaactggaaacctgcgattgatcgcgatccaacgccatggctcgatgccttggcgacgcaccactatccgctgtttccagccgcagaggccctcttggcaacctatggaggatgtgccttcacgaccacgtgttggcatgatacggcatttgaactgacggatacactcgctggaatatttgaatggcctgcatcagagattgaaattagcattgatccctatcgtgcaaaagccttaacagaagcaaaaatttggcaaacccatccctatatcctgcacactaacctacagctggctccaattggccacgtcagctacccaacccagagtgcagcatcgctttttgtattgtcgaatggt…	MFPSVLQMVMADANWKPAIDRDPTPWLDALATHHYPLFPAAEALLATYGGCAFTTTCWHDTAFELTDTLAGIFEWPASEIEISIDPYRAKALTEAKIWQTHPYILHTNLQLAPIGHVSYPTQSAASLFVLSNGCILQGQWTYNRLDWKLPSVPVLSMLGASLEQAIEKILYAGLLIMERTPDVIHEGHETHEA
3	206232	108750	108920	+	hypothetical protein	atgcgcgccatcggtggtaagggtatcgtcgccagttctggttggggtggtaaggcagaaaccatggtaaaacattcgggcaaggctgttgttgctggggcagaggcaggctgggttggcgcaacagatgacgagccacagctgattaatgaaaccacaattaacccatag	MRAIGGKGIVASSGWGGKAETMVKHSGKAVVAGAEAGWVGATDDEPQLINETTINP
3	206232	109559	109059	-	cAMP-binding proteins - catabolite gene activator and regulatory subunit of cAMP-dependent protein kinases	atgaacagtagtgtcattgcagtgttacgtcgcgtcgatatttttgctgggctaagcgatctggaactaagccaaattgcccagctttgcaaagttgccaaagccaaaaaaggccaaattattttccgcgaagatagtgatggcgacgatttatatgttgtgcacgatggcgcggtggaaattcaagttcagacccgtggctccgacggccaaagtcgcttatcgacgatcaacaccgcctacgaaggccaagcgtttggcgaaattgccatgcttggcggtggcagtcgttcggccacagcggttgccagcatgaacccaaccaccttattggtgatcaaagggcctgagctttcggcgctctgcgatacaaataccgcgattggctatcgcattatg…	MNSSVIAVLRRVDIFAGLSDLELSQIAQLCKVAKAKKGQIIFREDSDGDDLYVVHDGAVEIQVQTRGSDGQSRLSTINTAYEGQAFGEIAMLGGGSRSATAVASMNPTTLLVIKGPELSALCDTNTAIGYRIMRNFINDMIYKLRSASLLLRGHIKWQDNQLSQIE
3	206232	111816	109549	-	ATP-binding region, ATPase-like	atgacagaacgatcacggcaacgcggccatcgacagctccaaacgatgggcagcaaacggattcaagcccggctcttagcactttcgcggatcatgaacgatattatgaatgttgatgatccggcgcgcttgataaccgccgctagtgcccaattgcgccacgttttagctgtcgatgcgattgcagtgtggttttatagtgctacttcacatcgttacctgctaagccacttcaataatgcgagccacgaggattttagcgtcgacgaccgcgaggcattaagtgccttgcaagtgcggagcggcgaagcattggctggccgcgtcatcagcgaaggccatgcgcttactgcccacaatattgatgaatatcggaccatgtttggggctttgggtcgc…	MTERSRQRGHRQLQTMGSKRIQARLLALSRIMNDIMNVDDPARLITAASAQLRHVLAVDAIAVWFYSATSHRYLLSHFNNASHEDFSVDDREALSALQVRSGEALAGRVISEGHALTAHNIDEYRTMFGALGRRREALFNRWRALLPISFQVTAFTLGGNGRPSGVIEFFCSKPSLNANSAAWLQPTLDQLGSLLQLVRQQADARGQRRRLAALDAVVTAISTSSDLPDLLNVALLVVIEVVSANGGAICLASPGGRSITLAAQHQLPPREALLLGSSQANSVLEDVVYYGQPTLRPVISTSDLGEDIMGRAAMPLLAGGTIVGVLVLYGNYQTLATNIDWPSLVSMGSQIGIAIANTRLYEESQRERQRLGTVIESIADGVAICNGVGELILANETAA…
3	206232	112766	111813	-	UDP-glucose 4-epimerase (EC 5.1.3.2)	gtgttggttttgatcaccggttccagtgggcagattggcaccaatttggcgctacgccttctcgcagatggccatgaagtgtttggagttgatcaacgggtcaacacgtggacaaaagcctttgagtatgtgattcaggatttgggcgcaccctaccgcgattttgaaggcggcatcggcggcgtgccctatcccaagcccgatgtcgtggtgcatttggcggccaacgccaaagttcacgaattggtgacctatccgcaccgagcgttggaaaatgtgatgaccacctataacgtattggaatactgtcgccatcaacaagtgccaatcatttttagctcatcacgtgaagtctatggtgatattcatcgctacttaaccgaagaagcccaagccgac…	MLVLITGSSGQIGTNLALRLLADGHEVFGVDQRVNTWTKAFEYVIQDLGAPYRDFEGGIGGVPYPKPDVVVHLAANAKVHELVTYPHRALENVMTTYNVLEYCRHQQVPIIFSSSREVYGDIHRYLTEEAQADFVYTESPYSASKISGEAFIYSYARCYNLPYLVFRFSNVYGRYDNDIERMERVIPLFIRRIRDGQPVTVFGREKTLDFTYVDDCVDGIVRGIERIVSGQVANQTFNLAYGEGNTLVRMAELIAEALQIEATINVQPSKLAGEVTYYVANIGRARQLLGYTPQVALAEGLRRAVAWNIAWDEEQRR
[truncated: 4,734 more rows]
