# Supplementary material for: Genome Analysis, Metabolic Potential, and Predatory Capabilities of Herpetosiphon llansteffanense sp. nov
Source: Appl Environ Microbiol. 2018 Oct 30;84(22):e01040-18. doi: 10.1128/AEM.01040-18 (PMC6210107; doi:10.1128/AEM.01040-18)
Supplement: Supplemental file 2 [file zam017188691sd2.xlsx]

## Sheet: Biosynthetic gene clusters
Herpetosiphon llansteffanense CA052B	Herpetosiphon aurantiacus DSM 785	Herpetosiphon geysericola DSM 7119	Archangium_gephyra_strain_DSM 2261	Corallococcus coralloides DSM 2259	Cystobacter_ferrugineus_strain_Cbfe23	Myxococcus fulvus HW-1	Myxococcus xanthus_DK1622	Melittangium_boletus_DSM_14713	Sorangium_cellulosum_Soce56	Stigmatella_aurantiaca_DW43
6 classes	8 classes	6 classes	16 classes	13 classes	14 classes	8 classes	12 classes	12 classes	17 classes	20 classes
bacteriocin	bacteriocin	bacteriocin	bacteriocin	arylpolyene-nrps	amglyccycl	bacteriocin	bacteriocin	bacteriocin	arylpolyene	bacteriocin
bacteriocin	lantipeptide-t1pks-nrps	bacteriocin	bacteriocin	bacteriocin	bacteriocin	bacteriocin	bacteriocin	bacteriocin	bacteriocin	bacteriocin
nrps	nrps	nrps	bacteriocin	bacteriocin	bacteriocin	bacteriocin	bacteriocin	bacteriocin	bacteriocin	bacteriocin
nrps	nrps	nrps	bacteriocin	bacteriocin	bacteriocin	bacteriocin	bacteriocin-nrps	bacteriocin	bacteriocin	bacteriocin
t1pks-nrps	nrps	t1pks-nrps	bacteriocin	bacteriocin	bacteriocin	bacteriocin	lantipeptide	bacteriocin	bacteriocin	bacteriocin-lantipeptide-t1pks-nrps
t1pks-nrps	nrps	t1pks-nrps	bacteriocin	butyrolactone	bacteriocin	lantipeptide	nrps	bacteriocin	bacteriocin	bacteriocin-t1pks
t3pks	t1pks	t3pks	bacteriocin	lantipeptide	bacteriocin	lantipeptide	nrps	butyrolactone-lantipeptide-t1pks-nrps	bacteriocin	bacteriocin-t1pks-nrps
terpene	t1pks-nrps	terpene	bacteriocin	lantipeptide	bacteriocin-lantipeptide	lantipeptide	other	indole	bacteriocin	butyrolactone
terpene	t1pks-nrps	terpene	bacteriocin-terpene	lantipeptide	lantipeptide	nrps	t1pks	lantipeptide	ladderane	indole
thiopeptide	t1pks-nrps	thiopeptide	hserlactone	lantipeptide	microviridin	nrps	t1pks	lantipeptide	microviridin	lantipeptide
	t3pks		indole	lantipeptide	microviridin-lantipeptide	nrps	t1pks-nrps	lantipeptide	nrps	lantipeptide
	terpene		lantipeptide	nrps	nrps	nrps	t1pks-nrps	microviridin-lantipeptide	nrps	lantipeptide-phenazine
	terpene		lantipeptide	nrps	nrps	other	t1pks-nrps	nrps	other	microviridin
	thiopeptide		lantipeptide-terpene	nrps	nrps	t1pks	t1pks-nrps	nrps	otherks	nrps
			microviridin	other	nrps	t1pks-nrps	t1pks-nrps	nrps	phenazine	nrps
			microviridin-nrps-t1pks-phenazine	other	nrps	t1pks-nrps	t1pks-nrps	nrps	phosphonate	nrps
			nrps	phenazine	nrps	t1pks-nrps	t1pks-nrps	nrps	resorcinol	nrps
			nrps	t1pks	nrps	t1pks-nrps	t2pks-lantipeptide-ladderane	other	t1pks-nrps	other
			nrps	t1pks	nrps	t1pks-nrps	t3pks	other	t1pks-nrps	other
			nrps	t1pks-nrps	other	t1pks-nrps	terpene	t1pks	t1pks-nrps	otherks
			oligosaccharide	t1pks-nrps	other	t3pks	terpene	t1pks	t1pks-otherks	resorcinol
			other	t1pks-nrps	other	terpene	thiopeptide	t1pks-nrps	t3pks	t1pks
			other	t1pks-nrps	t1pks	terpene	transatpks-otherks-nrps	t1pks-nrps	t3pks	t1pks
			t1pks	t1pks-nrps	t1pks-nrps			t1pks-nrps	terpene	t1pks-ectoine
			t1pks	t1pks-nrps	t1pks-nrps			t1pks-nrps	terpene	t1pks-nrps
			t1pks-nrps	t1pks-nrps	t1pks-nrps			t2pks	terpene	t1pks-nrps
			t1pks-nrps	t1pks-nrps	t1pks-otherks			t3pks	terpene	t1pks-nrps
			t1pks-nrps	t1pks-nrps	t3pks			terpene	terpene	t1pks-nrps
			t1pks-nrps	t3pks	terpene			terpene	thiopeptide	t1pks-nrps
			t1pks-nrps	terpene	terpene			terpene	transatpks-otherks	t3pks
			t1pks-nrps	terpene	terpene			terpene	transatpks-t1pks-nrps	terpene
			t3pks	terpene	terpene			terpene		terpene
			terpene	terpene	terpene			terpene		terpene
			terpene	thiopeptide	terpene					terpene
			terpene	thiopeptide-bacteriocin	terpene					terpene-nrps
			terpene		terpene					thiopeptide
			terpene		terpene
			terpene		terpene
			thiopeptide-bacteriocin		thiopeptide-lantipeptide

## Sheet: Trees
	Tree based on the ANI scores from comparisons of the concatenated sequences of predicted biosynthetic gene clusters													Tree based on the AN scored from comparisons of genome sequences.
